# Supplementary material for: The expected prisoner’s dilemma – With rationally arising cooperation
Source: PLoS One. 2020 Sep 30;15(9):e0239299. doi: 10.1371/journal.pone.0239299 (PMC7526889; doi:10.1371/journal.pone.0239299)
Supplement: S1 Data — (XLSX) [file pone.0239299.s001.xlsx]

## Sheet: raw-symm
ID	0a	0b	0c	0d	d1	d2	d3	d4	y1	y2	y3	y4	la	lb	lc	ld	ha	hb	hc	hd	lpd	hpd	alsopd	lCdom	lDdom	lMix	hCdom	hDdom	hMix	Cdom	Mix	check	4d0
1	3	5	0	1	-0.258	-3.683	2.18	-0.788	1	0	1	1	2.742	5	2.18	0.212	3.258	5	-2.18	1.788	0	1	1	0	0	1	0	1	0	0	1		0	alsoPD	4423
2	3	5	0	1	0.278	-3.066	-2.239	-3.337	0	1	0	0	3	1.934	0	1	3	8.066	0	1	0	0	0	0	0	1	0	1	0	0	1		0	check	0	great
3	3	5	0	1	1.314	0.809	1.191	-1.945	0	1	0	1	3	5.809	0	-0.945	3	4.191	0	2.945	0	1	1	0	0	1	0	1	0	0	1		0	4d0	758
4	3	5	0	1	-1.108	-2.431	2.263	-3.625	0	1	0	1	3	2.569	0	-2.625	3	7.431	0	4.625	0	0	0	1	0	0	0	1	0	1	0		0		32.5952	%PD-after
5	3	5	0	1	-5.76	1.656	-3.843	-2.052	1	0	0	1	-2.76	5	0	-1.052	8.76	5	0	3.052	0	0	0	0	0	1	0	0	1	0	2		0		2	1
6	3	5	0	1	-4.363	1.308	-0.449	-5.291	0	0	0	0	3	5	0	1	3	5	0	1	1	1	1	0	1	0	0	1	0	0	0		1	Cdoms	0	25.3497
7	3	5	0	1	-0.212	1.658	-5.118	4.838	0	1	1	0	3	6.658	-5.118	1	3	3.342	5.118	1	1	0	1	0	1	0	0	0	1	0	1		0	Mixes	24.901	79.137
8	3	5	0	1	-4.681	-5.286	3.105	-5.894	0	1	1	1	3	-0.286	3.105	-4.894	3	10.286	-3.105	6.894	0	0	0	1	0	0	0	1	0	1	0		0
9	3	5	0	1	5.501	3.407	2.358	-3.191	0	1	0	1	3	8.407	0	-2.191	3	1.593	0	4.191	0	0	0	0	0	1	0	0	1	0	2		0
10	3	5	0	1	4.53	0.097	-4.301	-2.332	0	1	0	1	3	5.097	0	-1.332	3	4.903	0	3.332	0	0	0	0	0	1	0	1	0	0	1		0
11	3	5	0	1	-4.551	-1.686	4.706	0.058	0	1	0	1	3	3.314	0	1.058	3	6.686	0	0.942	1	0	1	0	1	0	0	1	0	0	0		0
12	3	5	0	1	1.723	1.572	2.096	-1.868	1	0	0	0	4.723	5	0	1	1.277	5	0	1	1	0	1	0	1	0	0	1	0	0	0		0
13	3	5	0	1	-5.368	5.227	3.512	1.877	0	1	1	1	3	10.227	3.512	2.877	3	-0.227	-3.512	-0.877	0	0	0	0	0	1	0	0	1	0	2		0
14	3	5	0	1	-1.783	5.056	-4.787	2.107	1	1	0	0	1.217	10.056	0	1	4.783	-0.056	0	1	0	0	0	0	1	0	0	0	1	0	1		0
15	3	5	0	1	-1.019	0.048	-3.132	4.37	0	0	1	0	3	5	-3.132	1	3	5	3.132	1	1	0	1	0	1	0	0	0	1	0	1		0
16	3	5	0	1	2.375	0.727	0.966	-1.101	1	0	1	1	5.375	5	0.966	-0.101	0.625	5	-0.966	2.101	0	0	0	1	0	0	0	1	0	1	0		0
17	3	5	0	1	-5.1	-5.18	2.144	1.251	1	0	1	0	-2.1	5	2.144	1	8.1	5	-2.144	1	0	0	0	0	0	1	0	0	1	0	2		0
18	3	5	0	1	5.452	3.981	3.339	2.727	0	1	1	1	3	8.981	3.339	3.727	3	1.019	-3.339	-1.727	0	0	0	0	1	0	0	0	1	0	1		0
19	3	5	0	1	3.638	5.402	0.469	-5.405	0	0	0	1	3	5	0	-4.405	3	5	0	6.405	0	0	0	0	0	1	0	1	0	0	1		0
20	3	5	0	1	-3.936	5.501	-1.912	2.094	0	1	0	1	3	10.501	0	3.094	3	-0.501	0	-1.094	0	0	0	0	1	0	1	0	0	1	0		0
21	3	5	0	1	-5.584	-4.803	-3.682	3.775	0	1	1	1	3	0.197	-3.682	4.775	3	9.803	3.682	-2.775	0	0	0	0	0	1	0	0	1	0	2		0
22	3	5	0	1	4.805	-1.395	3.967	-2.497	0	1	1	0	3	3.605	3.967	1	3	6.395	-3.967	1	0	1	1	0	0	1	0	1	0	0	1		0
23	3	5	0	1	-5.218	2.44	-1.296	-3.535	1	1	1	1	-2.218	7.44	-1.296	-2.535	8.218	2.56	1.296	4.535	0	0	0	0	0	1	0	0	1	0	2		0
24	3	5	0	1	2.857	3.456	-3.861	-5.919	1	1	0	0	5.857	8.456	0	1	0.143	1.544	0	1	1	0	1	0	1	0	0	1	0	0	0		0
25	3	5	0	1	-0.166	-5.345	2.78	-1.546	0	0	0	0	3	5	0	1	3	5	0	1	1	1	1	0	1	0	0	1	0	0	0		1
26	3	5	0	1	-1.913	2.117	-0.165	1.634	0	1	1	0	3	7.117	-0.165	1	3	2.883	0.165	1	0	0	0	0	1	0	0	0	1	0	1		0
27	3	5	0	1	1.463	-4.044	1.138	5.108	1	1	0	0	4.463	0.956	0	1	1.537	9.044	0	1	0	0	0	0	0	1	0	1	0	0	1		0
28	3	5	0	1	0.437	-2.906	-0.665	-5.059	0	0	1	0	3	5	-0.665	1	3	5	0.665	1	1	1	1	0	1	0	0	1	0	0	0		0
29	3	5	0	1	0.351	5.902	-4.566	-2.996	1	0	1	0	3.351	5	-4.566	1	2.649	5	4.566	1	1	0	1	0	1	0	0	0	1	0	1		0
30	3	5	0	1	0.694	-3.669	-0.29	-0.398	0	1	0	0	3	1.331	0	1	3	8.669	0	1	0	0	0	0	0	1	0	1	0	0	1		0
31	3	5	0	1	-3.115	1.226	-4.829	2.549	0	1	0	0	3	6.226	0	1	3	3.774	0	1	0	1	1	0	1	0	0	1	0	0	0		0
32	3	5	0	1	-0.874	-1.733	1.03	2.684	0	0	0	1	3	5	0	3.684	3	5	0	-1.684	0	0	0	0	1	0	0	0	1	0	1		0
33	3	5	0	1	-0.928	-4.52	-4.086	-4.32	0	0	1	1	3	5	-4.086	-3.32	3	5	4.086	5.32	1	0	1	0	1	0	0	1	0	0	0		0
34	3	5	0	1	-3.056	4.166	-3.504	-4.744	1	0	0	0	-0.056	5	0	1	6.056	5	0	1	0	0	0	0	1	0	0	0	1	0	1		0
35	3	5	0	1	-0.86	-0.589	0.318	3.047	1	0	0	1	2.14	5	0	4.047	3.86	5	0	-2.047	0	0	0	0	1	0	0	0	1	0	1		0
36	3	5	0	1	-5.198	-3.795	-3.524	-4.385	1	0	0	0	-2.198	5	0	1	8.198	5	0	1	0	0	0	0	1	0	0	0	1	0	1		0
37	3	5	0	1	-4.902	-2.052	-4.538	-5.924	0	0	0	0	3	5	0	1	3	5	0	1	1	1	1	0	1	0	0	1	0	0	0		1
38	3	5	0	1	-2.186	-3.575	-3.814	4.687	1	1	0	1	0.814	1.425	0	5.687	5.186	8.575	0	-3.687	0	0	0	0	1	0	0	0	1	0	1		0
39	3	5	0	1	-4.183	-0.215	-3.523	4.822	1	1	1	1	-1.183	4.785	-3.523	5.822	7.183	5.215	3.523	-3.822	0	0	0	0	1	0	1	0	0	1	0		0
40	3	5	0	1	1.926	5.656	4.054	0.142	1	1	1	1	4.926	10.656	4.054	1.142	1.074	-0.656	-4.054	0.858	0	0	0	0	0	1	0	0	1	0	2		0
41	3	5	0	1	-0.926	5.723	-4.296	1.835	0	1	0	0	3	10.723	0	1	3	-0.723	0	1	0	0	0	0	1	0	0	0	1	0	1		0
42	3	5	0	1	-4.642	-3.692	-2.98	4.193	1	1	1	1	-1.642	1.308	-2.98	5.193	7.642	8.692	2.98	-3.193	0	0	0	0	1	0	0	0	1	0	1		0
43	3	5	0	1	3.388	5.957	0.075	5.273	1	0	1	0	6.388	5	0.075	1	-0.388	5	-0.075	1	0	0	0	0	0	1	0	1	0	0	1		0
44	3	5	0	1	5.021	1.866	4.467	-5.505	0	0	0	0	3	5	0	1	3	5	0	1	1	1	1	0	1	0	0	1	0	0	0		1
45	3	5	0	1	-1.882	5.782	0.433	5.5	1	1	1	0	1.118	10.782	0.433	1	4.882	-0.782	-0.433	1	0	0	0	0	1	0	0	0	1	0	1		0
46	3	5	0	1	0.292	5.23	-4.937	-1.221	1	1	0	1	3.292	10.23	0	-0.221	2.708	-0.23	0	2.221	0	0	0	0	0	1	0	0	1	0	2		0
47	3	5	0	1	1.717	4.624	5.667	-0.183	0	0	1	0	3	5	5.667	1	3	5	-5.667	1	0	1	1	0	0	1	0	1	0	0	1		0
48	3	5	0	1	-5.765	-4.779	2.29	5.025	0	1	1	0	3	0.221	2.29	1	3	9.779	-2.29	1	0	0	0	1	0	0	0	1	0	1	0		0
49	3	5	0	1	-4.832	3.404	3.7	-2.422	1	0	1	0	-1.832	5	3.7	1	7.832	5	-3.7	1	0	0	0	0	0	1	0	0	1	0	2		0
50	3	5	0	1	-3.683	5.851	-2.983	4.549	0	0	1	1	3	5	-2.983	5.549	3	5	2.983	-3.549	0	0	0	0	1	0	0	0	1	0	1		0
51	3	5	0	1	1.698	-4.763	4.551	2.784	0	0	1	1	3	5	4.551	3.784	3	5	-4.551	-1.784	0	1	1	0	0	1	0	1	0	0	1		0
52	3	5	0	1	-2.152	-5.79	-0.823	-1.981	1	1	0	1	0.848	-0.79	0	-0.981	5.152	10.79	0	2.981	0	0	0	1	0	0	0	1	0	1	0		0
53	3	5	0	1	-5.051	-2.701	-0.941	-3.286	0	1	0	1	3	2.299	0	-2.286	3	7.701	0	4.286	0	0	0	1	0	0	0	1	0	1	0		0
54	3	5	0	1	2.168	4.828	2.028	1.728	0	1	0	0	3	9.828	0	1	3	0.172	0	1	0	0	0	0	1	0	0	0	1	0	1		0
55	3	5	0	1	5.482	5.329	-3.796	-2.266	1	1	0	0	8.482	10.329	0	1	-2.482	-0.329	0	1	1	0	1	0	1	0	0	1	0	0	0		0
56	3	5	0	1	-2.562	-5.833	1.831	-4.387	0	0	0	1	3	5	0	-3.387	3	5	0	5.387	0	0	0	0	0	1	0	1	0	0	1		0
57	3	5	0	1	-5.529	-2.521	-3.864	3.342	1	0	1	0	-2.529	5	-3.864	1	8.529	5	3.864	1	0	0	0	0	1	0	1	0	0	1	0		0
58	3	5	0	1	1.838	-0.418	2.131	1.062	0	0	1	0	3	5	2.131	1	3	5	-2.131	1	0	1	1	0	0	1	0	1	0	0	1		0
59	3	5	0	1	-5.617	4.151	-4.976	3.165	0	1	0	0	3	9.151	0	1	3	0.849	0	1	0	0	0	0	1	0	0	0	1	0	1		0
60	3	5	0	1	-1.093	5.551	2.081	-3.35	1	1	0	1	1.907	10.551	0	-2.35	4.093	-0.551	0	4.35	0	0	0	0	0	1	0	0	1	0	2		0
61	3	5	0	1	3.347	3.608	2.796	2.459	0	0	1	0	3	5	2.796	1	3	5	-2.796	1	0	1	1	0	0	1	0	1	0	0	1		0
62	3	5	0	1	-5.159	-4.693	-3.869	-1.163	1	1	0	0	-2.159	0.307	0	1	8.159	9.693	0	1	0	1	1	0	1	0	0	1	0	0	0		0
63	3	5	0	1	-1.529	5.719	-2.03	5.676	1	0	0	1	1.471	5	0	6.676	4.529	5	0	-4.676	0	0	0	0	1	0	0	0	1	0	1		0
64	3	5	0	1	3.494	-5.309	0.314	5.993	1	1	1	0	6.494	-0.309	0.314	1	-0.494	10.309	-0.314	1	0	0	0	0	0	1	0	1	0	0	1		0
65	3	5	0	1	-1.923	0.59	-1.847	0.548	0	0	0	0	3	5	0	1	3	5	0	1	1	1	1	0	1	0	0	1	0	0	0		1
66	3	5	0	1	-1.89	1.646	-0.847	2.874	0	1	1	0	3	6.646	-0.847	1	3	3.354	0.847	1	1	1	1	0	1	0	0	1	0	0	0		0
67	3	5	0	1	5.565	2.955	-0.147	-0.22	0	0	0	1	3	5	0	0.78	3	5	0	1.22	1	1	1	0	1	0	0	1	0	0	0		0
68	3	5	0	1	2.598	2.324	5.15	0.849	1	1	1	0	5.598	7.324	5.15	1	0.402	2.676	-5.15	1	0	0	0	0	0	1	0	1	0	0	1		0
69	3	5	0	1	-2.307	3.733	-1.589	-0.443	0	1	1	1	3	8.733	-1.589	0.557	3	1.267	1.589	1.443	0	0	0	0	1	0	1	0	0	1	0		0
70	3	5	0	1	1.676	1.524	-5.563	5.177	0	0	0	0	3	5	0	1	3	5	0	1	1	1	1	0	1	0	0	1	0	0	0		1
71	3	5	0	1	-2.352	0.235	-0.48	-0.242	1	1	1	0	0.648	5.235	-0.48	1	5.352	4.765	0.48	1	0	0	0	0	1	0	0	0	1	0	1		0
72	3	5	0	1	3.067	-0.209	2.983	-0.576	1	0	1	0	6.067	5	2.983	1	-0.067	5	-2.983	1	0	0	0	1	0	0	0	1	0	1	0		0
73	3	5	0	1	-2.762	0.167	-0.021	-1.906	1	1	0	1	0.238	5.167	0	-0.906	5.762	4.833	0	2.906	0	0	0	0	0	1	0	0	1	0	2		0
74	3	5	0	1	-2.645	-3.615	4.875	-3.984	1	0	0	0	0.355	5	0	1	5.645	5	0	1	0	0	0	0	1	0	0	0	1	0	1		0
75	3	5	0	1	-1.318	3.649	-2.136	-2.877	0	1	1	0	3	8.649	-2.136	1	3	1.351	2.136	1	0	0	0	0	1	0	1	0	0	1	0		0
76	3	5	0	1	-5.791	1.52	0.936	1.146	0	0	1	1	3	5	0.936	2.146	3	5	-0.936	-0.146	1	1	1	0	1	0	0	1	0	0	0		0
77	3	5	0	1	-5.995	3.59	-1.726	-1.492	1	1	0	0	-2.995	8.59	0	1	8.995	1.41	0	1	0	0	0	0	1	0	0	0	1	0	1		0
78	3	5	0	1	4.493	4.839	-1.421	4.498	0	1	0	0	3	9.839	0	1	3	0.161	0	1	0	0	0	0	1	0	0	0	1	0	1		0
79	3	5	0	1	-1.56	2.278	-2.696	-4.349	0	1	1	1	3	7.278	-2.696	-3.349	3	2.722	2.696	5.349	0	0	0	0	0	1	0	0	1	0	2		0
80	3	5	0	1	3.685	1.979	-0.182	2.888	1	1	1	0	6.685	6.979	-0.182	1	-0.685	3.021	0.182	1	1	0	1	0	1	0	0	1	0	0	0		0
81	3	5	0	1	-2.307	-4.944	-2.969	3.724	1	1	0	0	0.693	0.056	0	1	5.307	9.944	0	1	0	1	1	0	0	1	0	1	0	0	1		0
82	3	5	0	1	3.889	0.093	3.337	-0.936	1	0	0	0	6.889	5	0	1	-0.889	5	0	1	0	0	0	0	0	1	0	1	0	0	1		0
83	3	5	0	1	2.059	5.628	-3.621	3.495	1	0	1	1	5.059	5	-3.621	4.495	0.941	5	3.621	-2.495	0	0	0	0	0	1	0	0	1	0	2		0
84	3	5	0	1	-2.946	0.654	2.18	-3.556	0	1	0	0	3	5.654	0	1	3	4.346	0	1	1	1	1	0	1	0	0	1	0	0	0		0
85	3	5	0	1	-2.922	-0.606	-0.78	0.084	0	1	0	0	3	4.394	0	1	3	5.606	0	1	1	1	1	0	1	0	0	1	0	0	0		0
86	3	5	0	1	5.366	-1.541	3.676	3.558	0	0	0	1	3	5	0	4.558	3	5	0	-2.558	0	0	0	0	1	0	0	0	1	0	1		0
87	3	5	0	1	0.643	0.907	-0.235	-2.816	0	1	0	1	3	5.907	0	-1.816	3	4.093	0	3.816	0	0	0	0	0	1	0	1	0	0	1		0
88	3	5	0	1	-2.886	4.782	0.438	-4.243	0	1	1	0	3	9.782	0.438	1	3	0.218	-0.438	1	0	0	0	0	1	0	0	0	1	0	1		0
89	3	5	0	1	2.162	1.82	0.924	-2.223	0	1	1	0	3	6.82	0.924	1	3	3.18	-0.924	1	0	1	1	0	1	0	0	1	0	0	0		0
90	3	5	0	1	-2.295	1.053	-0.629	-0.83	0	0	0	0	3	5	0	1	3	5	0	1	1	1	1	0	1	0	0	1	0	0	0		1
91	3	5	0	1	-1.212	-3.545	2.523	1.215	1	1	1	0	1.788	1.455	2.523	1	4.212	8.545	-2.523	1	0	1	1	1	0	0	0	1	0	1	0		0
92	3	5	0	1	-2.831	4.837	2.814	-3.382	0	1	1	0	3	9.837	2.814	1	3	0.163	-2.814	1	0	0	0	0	0	1	0	0	1	0	2		0
93	3	5	0	1	3.457	-1.547	-2.747	-4.207	0	1	0	0	3	3.453	0	1	3	6.547	0	1	1	0	1	0	1	0	0	1	0	0	0		0
94	3	5	0	1	-1.297	2.133	-4.701	0.45	0	1	0	1	3	7.133	0	1.45	3	2.867	0	0.55	0	0	0	0	1	0	0	0	1	0	1		0
95	3	5	0	1	4.08	2.898	3.365	-4.416	1	0	0	1	7.08	5	0	-3.416	-1.08	5	0	5.416	0	0	0	1	0	0	0	1	0	1	0		0
96	3	5	0	1	-5.375	-4.143	-0.504	3.921	0	0	0	1	3	5	0	4.921	3	5	0	-2.921	0	0	0	0	1	0	0	0	1	0	1		0
97	3	5	0	1	0.634	-1.101	1.437	2.616	1	0	1	0	3.634	5	1.437	1	2.366	5	-1.437	1	0	1	1	0	0	1	0	1	0	0	1		0
98	3	5	0	1	2.474	-3.73	-5.581	4.484	1	0	0	1	5.474	5	0	5.484	0.526	5	0	-3.484	0	0	0	0	0	1	0	0	1	0	2		0
99	3	5	0	1	3.388	-3.6	1.568	-4.804	1	1	0	1	6.388	1.4	0	-3.804	-0.388	8.6	0	5.804	0	0	0	1	0	0	0	1	0	1	0		0
100	3	5	0	1	-2.278	-0.035	0.74	3.914	1	0	1	0	0.722	5	0.74	1	5.278	5	-0.74	1	0	0	0	0	1	0	0	0	1	0	1		0
101	3	5	0	1	-3.734	3.855	-0.712	3.018	0	1	1	1	3	8.855	-0.712	4.018	3	1.145	0.712	-2.018	0	0	0	0	1	0	1	0	0	1	0		0
102	3	5	0	1	2.659	-3.059	-0.592	-5.341	0	1	0	0	3	1.941	0	1	3	8.059	0	1	0	0	0	0	0	1	0	1	0	0	1		0
103	3	5	0	1	5.373	0.695	5.148	-0.778	0	1	0	1	3	5.695	0	0.222	3	4.305	0	1.778	1	1	1	0	1	0	0	1	0	0	0		0
104	3	5	0	1	1.519	-4.247	-3.3	-4.007	0	0	1	0	3	5	-3.3	1	3	5	3.3	1	1	0	1	0	1	0	0	0	1	0	1		0
105	3	5	0	1	0.351	-4.453	-5.268	1.689	0	0	0	0	3	5	0	1	3	5	0	1	1	1	1	0	1	0	0	1	0	0	0		1
106	3	5	0	1	2.358	-1.24	-4.655	-2.764	0	0	0	1	3	5	0	-1.764	3	5	0	3.764	0	0	0	0	0	1	0	1	0	0	1		0
107	3	5	0	1	4.189	1.702	5.35	-1.723	1	0	0	1	7.189	5	0	-0.723	-1.189	5	0	2.723	0	0	0	1	0	0	0	1	0	1	0		0
108	3	5	0	1	1.408	-3.127	1.662	-1.573	1	1	0	0	4.408	1.873	0	1	1.592	8.127	0	1	0	0	0	0	0	1	0	1	0	0	1		0
109	3	5	0	1	1.133	1.275	-1.932	3.849	0	1	1	1	3	6.275	-1.932	4.849	3	3.725	1.932	-2.849	0	0	0	0	1	0	0	0	1	0	1		0
110	3	5	0	1	5.784	1.716	-0.904	-3.899	0	1	0	0	3	6.716	0	1	3	3.284	0	1	0	1	1	0	1	0	0	1	0	0	0		0
111	3	5	0	1	4.264	5.492	-5.709	-5.949	0	1	0	0	3	10.492	0	1	3	-0.492	0	1	0	0	0	0	1	0	0	0	1	0	1		0
112	3	5	0	1	5.779	4.28	-0.747	-3.042	0	0	0	0	3	5	0	1	3	5	0	1	1	1	1	0	1	0	0	1	0	0	0		1
113	3	5	0	1	-4.817	-4.752	4.856	3.149	1	1	0	0	-1.817	0.248	0	1	7.817	9.752	0	1	0	1	1	0	1	0	0	1	0	0	0		0
114	3	5	0	1	0.516	4.29	-5.283	-3.348	0	1	1	1	3	9.29	-5.283	-2.348	3	0.71	5.283	4.348	1	0	1	0	1	0	1	0	0	1	0		0
115	3	5	0	1	2.412	4.646	3.867	-4.026	1	0	0	1	5.412	5	0	-3.026	0.588	5	0	5.026	0	0	0	1	0	0	0	1	0	1	0		0
116	3	5	0	1	2.251	3.754	0.651	2.095	0	1	1	1	3	8.754	0.651	3.095	3	1.246	-0.651	-1.095	0	0	0	0	1	0	1	0	0	1	0		0
117	3	5	0	1	4.119	5.114	3.887	-1.785	0	0	1	0	3	5	3.887	1	3	5	-3.887	1	0	1	1	0	0	1	0	1	0	0	1		0
118	3	5	0	1	-3.84	-3.423	-3.971	3.548	0	0	0	1	3	5	0	4.548	3	5	0	-2.548	0	0	0	0	1	0	0	0	1	0	1		0
119	3	5	0	1	-4.755	-1.006	-0.577	-5.727	0	0	0	1	3	5	0	-4.727	3	5	0	6.727	0	0	0	0	0	1	0	1	0	0	1		0
120	3	5	0	1	-0.394	2.315	5.933	-4.613	1	0	0	0	2.606	5	0	1	3.394	5	0	1	1	1	1	0	1	0	0	1	0	0	0		0
121	3	5	0	1	-4.514	0.508	-4.303	5.344	1	1	0	0	-1.514	5.508	0	1	7.514	4.492	0	1	0	0	0	0	1	0	0	0	1	0	1		0
122	3	5	0	1	0.839	-0.599	-4.186	-5.689	1	0	0	0	3.839	5	0	1	2.161	5	0	1	1	0	1	0	1	0	0	1	0	0	0		0
123	3	5	0	1	-5.922	-0.353	2.064	-4.052	1	0	0	1	-2.922	5	0	-3.052	8.922	5	0	5.052	0	0	0	0	0	1	0	0	1	0	2		0
124	3	5	0	1	1.689	5.939	-0.841	-1.731	0	1	0	1	3	10.939	0	-0.731	3	-0.939	0	2.731	0	0	0	0	0	1	0	0	1	0	2		0
125	3	5	0	1	3.716	2.564	-5.539	-1.089	1	0	1	0	6.716	5	-5.539	1	-0.716	5	5.539	1	0	0	0	0	0	1	0	0	1	0	2		0
126	3	5	0	1	1.803	3.595	-0.689	-3.225	0	0	1	1	3	5	-0.689	-2.225	3	5	0.689	4.225	0	0	0	0	0	1	0	1	0	0	1		0
127	3	5	0	1	4.754	3.702	-2.682	-5.908	1	1	1	1	7.754	8.702	-2.682	-4.908	-1.754	1.298	2.682	6.908	0	0	0	0	0	1	0	1	0	0	1		0
128	3	5	0	1	1.146	5.819	-3.756	-1.913	0	1	0	1	3	10.819	0	-0.913	3	-0.819	0	2.913	0	0	0	0	0	1	0	0	1	0	2		0
129	3	5	0	1	-3.126	-3.711	-5.741	4.428	0	0	0	0	3	5	0	1	3	5	0	1	1	1	1	0	1	0	0	1	0	0	0		1
130	3	5	0	1	-1.055	-2.292	5.978	-1.835	0	1	1	1	3	2.708	5.978	-0.835	3	7.292	-5.978	2.835	0	1	1	1	0	0	0	1	0	1	0		0
131	3	5	0	1	-3.842	0.84	0.809	1.666	1	0	1	1	-0.842	5	0.809	2.666	6.842	5	-0.809	-0.666	0	0	0	0	1	0	0	0	1	0	1		0
132	3	5	0	1	3.177	-4.115	-0.315	-0.878	0	1	1	0	3	0.885	-0.315	1	3	9.115	0.315	1	0	0	0	0	0	1	0	1	0	0	1		0
133	3	5	0	1	1.253	2.314	-4.92	1.476	0	0	0	1	3	5	0	2.476	3	5	0	-0.476	1	0	1	0	1	0	0	0	1	0	1		0
134	3	5	0	1	2.356	5.892	-4.122	5.535	1	0	0	0	5.356	5	0	1	0.644	5	0	1	0	0	0	0	0	1	0	1	0	0	1		0
135	3	5	0	1	-0.686	0.682	-2.895	-4.813	0	0	1	1	3	5	-2.895	-3.813	3	5	2.895	5.813	0	0	0	0	0	1	0	1	0	0	1		0
136	3	5	0	1	4.635	4.062	5.191	-0.279	0	0	0	0	3	5	0	1	3	5	0	1	1	1	1	0	1	0	0	1	0	0	0		1
137	3	5	0	1	-3.251	-0.669	-0.542	-3.407	1	1	0	0	-0.251	4.331	0	1	6.251	5.669	0	1	0	0	0	0	1	0	0	0	1	0	1		0
138	3	5	0	1	-4.258	-1.254	-5.4	-4.259	0	0	0	1	3	5	0	-3.259	3	5	0	5.259	0	0	0	0	0	1	0	1	0	0	1		0
139	3	5	0	1	4.03	1.877	-4.451	5.024	0	0	0	1	3	5	0	6.024	3	5	0	-4.024	0	0	0	0	1	0	0	0	1	0	1		0
140	3	5	0	1	5.168	2.101	-2.4	-1.659	1	0	0	0	8.168	5	0	1	-2.168	5	0	1	0	0	0	0	0	1	0	1	0	0	1		0
141	3	5	0	1	1.293	-5.142	5.134	-0.298	1	1	1	0	4.293	-0.142	5.134	1	1.707	10.142	-5.134	1	0	0	0	1	0	0	0	1	0	1	0		0
142	3	5	0	1	-4.391	1.015	-3.147	-5.501	1	1	1	1	-1.391	6.015	-3.147	-4.501	7.391	3.985	3.147	6.501	0	0	0	0	0	1	0	0	1	0	2		0
143	3	5	0	1	-5.025	-2.483	2.258	-5.448	1	1	1	1	-2.025	2.517	2.258	-4.448	8.025	7.483	-2.258	6.448	0	0	0	0	0	1	0	0	1	0	2		0
144	3	5	0	1	5.861	3.854	-1.627	-4.793	1	1	1	1	8.861	8.854	-1.627	-3.793	-2.861	1.146	1.627	5.793	0	0	0	1	0	0	0	1	0	1	0		0
145	3	5	0	1	-4.956	-0.485	-4.19	-2.242	1	0	1	0	-1.956	5	-4.19	1	7.956	5	4.19	1	0	0	0	0	1	0	1	0	0	1	0		0
146	3	5	0	1	-3.151	-0.401	0.684	3.609	0	1	0	0	3	4.599	0	1	3	5.401	0	1	1	1	1	0	1	0	0	1	0	0	0		0
147	3	5	0	1	-0.873	1.891	5.735	3.54	0	0	1	1	3	5	5.735	4.54	3	5	-5.735	-2.54	0	1	1	0	0	1	0	1	0	0	1		0
148	3	5	0	1	0.63	-0.454	3.896	1.976	0	0	0	0	3	5	0	1	3	5	0	1	1	1	1	0	1	0	0	1	0	0	0		1
149	3	5	0	1	-2.265	4.546	-2.148	0.051	0	1	1	0	3	9.546	-2.148	1	3	0.454	2.148	1	0	0	0	0	1	0	1	0	0	1	0		0
150	3	5	0	1	5.948	-3.962	-4.892	-0.702	1	1	1	1	8.948	1.038	-4.892	0.298	-2.948	8.962	4.892	1.702	0	0	0	0	0	1	0	0	1	0	2		0
151	3	5	0	1	-3.831	-4.543	-0.546	1.33	0	1	1	0	3	0.457	-0.546	1	3	9.543	0.546	1	0	0	0	0	0	1	0	1	0	0	1		0
152	3	5	0	1	-5.692	-1.335	5.558	-0.931	1	1	1	0	-2.692	3.665	5.558	1	8.692	6.335	-5.558	1	0	0	0	0	0	1	0	0	1	0	2		0
153	3	5	0	1	3.604	-3.71	5.032	-3.756	0	1	1	0	3	1.29	5.032	1	3	8.71	-5.032	1	0	1	1	1	0	0	0	1	0	1	0		0
154	3	5	0	1	-2.958	2.383	-0.408	2.566	1	1	1	0	0.042	7.383	-0.408	1	5.958	2.617	0.408	1	0	0	0	0	1	0	0	0	1	0	1		0
155	3	5	0	1	-1.265	0.079	-0.984	-5.185	1	0	0	1	1.735	5	0	-4.185	4.265	5	0	6.185	0	0	0	0	0	1	0	1	0	0	1		0
156	3	5	0	1	2.48	0.027	-5.49	3.572	1	0	0	1	5.48	5	0	4.572	0.52	5	0	-2.572	0	0	0	0	0	1	0	0	1	0	2		0
157	3	5	0	1	4.185	-1.702	4.315	1.798	0	1	1	0	3	3.298	4.315	1	3	6.702	-4.315	1	0	1	1	0	0	1	0	1	0	0	1		0
158	3	5	0	1	0.527	-1.46	2.708	-0.472	0	0	0	1	3	5	0	0.528	3	5	0	1.472	1	1	1	0	1	0	0	1	0	0	0		0
159	3	5	0	1	-1.866	2.413	-0.171	-2.496	1	1	1	0	1.134	7.413	-0.171	1	4.866	2.587	0.171	1	0	0	0	0	1	0	0	0	1	0	1		0
160	3	5	0	1	-5.985	1.688	4.766	2.333	0	1	0	1	3	6.688	0	3.333	3	3.312	0	-1.333	0	0	0	0	1	0	0	0	1	0	1		0
161	3	5	0	1	-0.283	5.594	-3.839	-1.322	1	0	0	1	2.717	5	0	-0.322	3.283	5	0	2.322	0	1	1	0	0	1	0	1	0	0	1		0
162	3	5	0	1	-4.793	-5.542	-1.325	-2.468	0	1	1	1	3	-0.542	-1.325	-1.468	3	10.542	1.325	3.468	0	0	0	1	0	0	0	1	0	1	0		0
163	3	5	0	1	0.226	-3.565	-3.983	-4.067	1	0	0	1	3.226	5	0	-3.067	2.774	5	0	5.067	0	0	0	0	0	1	0	1	0	0	1		0
164	3	5	0	1	-2.64	4.15	-5.868	4.899	0	0	1	0	3	5	-5.868	1	3	5	5.868	1	1	0	1	0	1	0	0	0	1	0	1		0
165	3	5	0	1	3.98	4.216	-2.74	2.26	1	0	1	1	6.98	5	-2.74	3.26	-0.98	5	2.74	-1.26	0	0	0	0	0	1	0	0	1	0	2		0
166	3	5	0	1	-3.44	-3.227	4.51	-1.279	1	0	0	1	-0.44	5	0	-0.279	6.44	5	0	2.279	0	0	0	0	0	1	0	0	1	0	2		0
167	3	5	0	1	0.212	2.859	-0.061	3.775	0	0	1	1	3	5	-0.061	4.775	3	5	0.061	-2.775	0	0	0	0	1	0	0	0	1	0	1		0
168	3	5	0	1	1.992	-3.759	-0.639	-4.973	1	1	1	1	4.992	1.241	-0.639	-3.973	1.008	8.759	0.639	5.973	0	0	0	1	0	0	0	1	0	1	0		0
169	3	5	0	1	2.015	0.757	2.664	3.705	1	0	1	0	5.015	5	2.664	1	0.985	5	-2.664	1	0	0	0	1	0	0	0	1	0	1	0		0
170	3	5	0	1	3.486	0.365	4.041	-2.179	0	0	0	1	3	5	0	-1.179	3	5	0	3.179	0	0	0	0	0	1	0	1	0	0	1		0
171	3	5	0	1	-1.355	-0.988	4.346	-5.627	0	0	1	1	3	5	4.346	-4.627	3	5	-4.346	6.627	0	0	0	0	0	1	0	1	0	0	1		0
172	3	5	0	1	1.502	0.915	-5.184	5.524	0	1	1	1	3	5.915	-5.184	6.524	3	4.085	5.184	-4.524	0	0	0	0	1	0	0	0	1	0	1		0
173	3	5	0	1	-1.835	2.789	5.483	5.554	0	0	0	1	3	5	0	6.554	3	5	0	-4.554	0	0	0	0	1	0	0	0	1	0	1		0
174	3	5	0	1	-0.975	-2.792	1.863	2.138	1	0	0	0	2.025	5	0	1	3.975	5	0	1	0	1	1	0	1	0	0	1	0	0	0		0
175	3	5	0	1	2.635	-1.147	-4.33	2.234	0	1	1	0	3	3.853	-4.33	1	3	6.147	4.33	1	1	0	1	0	1	0	0	0	1	0	1		0
176	3	5	0	1	-1.97	1.192	-3.574	4.772	0	0	0	1	3	5	0	5.772	3	5	0	-3.772	0	0	0	0	1	0	0	0	1	0	1		0
177	3	5	0	1	5.482	-1.553	-3.806	5.916	0	0	0	1	3	5	0	6.916	3	5	0	-4.916	0	0	0	0	1	0	0	0	1	0	1		0
178	3	5	0	1	0.901	-1.982	-5.667	5.67	1	1	1	0	3.901	3.018	-5.667	1	2.099	6.982	5.667	1	0	0	0	0	0	1	0	0	1	0	2		0
179	3	5	0	1	-1.498	2.171	-4.44	2.555	1	0	0	0	1.502	5	0	1	4.498	5	0	1	0	1	1	0	1	0	0	1	0	0	0		0
180	3	5	0	1	-1.682	1.318	-0.83	-4.708	0	0	0	1	3	5	0	-3.708	3	5	0	5.708	0	0	0	0	0	1	0	1	0	0	1		0
181	3	5	0	1	-5.128	-4.326	-4.361	3.251	0	0	0	1	3	5	0	4.251	3	5	0	-2.251	0	0	0	0	1	0	0	0	1	0	1		0
182	3	5	0	1	2.934	5.67	-5.736	2.294	1	0	1	1	5.934	5	-5.736	3.294	0.066	5	5.736	-1.294	0	0	0	0	0	1	0	0	1	0	2		0
183	3	5	0	1	4.892	4.021	-0.878	2.311	0	0	0	1	3	5	0	3.311	3	5	0	-1.311	0	0	0	0	1	0	0	0	1	0	1		0
184	3	5	0	1	-1.297	-5.678	-5.458	-0.813	1	0	0	0	1.703	5	0	1	4.297	5	0	1	0	1	1	0	1	0	0	1	0	0	0		0
185	3	5	0	1	-0.832	0.013	-0.924	3.506	1	0	0	1	2.168	5	0	4.506	3.832	5	0	-2.506	0	0	0	0	1	0	0	0	1	0	1		0
186	3	5	0	1	1.926	-4.797	5.448	2.406	1	0	1	0	4.926	5	5.448	1	1.074	5	-5.448	1	0	1	1	0	0	1	0	1	0	0	1		0
187	3	5	0	1	5.727	-2.586	1.511	4.593	0	0	0	0	3	5	0	1	3	5	0	1	1	1	1	0	1	0	0	1	0	0	0		1
188	3	5	0	1	3.434	-4.296	-1.828	3.506	1	1	1	0	6.434	0.704	-1.828	1	-0.434	9.296	1.828	1	0	0	0	0	0	1	0	0	1	0	2		0
189	3	5	0	1	-4.599	3.335	-0.995	-2.775	1	1	1	0	-1.599	8.335	-0.995	1	7.599	1.665	0.995	1	0	0	0	0	1	0	0	0	1	0	1		0
190	3	5	0	1	-3.144	-3.034	-0.251	2.374	0	1	0	0	3	1.966	0	1	3	8.034	0	1	0	0	0	0	0	1	0	1	0	0	1		0
191	3	5	0	1	-5.255	4.697	2.53	-4.188	1	1	0	0	-2.255	9.697	0	1	8.255	0.303	0	1	0	0	0	0	1	0	0	0	1	0	1		0
192	3	5	0	1	2.289	-2.101	2.005	-2.26	0	0	0	1	3	5	0	-1.26	3	5	0	3.26	0	0	0	0	0	1	0	1	0	0	1		0
193	3	5	0	1	-0.829	-3.724	-0.953	-2.708	1	1	1	1	2.171	1.276	-0.953	-1.708	3.829	8.724	0.953	3.708	0	0	0	1	0	0	0	1	0	1	0		0
194	3	5	0	1	-0.504	-0.682	2.619	-2.94	0	1	1	1	3	4.318	2.619	-1.94	3	5.682	-2.619	3.94	0	0	0	0	0	1	0	1	0	0	1		0
195	3	5	0	1	2.251	-0.081	-2.188	-5.71	0	1	1	1	3	4.919	-2.188	-4.71	3	5.081	2.188	6.71	0	0	0	0	0	1	0	1	0	0	1		0
196	3	5	0	1	5.344	4.222	5.679	-5.951	0	1	1	0	3	9.222	5.679	1	3	0.778	-5.679	1	0	0	0	0	0	1	0	0	1	0	2		0
197	3	5	0	1	0.598	-0.11	2.41	-0.218	1	1	1	1	3.598	4.89	2.41	0.782	2.402	5.11	-2.41	1.218	0	1	1	0	0	1	0	1	0	0	1		0
198	3	5	0	1	-5.67	2.567	-1.682	-1.573	0	0	0	1	3	5	0	-0.573	3	5	0	2.573	0	1	1	0	0	1	0	1	0	0	1		0
199	3	5	0	1	2.634	0.715	0.545	-2.658	0	1	1	1	3	5.715	0.545	-1.658	3	4.285	-0.545	3.658	0	0	0	0	0	1	0	1	0	0	1		0
200	3	5	0	1	2.719	-4.657	-1.143	-1.979	1	0	1	1	5.719	5	-1.143	-0.979	0.281	5	1.143	2.979	0	0	0	0	0	1	0	1	0	0	1		0
201	3	5	0	1	1.656	1.971	-4.825	5.917	0	1	1	0	3	6.971	-4.825	1	3	3.029	4.825	1	1	0	1	0	1	0	0	0	1	0	1		0
202	3	5	0	1	0.621	4.6	-5.536	-4.54	0	1	0	1	3	9.6	0	-3.54	3	0.4	0	5.54	0	0	0	0	0	1	0	0	1	0	2		0
203	3	5	0	1	-0.036	4.026	1.61	-3.113	1	0	0	0	2.964	5	0	1	3.036	5	0	1	1	1	1	0	1	0	0	1	0	0	0		0
204	3	5	0	1	4.552	4.196	1.112	2.982	1	0	0	0	7.552	5	0	1	-1.552	5	0	1	0	0	0	0	0	1	0	1	0	0	1		0
205	3	5	0	1	2.381	-2.137	5.658	4.894	1	1	0	1	5.381	2.863	0	5.894	0.619	7.137	0	-3.894	0	0	0	0	0	1	0	0	1	0	2		0
206	3	5	0	1	-1.876	-3.768	-1.074	0.647	1	1	0	1	1.124	1.232	0	1.647	4.876	8.768	0	0.353	0	1	1	0	1	0	0	1	0	0	0		0
207	3	5	0	1	-4.823	2.007	0.023	-4.561	1	1	0	0	-1.823	7.007	0	1	7.823	2.993	0	1	0	0	0	0	1	0	0	0	1	0	1		0
208	3	5	0	1	3.879	-4.92	3.056	-2.782	0	1	1	1	3	0.08	3.056	-1.782	3	9.92	-3.056	3.782	0	0	0	1	0	0	0	1	0	1	0		0
209	3	5	0	1	-2.171	-1.414	1.422	1.211	0	0	0	0	3	5	0	1	3	5	0	1	1	1	1	0	1	0	0	1	0	0	0		1
210	3	5	0	1	-5.31	-1.744	1.796	1.389	1	1	1	1	-2.31	3.256	1.796	2.389	8.31	6.744	-1.796	-0.389	0	0	0	0	1	0	0	0	1	0	1		0
211	3	5	0	1	5.939	5.345	5.155	-0.888	1	0	1	1	8.939	5	5.155	0.112	-2.939	5	-5.155	1.888	0	0	0	1	0	0	0	1	0	1	0		0
212	3	5	0	1	4.678	2.647	1.307	-4.931	0	0	1	1	3	5	1.307	-3.931	3	5	-1.307	5.931	0	0	0	0	0	1	0	1	0	0	1		0
213	3	5	0	1	-2.746	1.592	2.456	0.189	1	1	1	0	0.254	6.592	2.456	1	5.746	3.408	-2.456	1	0	0	0	0	0	1	0	0	1	0	2		0
214	3	5	0	1	5.587	5.733	5.568	-5.441	1	0	0	1	8.587	5	0	-4.441	-2.587	5	0	6.441	0	0	0	1	0	0	0	1	0	1	0		0
215	3	5	0	1	5.649	2.476	-4.916	-5.211	0	0	1	0	3	5	-4.916	1	3	5	4.916	1	1	0	1	0	1	0	0	0	1	0	1		0
216	3	5	0	1	-3.838	3.022	2.811	-3.045	1	0	1	0	-0.838	5	2.811	1	6.838	5	-2.811	1	0	0	0	0	0	1	0	0	1	0	2		0
217	3	5	0	1	4.239	0.967	-5.224	-4.777	1	1	0	1	7.239	5.967	0	-3.777	-1.239	4.033	0	5.777	0	0	0	1	0	0	0	1	0	1	0		0
218	3	5	0	1	-0.768	-5.3	-1.748	-0.798	0	0	0	0	3	5	0	1	3	5	0	1	1	1	1	0	1	0	0	1	0	0	0		1
219	3	5	0	1	-0.446	-2.323	-5.34	-0.036	0	0	0	0	3	5	0	1	3	5	0	1	1	1	1	0	1	0	0	1	0	0	0		1
220	3	5	0	1	3.445	-3.988	-0.913	5.15	1	0	0	1	6.445	5	0	6.15	-0.445	5	0	-4.15	0	0	0	0	0	1	0	0	1	0	2		0
221	3	5	0	1	0.302	-4.049	4.735	-4.753	0	0	1	1	3	5	4.735	-3.753	3	5	-4.735	5.753	0	0	0	0	0	1	0	1	0	0	1		0
222	3	5	0	1	-1.162	-2.356	5.838	-4.368	1	1	1	0	1.838	2.644	5.838	1	4.162	7.356	-5.838	1	0	1	1	0	0	1	0	1	0	0	1		0
223	3	5	0	1	-5.584	1.384	-5.192	-4.36	0	1	0	1	3	6.384	0	-3.36	3	3.616	0	5.36	0	0	0	0	0	1	0	1	0	0	1		0
224	3	5	0	1	-0.918	-1.549	0.563	-2.242	0	1	1	0	3	3.451	0.563	1	3	6.549	-0.563	1	1	1	1	0	1	0	0	1	0	0	0		0
225	3	5	0	1	-2.108	-3.641	-1.65	3.424	1	1	1	1	0.892	1.359	-1.65	4.424	5.108	8.641	1.65	-2.424	0	0	0	0	1	0	0	0	1	0	1		0
226	3	5	0	1	-1.407	4.909	2.135	5.543	0	1	1	0	3	9.909	2.135	1	3	0.091	-2.135	1	0	0	0	0	0	1	0	0	1	0	2		0
227	3	5	0	1	-0.431	-4.723	1.732	-0.704	0	1	1	0	3	0.277	1.732	1	3	9.723	-1.732	1	0	0	0	1	0	0	0	1	0	1	0		0
228	3	5	0	1	4.042	3.127	5.574	5.125	0	0	1	1	3	5	5.574	6.125	3	5	-5.574	-4.125	0	1	1	0	1	0	0	1	0	0	0		0
229	3	5	0	1	-3.333	-4.068	0.957	-1.819	0	1	0	1	3	0.932	0	-0.819	3	9.068	0	2.819	0	0	0	1	0	0	0	1	0	1	0		0
230	3	5	0	1	1.254	3.615	-3.028	3.019	0	1	1	1	3	8.615	-3.028	4.019	3	1.385	3.028	-2.019	0	0	0	0	1	0	1	0	0	1	0		0
231	3	5	0	1	1.428	-2.677	0.168	-5.59	1	1	0	1	4.428	2.323	0	-4.59	1.572	7.677	0	6.59	0	0	0	1	0	0	0	1	0	1	0		0
232	3	5	0	1	5.667	-5.514	-3.169	-1.363	0	0	0	0	3	5	0	1	3	5	0	1	1	1	1	0	1	0	0	1	0	0	0		1
233	3	5	0	1	3.186	-3.283	-4.106	-3.703	1	0	1	1	6.186	5	-4.106	-2.703	-0.186	5	4.106	4.703	0	0	0	0	0	1	0	1	0	0	1		0
234	3	5	0	1	1.245	5.32	-4.866	-2.048	0	0	0	1	3	5	0	-1.048	3	5	0	3.048	0	0	0	0	0	1	0	1	0	0	1		0
235	3	5	0	1	-0.53	2.086	2.379	-4.584	0	0	0	0	3	5	0	1	3	5	0	1	1	1	1	0	1	0	0	1	0	0	0		1
236	3	5	0	1	2.035	4.815	5.103	-4.076	0	1	0	0	3	9.815	0	1	3	0.185	0	1	0	0	0	0	1	0	0	0	1	0	1		0
237	3	5	0	1	3.791	0.412	-4.22	5.138	1	0	0	0	6.791	5	0	1	-0.791	5	0	1	0	0	0	0	0	1	0	1	0	0	1		0
238	3	5	0	1	3.406	4.67	-1.581	1.131	0	0	1	0	3	5	-1.581	1	3	5	1.581	1	1	0	1	0	1	0	0	0	1	0	1		0
239	3	5	0	1	-0.408	-5.547	-2.619	4.417	1	0	1	0	2.592	5	-2.619	1	3.408	5	2.619	1	1	0	1	0	1	0	0	0	1	0	1		0
240	3	5	0	1	-0.594	1.723	-2.803	5.186	1	1	0	1	2.406	6.723	0	6.186	3.594	3.277	0	-4.186	0	0	0	0	1	0	1	0	0	1	0		0
241	3	5	0	1	4.388	1.533	2.204	-5.706	1	1	1	1	7.388	6.533	2.204	-4.706	-1.388	3.467	-2.204	6.706	0	0	0	1	0	0	0	1	0	1	0		0
242	3	5	0	1	0.938	4.484	-4.431	-0.073	1	1	0	1	3.938	9.484	0	0.927	2.062	0.516	0	1.073	0	0	0	0	1	0	0	0	1	0	1		0
243	3	5	0	1	-5.745	0.557	-1.532	-1.293	0	1	1	1	3	5.557	-1.532	-0.293	3	4.443	1.532	2.293	1	1	1	0	1	0	0	1	0	0	0		0
244	3	5	0	1	-2.93	-5.677	-4.061	-5.921	1	0	0	1	0.07	5	0	-4.921	5.93	5	0	6.921	0	0	0	0	0	1	0	0	1	0	2		0
245	3	5	0	1	4.696	2.513	-3.046	2.355	1	1	0	1	7.696	7.513	0	3.355	-1.696	2.487	0	-1.355	0	0	0	0	0	1	0	0	1	0	2		0
246	3	5	0	1	5.143	-3.866	3.686	-0.03	0	1	0	0	3	1.134	0	1	3	8.866	0	1	0	0	0	0	0	1	0	1	0	0	1		0
247	3	5	0	1	5.998	1.035	-5.3	-1.935	0	0	0	1	3	5	0	-0.935	3	5	0	2.935	0	1	1	0	0	1	0	1	0	0	1		0
248	3	5	0	1	4.446	-1.751	-2.149	-2.145	1	1	0	0	7.446	3.249	0	1	-1.446	6.751	0	1	0	0	0	0	0	1	0	1	0	0	1		0
249	3	5	0	1	-1.952	-2.923	-5.872	-3.417	1	1	0	0	1.048	2.077	0	1	4.952	7.923	0	1	1	1	1	0	1	0	0	1	0	0	0		0
250	3	5	0	1	-1.826	5.021	5.199	1.148	0	1	1	1	3	10.021	5.199	2.148	3	-0.021	-5.199	-0.148	0	0	0	0	0	1	0	0	1	0	2		0
251	3	5	0	1	-0.826	1.913	1.338	-5.611	1	0	0	0	2.174	5	0	1	3.826	5	0	1	0	1	1	0	1	0	0	1	0	0	0		0
252	3	5	0	1	0.778	-4.13	-5.616	0.402	0	0	1	1	3	5	-5.616	1.402	3	5	5.616	0.598	1	0	1	0	1	0	0	0	1	0	1		0
253	3	5	0	1	-1.463	-5.07	-2.219	2.51	0	1	0	1	3	-0.07	0	3.51	3	10.07	0	-1.51	0	0	0	0	0	1	0	0	1	0	2		0
254	3	5	0	1	3.91	1.693	-0.355	3.128	0	1	1	1	3	6.693	-0.355	4.128	3	3.307	0.355	-2.128	0	0	0	0	1	0	0	0	1	0	1		0
255	3	5	0	1	5.906	0.379	1.554	5.982	0	1	0	1	3	5.379	0	6.982	3	4.621	0	-4.982	0	0	0	0	1	0	0	0	1	0	1		0
256	3	5	0	1	-2.299	-1.739	-4.169	-5.874	1	1	0	1	0.701	3.261	0	-4.874	5.299	6.739	0	6.874	0	0	0	0	0	1	0	1	0	0	1		0
257	3	5	0	1	2.184	-4.542	1.114	2.7	1	1	1	0	5.184	0.458	1.114	1	0.816	9.542	-1.114	1	0	0	0	1	0	0	0	1	0	1	0		0
258	3	5	0	1	-4.168	-2.511	3.19	-0.62	1	1	1	0	-1.168	2.489	3.19	1	7.168	7.511	-3.19	1	0	1	1	0	0	1	0	1	0	0	1		0
259	3	5	0	1	1.684	-2.858	1.38	-3.635	0	0	1	1	3	5	1.38	-2.635	3	5	-1.38	4.635	0	0	0	0	0	1	0	1	0	0	1		0
260	3	5	0	1	-0.964	2.942	-4.982	-3.501	0	0	1	1	3	5	-4.982	-2.501	3	5	4.982	4.501	1	0	1	0	1	0	0	0	1	0	1		0
261	3	5	0	1	-4.588	2.649	-4.906	4.329	0	0	1	0	3	5	-4.906	1	3	5	4.906	1	1	0	1	0	1	0	0	0	1	0	1		0
262	3	5	0	1	-0.144	3.755	-0.38	-5.252	1	1	1	1	2.856	8.755	-0.38	-4.252	3.144	1.245	0.38	6.252	0	0	0	0	0	1	0	0	1	0	2		0
263	3	5	0	1	-5.569	-3.669	4.236	1.723	1	1	0	1	-2.569	1.331	0	2.723	8.569	8.669	0	-0.723	0	0	0	0	1	0	0	0	1	0	1		0
264	3	5	0	1	3.932	4.13	-2.764	4.707	1	1	0	1	6.932	9.13	0	5.707	-0.932	0.87	0	-3.707	1	0	1	0	1	0	0	0	1	0	1		0
265	3	5	0	1	-5.074	-2.628	-3.991	3.795	1	0	0	1	-2.074	5	0	4.795	8.074	5	0	-2.795	0	0	0	0	1	0	1	0	0	1	0		0
266	3	5	0	1	1.423	-4.407	0.739	2.373	1	0	1	1	4.423	5	0.739	3.373	1.577	5	-0.739	-1.373	1	0	1	0	1	0	0	0	1	0	1		0
267	3	5	0	1	3.314	-1.752	-3.111	5.13	1	0	0	1	6.314	5	0	6.13	-0.314	5	0	-4.13	0	0	0	0	0	1	0	0	1	0	2		0
268	3	5	0	1	4.513	0.337	-0.268	-4.936	1	0	1	0	7.513	5	-0.268	1	-1.513	5	0.268	1	0	0	0	0	0	1	0	1	0	0	1		0
269	3	5	0	1	2.07	-2.549	-2.603	-5.563	1	1	0	0	5.07	2.451	0	1	0.93	7.549	0	1	0	0	0	0	0	1	0	1	0	0	1		0
270	3	5	0	1	-1.784	-3.718	3.807	-2.644	0	1	1	0	3	1.282	3.807	1	3	8.718	-3.807	1	0	1	1	1	0	0	0	1	0	1	0		0
271	3	5	0	1	-5.518	-0.616	-3.782	-3.712	1	1	0	0	-2.518	4.384	0	1	8.518	5.616	0	1	0	0	0	0	1	0	0	0	1	0	1		0
272	3	5	0	1	-3.956	-3.682	4.999	2.746	0	1	1	0	3	1.318	4.999	1	3	8.682	-4.999	1	0	1	1	1	0	0	0	1	0	1	0		0
273	3	5	0	1	2.63	-1.996	-1.455	-3.425	1	0	0	1	5.63	5	0	-2.425	0.37	5	0	4.425	0	0	0	1	0	0	0	1	0	1	0		0
274	3	5	0	1	-4.11	5.997	-3.27	4.383	1	0	0	1	-1.11	5	0	5.383	7.11	5	0	-3.383	0	0	0	0	1	0	1	0	0	1	0		0
275	3	5	0	1	-5.298	4.562	-2.625	-1.494	1	0	0	0	-2.298	5	0	1	8.298	5	0	1	0	0	0	0	1	0	0	0	1	0	1		0
276	3	5	0	1	-1.477	-0.295	2.228	-0.576	1	0	1	1	1.523	5	2.228	0.424	4.477	5	-2.228	1.576	0	1	1	0	0	1	0	1	0	0	1		0
277	3	5	0	1	1.014	5.047	5.162	4.946	0	1	0	1	3	10.047	0	5.946	3	-0.047	0	-3.946	0	0	0	0	1	0	1	0	0	1	0		0
278	3	5	0	1	-5.864	2.855	-2.303	-1.578	0	0	1	0	3	5	-2.303	1	3	5	2.303	1	1	0	1	0	1	0	0	0	1	0	1		0
279	3	5	0	1	3.013	-0.356	-2.127	1.258	0	1	1	1	3	4.644	-2.127	2.258	3	5.356	2.127	-0.258	1	0	1	0	1	0	0	0	1	0	1		0
280	3	5	0	1	-1.549	-1.69	-1.04	4.672	0	0	0	1	3	5	0	5.672	3	5	0	-3.672	0	0	0	0	1	0	0	0	1	0	1		0
281	3	5	0	1	-1.952	5.614	-2.262	5.821	0	0	1	1	3	5	-2.262	6.821	3	5	2.262	-4.821	0	0	0	0	1	0	0	0	1	0	1		0
282	3	5	0	1	4.701	1.869	5.475	-1.888	0	0	1	0	3	5	5.475	1	3	5	-5.475	1	0	1	1	0	0	1	0	1	0	0	1		0
283	3	5	0	1	4.793	-5.534	1.171	2.111	1	1	0	0	7.793	-0.534	0	1	-1.793	10.534	0	1	0	0	0	0	0	1	0	1	0	0	1		0
284	3	5	0	1	-5.425	-5.408	-3.44	-0.474	0	0	1	0	3	5	-3.44	1	3	5	3.44	1	1	0	1	0	1	0	0	0	1	0	1		0
285	3	5	0	1	-5.495	4.071	2.269	-2.499	1	1	1	0	-2.495	9.071	2.269	1	8.495	0.929	-2.269	1	0	0	0	0	0	1	0	0	1	0	2		0
286	3	5	0	1	1.93	-3.916	-3.046	5.465	1	1	0	1	4.93	1.084	0	6.465	1.07	8.916	0	-4.465	0	0	0	0	0	1	0	0	1	0	2		0
287	3	5	0	1	-3.421	-3.016	2.271	5.522	1	1	1	1	-0.421	1.984	2.271	6.522	6.421	8.016	-2.271	-4.522	0	0	0	0	1	0	0	0	1	0	1		0
288	3	5	0	1	2.413	-2.31	-1.921	-4.273	0	0	1	0	3	5	-1.921	1	3	5	1.921	1	1	0	1	0	1	0	0	0	1	0	1		0
289	3	5	0	1	-1.172	1.969	-2.48	2.084	0	0	1	0	3	5	-2.48	1	3	5	2.48	1	1	0	1	0	1	0	0	0	1	0	1		0
290	3	5	0	1	2.032	-1.915	3.245	0.844	0	1	1	0	3	3.085	3.245	1	3	6.915	-3.245	1	0	1	1	0	0	1	0	1	0	0	1		0
291	3	5	0	1	4.147	-0.553	-3.56	-3.225	0	0	0	1	3	5	0	-2.225	3	5	0	4.225	0	0	0	0	0	1	0	1	0	0	1		0
292	3	5	0	1	-5.671	-3.802	-3.015	-0.271	0	0	0	1	3	5	0	0.729	3	5	0	1.271	1	1	1	0	1	0	0	1	0	0	0		0
293	3	5	0	1	0.208	-2.093	-2.839	2.55	0	0	0	0	3	5	0	1	3	5	0	1	1	1	1	0	1	0	0	1	0	0	0		1
294	3	5	0	1	2.814	-1.547	-2.051	-3.729	1	0	1	1	5.814	5	-2.051	-2.729	0.186	5	2.051	4.729	0	0	0	1	0	0	0	1	0	1	0		0
295	3	5	0	1	-3.676	3.301	-4.03	1.126	0	0	1	0	3	5	-4.03	1	3	5	4.03	1	1	0	1	0	1	0	0	0	1	0	1		0
296	3	5	0	1	5.706	-2.72	-2.501	5.201	1	0	1	1	8.706	5	-2.501	6.201	-2.706	5	2.501	-4.201	0	0	0	0	0	1	0	0	1	0	2		0
297	3	5	0	1	-0.65	-0.078	-1.724	2.353	0	0	0	0	3	5	0	1	3	5	0	1	1	1	1	0	1	0	0	1	0	0	0		1
298	3	5	0	1	4.29	-4.533	-0.101	-5.453	1	0	0	1	7.29	5	0	-4.453	-1.29	5	0	6.453	0	0	0	1	0	0	0	1	0	1	0		0
299	3	5	0	1	-4.504	3.8	-3.118	-4.58	1	0	0	0	-1.504	5	0	1	7.504	5	0	1	0	0	0	0	1	0	0	0	1	0	1		0
300	3	5	0	1	3.154	-3.424	-3.828	4.308	1	0	0	1	6.154	5	0	5.308	-0.154	5	0	-3.308	0	0	0	0	0	1	0	0	1	0	2		0
301	3	5	0	1	2.374	5.773	5.139	1.391	0	1	0	1	3	10.773	0	2.391	3	-0.773	0	-0.391	0	0	0	0	1	0	1	0	0	1	0		0
302	3	5	0	1	0.776	-0.651	-4.811	-1.123	1	0	1	0	3.776	5	-4.811	1	2.224	5	4.811	1	1	0	1	0	1	0	0	0	1	0	1		0
303	3	5	0	1	-0.616	-2.621	-3.277	5.621	0	1	1	1	3	2.379	-3.277	6.621	3	7.621	3.277	-4.621	0	0	0	0	0	1	0	0	1	0	2		0
304	3	5	0	1	2.42	4.448	5.6	-4.736	1	1	0	0	5.42	9.448	0	1	0.58	0.552	0	1	1	0	1	0	1	0	0	0	1	0	1		0
305	3	5	0	1	5.796	5.58	0.439	2.053	0	0	0	0	3	5	0	1	3	5	0	1	1	1	1	0	1	0	0	1	0	0	0		1
306	3	5	0	1	-2.897	-3.914	-0.32	1.383	1	0	1	0	0.103	5	-0.32	1	5.897	5	0.32	1	0	0	0	0	1	0	0	0	1	0	1		0
307	3	5	0	1	5.953	-3.605	-1.832	4.054	1	0	1	1	8.953	5	-1.832	5.054	-2.953	5	1.832	-3.054	0	0	0	0	0	1	0	0	1	0	2		0
308	3	5	0	1	-1.402	2.071	2.302	-4.885	0	1	0	0	3	7.071	0	1	3	2.929	0	1	0	0	0	0	1	0	0	0	1	0	1		0
309	3	5	0	1	-0.789	-5.008	-2.308	3.36	0	0	1	0	3	5	-2.308	1	3	5	2.308	1	1	0	1	0	1	0	0	0	1	0	1		0
310	3	5	0	1	-0.062	-0.385	-4.476	1.413	0	0	1	1	3	5	-4.476	2.413	3	5	4.476	-0.413	1	0	1	0	1	0	0	0	1	0	1		0
311	3	5	0	1	4.56	0.544	0.602	0.955	0	1	1	0	3	5.544	0.602	1	3	4.456	-0.602	1	0	1	1	0	1	0	0	1	0	0	0		0
312	3	5	0	1	4.859	-4.55	1.125	2.309	0	1	0	1	3	0.45	0	3.309	3	9.55	0	-1.309	0	0	0	0	0	1	0	0	1	0	2		0
313	3	5	0	1	-3.69	-3.11	5.123	-0.482	1	1	0	1	-0.69	1.89	0	0.518	6.69	8.11	0	1.482	0	1	1	0	1	0	0	1	0	0	0		0
314	3	5	0	1	1.852	0.089	-0.27	1.803	0	0	0	1	3	5	0	2.803	3	5	0	-0.803	1	0	1	0	1	0	0	0	1	0	1		0
315	3	5	0	1	-0.819	-2.986	-3.232	1.493	0	1	1	0	3	2.014	-3.232	1	3	7.986	3.232	1	0	0	0	0	0	1	0	0	1	0	2		0
316	3	5	0	1	3.772	-4.595	5.843	-1.483	1	0	1	1	6.772	5	5.843	-0.483	-0.772	5	-5.843	2.483	0	0	0	1	0	0	0	1	0	1	0		0
317	3	5	0	1	4.573	-1.303	-2.415	-4.373	1	0	0	1	7.573	5	0	-3.373	-1.573	5	0	5.373	0	0	0	1	0	0	0	1	0	1	0		0
318	3	5	0	1	1.627	5.033	-2.407	-2.105	0	0	1	0	3	5	-2.407	1	3	5	2.407	1	1	0	1	0	1	0	0	0	1	0	1		0
319	3	5	0	1	-0.771	-4.985	-4.887	-3.274	0	0	1	1	3	5	-4.887	-2.274	3	5	4.887	4.274	1	0	1	0	1	0	0	0	1	0	1		0
320	3	5	0	1	3.969	4.056	4.409	4.671	0	0	0	1	3	5	0	5.671	3	5	0	-3.671	0	0	0	0	1	0	0	0	1	0	1		0
321	3	5	0	1	-5.251	-0.316	-3.229	-2.799	0	1	0	0	3	4.684	0	1	3	5.316	0	1	1	1	1	0	1	0	0	1	0	0	0		0
322	3	5	0	1	4.824	5.049	0.959	-1.598	0	0	0	1	3	5	0	-0.598	3	5	0	2.598	0	1	1	0	0	1	0	1	0	0	1		0
323	3	5	0	1	2.757	3.557	4.009	2.33	1	1	1	0	5.757	8.557	4.009	1	0.243	1.443	-4.009	1	0	0	0	0	0	1	0	1	0	0	1		0
324	3	5	0	1	-5.587	3.494	-1.533	-5.53	0	0	0	0	3	5	0	1	3	5	0	1	1	1	1	0	1	0	0	1	0	0	0		1
325	3	5	0	1	5.768	5.909	0.06	-4.724	1	0	0	0	8.768	5	0	1	-2.768	5	0	1	0	0	0	0	0	1	0	1	0	0	1		0
326	3	5	0	1	3.814	-2.212	-5.956	-0.694	0	0	1	0	3	5	-5.956	1	3	5	5.956	1	1	0	1	0	1	0	0	0	1	0	1		0
327	3	5	0	1	3.157	-4.707	-4.121	-5.581	1	0	1	1	6.157	5	-4.121	-4.581	-0.157	5	4.121	6.581	0	0	0	1	0	0	0	1	0	1	0		0
328	3	5	0	1	-3.749	-0.255	-4.538	-2.653	0	1	1	0	3	4.745	-4.538	1	3	5.255	4.538	1	1	0	1	0	1	0	0	0	1	0	1		0
329	3	5	0	1	5.283	2.904	2.323	4.36	0	0	1	1	3	5	2.323	5.36	3	5	-2.323	-3.36	0	0	0	0	1	0	0	0	1	0	1		0
330	3	5	0	1	2.048	-0.86	-3.481	-3.669	1	0	1	0	5.048	5	-3.481	1	0.952	5	3.481	1	0	0	0	0	0	1	0	0	1	0	2		0
331	3	5	0	1	3.789	-2.991	5.295	-0.542	1	1	1	0	6.789	2.009	5.295	1	-0.789	7.991	-5.295	1	0	0	0	1	0	0	0	1	0	1	0		0
332	3	5	0	1	-3.111	0.926	-5.721	2.779	0	0	1	0	3	5	-5.721	1	3	5	5.721	1	1	0	1	0	1	0	0	0	1	0	1		0
333	3	5	0	1	-1.953	-2.031	3.125	-1.812	1	0	1	0	1.047	5	3.125	1	4.953	5	-3.125	1	0	1	1	0	0	1	0	1	0	0	1		0
334	3	5	0	1	-4.06	-5.451	-0.511	0.044	1	1	1	1	-1.06	-0.451	-0.511	1.044	7.06	10.451	0.511	0.956	0	1	1	0	1	0	0	1	0	0	0		0
335	3	5	0	1	-4.897	5.019	4.038	-2.017	1	1	0	1	-1.897	10.019	0	-1.017	7.897	-0.019	0	3.017	0	0	0	0	0	1	0	0	1	0	2		0
336	3	5	0	1	5.834	-1.821	0.304	3.553	1	0	0	1	8.834	5	0	4.553	-2.834	5	0	-2.553	0	0	0	0	0	1	0	0	1	0	2		0
337	3	5	0	1	-5.645	0.65	-0.644	4.684	1	0	1	1	-2.645	5	-0.644	5.684	8.645	5	0.644	-3.684	0	0	0	0	1	0	1	0	0	1	0		0
338	3	5	0	1	-2.93	-1.382	-5.37	-5.893	1	0	1	0	0.07	5	-5.37	1	5.93	5	5.37	1	0	0	0	0	1	0	1	0	0	1	0		0
339	3	5	0	1	3.621	-2.097	-2.053	2.281	1	0	0	1	6.621	5	0	3.281	-0.621	5	0	-1.281	0	0	0	0	0	1	0	0	1	0	2		0
340	3	5	0	1	-3.781	2.602	0.616	0.764	0	1	1	1	3	7.602	0.616	1.764	3	2.398	-0.616	0.236	0	0	0	0	1	0	0	0	1	0	1		0
341	3	5	0	1	0.797	0.287	0.519	0.184	1	1	0	0	3.797	5.287	0	1	2.203	4.713	0	1	1	0	1	0	1	0	0	1	0	0	0		0
342	3	5	0	1	2.054	-0.184	4.334	2.089	0	1	0	1	3	4.816	0	3.089	3	5.184	0	-1.089	0	0	0	0	1	0	0	0	1	0	1		0
343	3	5	0	1	-3.785	0.612	-5.529	0.816	1	1	0	1	-0.785	5.612	0	1.816	6.785	4.388	0	0.184	0	0	0	0	1	0	0	0	1	0	1		0
344	3	5	0	1	5.838	-4.363	-4.59	3.578	1	1	1	0	8.838	0.637	-4.59	1	-2.838	9.363	4.59	1	0	0	0	0	0	1	0	0	1	0	2		0
345	3	5	0	1	-1.702	-4.543	-5.177	-2.402	1	0	1	0	1.298	5	-5.177	1	4.702	5	5.177	1	1	0	1	0	1	0	0	0	1	0	1		0
346	3	5	0	1	0.375	-0.187	0.179	1.332	0	1	0	0	3	4.813	0	1	3	5.187	0	1	1	1	1	0	1	0	0	1	0	0	0		0
347	3	5	0	1	-1.78	5.593	-5.159	-3.548	1	0	0	0	1.22	5	0	1	4.78	5	0	1	0	1	1	0	1	0	0	1	0	0	0		0
348	3	5	0	1	-4.67	4.605	3.083	-3.723	0	1	0	1	3	9.605	0	-2.723	3	0.395	0	4.723	0	0	0	0	0	1	0	0	1	0	2		0
349	3	5	0	1	5.257	-3.132	-3.854	1.182	1	1	1	1	8.257	1.868	-3.854	2.182	-2.257	8.132	3.854	-0.182	0	0	0	0	0	1	0	0	1	0	2		0
350	3	5	0	1	-0.779	2.292	-0.509	4.229	0	1	0	0	3	7.292	0	1	3	2.708	0	1	0	0	0	0	1	0	0	0	1	0	1		0
351	3	5	0	1	4.234	-5.269	-0.736	3.731	0	1	0	1	3	-0.269	0	4.731	3	10.269	0	-2.731	0	0	0	0	0	1	0	0	1	0	2		0
352	3	5	0	1	-4.545	-1.692	0.848	-4.647	0	1	1	1	3	3.308	0.848	-3.647	3	6.692	-0.848	5.647	0	0	0	0	0	1	0	1	0	0	1		0
353	3	5	0	1	4.091	-1.25	-5.559	3.439	1	0	1	0	7.091	5	-5.559	1	-1.091	5	5.559	1	0	0	0	0	0	1	0	0	1	0	2		0
354	3	5	0	1	-2.491	-5.707	0.456	1.502	0	1	1	0	3	-0.707	0.456	1	3	10.707	-0.456	1	0	0	0	0	0	1	0	1	0	0	1		0
355	3	5	0	1	-5.346	4.468	5.168	3.412	0	1	1	0	3	9.468	5.168	1	3	0.532	-5.168	1	0	0	0	0	0	1	0	0	1	0	2		0
356	3	5	0	1	0.063	1.367	2.031	5.75	1	0	1	1	3.063	5	2.031	6.75	2.937	5	-2.031	-4.75	0	0	0	0	1	0	0	0	1	0	1		0
357	3	5	0	1	-2.842	5.994	-5.801	4.157	0	0	1	0	3	5	-5.801	1	3	5	5.801	1	1	0	1	0	1	0	0	0	1	0	1		0
358	3	5	0	1	2.53	-5.632	-2.815	-0.766	0	0	1	1	3	5	-2.815	0.234	3	5	2.815	1.766	1	0	1	0	1	0	0	0	1	0	1		0
359	3	5	0	1	-3.214	0.09	2.98	3.922	0	1	0	1	3	5.09	0	4.922	3	4.91	0	-2.922	0	0	0	0	1	0	0	0	1	0	1		0
360	3	5	0	1	-0.921	-2.899	-3.66	1.032	1	0	0	0	2.079	5	0	1	3.921	5	0	1	0	1	1	0	1	0	0	1	0	0	0		0
361	3	5	0	1	2.699	5.9	-2.546	-0.977	1	1	0	1	5.699	10.9	0	0.023	0.301	-0.9	0	1.977	1	0	1	0	1	0	0	0	1	0	1		0
362	3	5	0	1	1.334	-1.68	-2.231	4.285	0	1	1	0	3	3.32	-2.231	1	3	6.68	2.231	1	1	0	1	0	1	0	0	0	1	0	1		0
363	3	5	0	1	-1.674	5.12	0.228	-0.891	0	1	0	0	3	10.12	0	1	3	-0.12	0	1	0	0	0	0	1	0	0	0	1	0	1		0
364	3	5	0	1	-1.973	2.322	5.151	-2.857	1	0	0	0	1.027	5	0	1	4.973	5	0	1	0	1	1	0	1	0	0	1	0	0	0		0
365	3	5	0	1	-4.127	-4.322	-2.908	-5.18	0	1	0	0	3	0.678	0	1	3	9.322	0	1	0	0	0	0	0	1	0	1	0	0	1		0
366	3	5	0	1	-3.041	-3.996	2.681	1.239	0	0	0	0	3	5	0	1	3	5	0	1	1	1	1	0	1	0	0	1	0	0	0		1
367	3	5	0	1	1.565	-0.681	2.209	1.378	0	1	1	1	3	4.319	2.209	2.378	3	5.681	-2.209	-0.378	0	1	1	0	1	0	0	1	0	0	0		0
368	3	5	0	1	-0.78	5.566	-5.306	3.652	1	1	0	0	2.22	10.566	0	1	3.78	-0.566	0	1	0	0	0	0	1	0	0	0	1	0	1		0
369	3	5	0	1	-4.232	2.725	-2.001	-5.207	0	1	0	1	3	7.725	0	-4.207	3	2.275	0	6.207	0	0	0	0	0	1	0	0	1	0	2		0
370	3	5	0	1	4.851	1.731	-2.9	-2.691	1	1	0	1	7.851	6.731	0	-1.691	-1.851	3.269	0	3.691	0	0	0	1	0	0	0	1	0	1	0		0
371	3	5	0	1	1.555	4.907	1.124	1.98	1	0	0	0	4.555	5	0	1	1.445	5	0	1	1	0	1	0	1	0	0	1	0	0	0		0
372	3	5	0	1	1.857	-0.784	-4.089	-1.776	1	1	1	0	4.857	4.216	-4.089	1	1.143	5.784	4.089	1	0	0	0	0	0	1	0	0	1	0	2		0
373	3	5	0	1	0.499	0.858	-3.74	4.452	1	1	1	0	3.499	5.858	-3.74	1	2.501	4.142	3.74	1	1	0	1	0	1	0	0	0	1	0	1		0
374	3	5	0	1	-2.332	-2.263	5.95	-1.855	1	1	1	1	0.668	2.737	5.95	-0.855	5.332	7.263	-5.95	2.855	0	1	1	0	0	1	0	1	0	0	1		0
375	3	5	0	1	1.809	0.425	-2.449	1.63	1	1	0	1	4.809	5.425	0	2.63	1.191	4.575	0	-0.63	1	0	1	0	1	0	0	0	1	0	1		0
376	3	5	0	1	1.91	-5.715	-0.31	-4.683	0	0	0	0	3	5	0	1	3	5	0	1	1	1	1	0	1	0	0	1	0	0	0		1
377	3	5	0	1	4.529	5.383	1.241	4.88	1	1	1	1	7.529	10.383	1.241	5.88	-1.529	-0.383	-1.241	-3.88	1	0	1	0	1	0	0	0	1	0	1		0
378	3	5	0	1	0.431	4.133	-5.705	-2.966	0	0	0	0	3	5	0	1	3	5	0	1	1	1	1	0	1	0	0	1	0	0	0		1
379	3	5	0	1	4.922	-1.084	3.872	-3.453	0	1	0	0	3	3.916	0	1	3	6.084	0	1	1	0	1	0	1	0	0	1	0	0	0		0
380	3	5	0	1	0.484	1.87	4.999	-4.244	1	1	0	1	3.484	6.87	0	-3.244	2.516	3.13	0	5.244	0	0	0	0	0	1	0	1	0	0	1		0
381	3	5	0	1	3.495	-2.16	-2.579	1.726	0	1	1	1	3	2.84	-2.579	2.726	3	7.16	2.579	-0.726	0	0	0	0	0	1	0	0	1	0	2		0
382	3	5	0	1	-2.523	-5.4	-4.25	-4.316	1	0	1	0	0.477	5	-4.25	1	5.523	5	4.25	1	0	0	0	0	1	0	1	0	0	1	0		0
383	3	5	0	1	5.188	-2.907	1.096	1.141	1	0	1	0	8.188	5	1.096	1	-2.188	5	-1.096	1	0	0	0	1	0	0	0	1	0	1	0		0
384	3	5	0	1	-5.701	-5.905	-3.47	-0.291	1	0	1	1	-2.701	5	-3.47	0.709	8.701	5	3.47	1.291	0	0	0	0	1	0	1	0	0	1	0		0
385	3	5	0	1	-1.155	3.483	1.089	-3.945	0	1	0	0	3	8.483	0	1	3	1.517	0	1	0	0	0	0	1	0	0	0	1	0	1		0
386	3	5	0	1	-1.841	2.371	3.987	1.584	0	1	0	1	3	7.371	0	2.584	3	2.629	0	-0.584	0	0	0	0	1	0	1	0	0	1	0		0
387	3	5	0	1	-0.106	5.967	-4.738	3.882	0	0	0	1	3	5	0	4.882	3	5	0	-2.882	0	0	0	0	1	0	0	0	1	0	1		0
388	3	5	0	1	4.855	-5.329	2.977	-2.214	0	1	0	1	3	-0.329	0	-1.214	3	10.329	0	3.214	0	0	0	1	0	0	0	1	0	1	0		0
389	3	5	0	1	-2.101	3.564	-2.424	5.168	0	1	1	0	3	8.564	-2.424	1	3	1.436	2.424	1	0	0	0	0	1	0	1	0	0	1	0		0
390	3	5	0	1	-2.766	-1.486	0.356	-0.325	0	0	0	1	3	5	0	0.675	3	5	0	1.325	1	1	1	0	1	0	0	1	0	0	0		0
391	3	5	0	1	-5.685	-0.101	2.558	1.377	0	1	0	0	3	4.899	0	1	3	5.101	0	1	1	1	1	0	1	0	0	1	0	0	0		0
392	3	5	0	1	4.175	3.862	-1.137	1.706	1	1	1	1	7.175	8.862	-1.137	2.706	-1.175	1.138	1.137	-0.706	1	0	1	0	1	0	0	0	1	0	1		0
393	3	5	0	1	4.815	4.436	5.564	-3.731	1	1	1	0	7.815	9.436	5.564	1	-1.815	0.564	-5.564	1	0	0	0	0	0	1	0	1	0	0	1		0
394	3	5	0	1	-1.087	1.103	1.779	1.842	0	0	0	0	3	5	0	1	3	5	0	1	1	1	1	0	1	0	0	1	0	0	0		1
395	3	5	0	1	-3.514	-3.251	2.611	5.558	1	0	1	1	-0.514	5	2.611	6.558	6.514	5	-2.611	-4.558	0	0	0	0	1	0	1	0	0	1	0		0
396	3	5	0	1	1.348	-1.951	5.021	-4.906	1	1	0	1	4.348	3.049	0	-3.906	1.652	6.951	0	5.906	0	0	0	1	0	0	0	1	0	1	0		0
397	3	5	0	1	0.084	-0.298	1.479	-0.133	0	1	0	1	3	4.702	0	0.867	3	5.298	0	1.133	1	1	1	0	1	0	0	1	0	0	0		0
398	3	5	0	1	-0.311	0.887	0.659	-4.008	0	1	0	1	3	5.887	0	-3.008	3	4.113	0	5.008	0	0	0	0	0	1	0	1	0	0	1		0
399	3	5	0	1	-1.129	-3.635	0.951	-2.789	0	1	1	1	3	1.365	0.951	-1.789	3	8.635	-0.951	3.789	0	0	0	1	0	0	0	1	0	1	0		0
400	3	5	0	1	1.723	2.489	3.342	0.498	1	1	1	1	4.723	7.489	3.342	1.498	1.277	2.511	-3.342	0.502	0	1	1	0	0	1	0	1	0	0	1		0
401	3	5	0	1	-0.874	3.301	0.823	3.301	1	0	1	0	2.126	5	0.823	1	3.874	5	-0.823	1	0	1	1	0	1	0	0	1	0	0	0		0
402	3	5	0	1	0.022	-2.609	-3.373	-0.9	0	0	1	1	3	5	-3.373	0.1	3	5	3.373	1.9	1	0	1	0	1	0	0	0	1	0	1		0
403	3	5	0	1	2.488	2.545	-4.629	4.338	1	0	0	0	5.488	5	0	1	0.512	5	0	1	0	0	0	0	0	1	0	1	0	0	1		0
404	3	5	0	1	4.097	-5.326	3.021	1.082	0	1	0	1	3	-0.326	0	2.082	3	10.326	0	-0.082	0	0	0	0	0	1	0	0	1	0	2		0
405	3	5	0	1	-3.385	-4.313	2.271	1.084	0	1	0	0	3	0.687	0	1	3	9.313	0	1	0	0	0	0	0	1	0	1	0	0	1		0
406	3	5	0	1	-1.967	3.715	0.532	-1.224	1	1	1	1	1.033	8.715	0.532	-0.224	4.967	1.285	-0.532	2.224	0	0	0	0	0	1	0	0	1	0	2		0
407	3	5	0	1	5.409	-2.008	3.306	4.298	1	0	0	0	8.409	5	0	1	-2.409	5	0	1	0	0	0	0	0	1	0	1	0	0	1		0
408	3	5	0	1	-3.759	-2.915	-4.267	-3.304	0	0	0	0	3	5	0	1	3	5	0	1	1	1	1	0	1	0	0	1	0	0	0		1
409	3	5	0	1	5.13	1.74	-4.281	-2.971	0	1	1	1	3	6.74	-4.281	-1.971	3	3.26	4.281	3.971	1	0	1	0	1	0	0	0	1	0	1		0
410	3	5	0	1	4.173	-2.867	-3.654	-1.135	0	0	0	1	3	5	0	-0.135	3	5	0	2.135	0	1	1	0	0	1	0	1	0	0	1		0
411	3	5	0	1	2.013	4.264	-2.97	5.54	0	1	1	1	3	9.264	-2.97	6.54	3	0.736	2.97	-4.54	0	0	0	0	1	0	1	0	0	1	0		0
412	3	5	0	1	0.662	-3.44	2.723	5.541	0	1	0	1	3	1.56	0	6.541	3	8.44	0	-4.541	0	0	0	0	0	1	0	0	1	0	2		0
413	3	5	0	1	-3.481	0.269	-4.326	0.018	0	1	0	0	3	5.269	0	1	3	4.731	0	1	1	1	1	0	1	0	0	1	0	0	0		0
414	3	5	0	1	-2.458	-3.137	3.634	5.764	1	1	1	0	0.542	1.863	3.634	1	5.458	8.137	-3.634	1	0	1	1	0	0	1	0	1	0	0	1		0
415	3	5	0	1	-3	1.064	-2.269	1.537	1	1	0	1	0	6.064	0	2.537	6	3.936	0	-0.537	0	0	0	0	1	0	1	0	0	1	0		0
416	3	5	0	1	-1.228	5.129	4.231	3.664	1	1	1	0	1.772	10.129	4.231	1	4.228	-0.129	-4.231	1	0	0	0	0	0	1	0	0	1	0	2		0
417	3	5	0	1	-1.835	0.476	-3.986	4.346	1	0	1	0	1.165	5	-3.986	1	4.835	5	3.986	1	1	0	1	0	1	0	0	0	1	0	1		0
418	3	5	0	1	-4.346	0.398	2.251	1.526	0	0	1	1	3	5	2.251	2.526	3	5	-2.251	-0.526	0	1	1	0	1	0	0	1	0	0	0		0
419	3	5	0	1	5.621	4.718	0.29	-2.06	0	0	1	1	3	5	0.29	-1.06	3	5	-0.29	3.06	0	0	0	0	0	1	0	1	0	0	1		0
420	3	5	0	1	3.779	0.282	-4.545	5.934	0	0	0	1	3	5	0	6.934	3	5	0	-4.934	0	0	0	0	1	0	0	0	1	0	1		0
421	3	5	0	1	-5.228	3.789	3.766	5.675	0	0	0	1	3	5	0	6.675	3	5	0	-4.675	0	0	0	0	1	0	0	0	1	0	1		0
422	3	5	0	1	3.97	-4.681	1.707	-2.796	1	1	0	1	6.97	0.319	0	-1.796	-0.97	9.681	0	3.796	0	0	0	1	0	0	0	1	0	1	0		0
423	3	5	0	1	-1.673	-5.023	-3.066	-3.786	0	0	0	0	3	5	0	1	3	5	0	1	1	1	1	0	1	0	0	1	0	0	0		1
424	3	5	0	1	-0.915	-2.144	-1.094	5.184	0	1	1	0	3	2.856	-1.094	1	3	7.144	1.094	1	0	0	0	0	0	1	0	0	1	0	2		0
425	3	5	0	1	5.251	-4.807	1.471	1.951	0	1	1	1	3	0.193	1.471	2.951	3	9.807	-1.471	-0.951	0	0	0	0	0	1	0	1	0	0	1		0
426	3	5	0	1	3.332	-0.13	-4.79	-4.822	0	1	0	1	3	4.87	0	-3.822	3	5.13	0	5.822	0	0	0	0	0	1	0	1	0	0	1		0
427	3	5	0	1	2.471	-4.342	-4.402	5.499	0	1	0	1	3	0.658	0	6.499	3	9.342	0	-4.499	0	0	0	0	0	1	0	0	1	0	2		0
428	3	5	0	1	-5.858	-5.119	-3.319	-1.285	0	1	0	0	3	-0.119	0	1	3	10.119	0	1	0	0	0	0	0	1	0	1	0	0	1		0
429	3	5	0	1	-2.784	0.964	-3.847	5.699	1	0	1	1	0.216	5	-3.847	6.699	5.784	5	3.847	-4.699	0	0	0	0	1	0	1	0	0	1	0		0
430	3	5	0	1	2.221	5.287	0.421	-4.096	0	1	1	0	3	10.287	0.421	1	3	-0.287	-0.421	1	0	0	0	0	1	0	0	0	1	0	1		0
431	3	5	0	1	-4.593	2.717	2.892	3.919	1	0	0	1	-1.593	5	0	4.919	7.593	5	0	-2.919	0	0	0	0	1	0	1	0	0	1	0		0
432	3	5	0	1	-3.004	0.882	0.632	-1.369	1	1	0	0	-0.004	5.882	0	1	6.004	4.118	0	1	0	0	0	0	1	0	0	0	1	0	1		0
433	3	5	0	1	-4.155	-3.496	4.014	-4.471	0	0	1	1	3	5	4.014	-3.471	3	5	-4.014	5.471	0	0	0	0	0	1	0	1	0	0	1		0
434	3	5	0	1	-2.243	-0.96	4.473	1.93	0	1	1	1	3	4.04	4.473	2.93	3	5.96	-4.473	-0.93	0	1	1	0	0	1	0	1	0	0	1		0
435	3	5	0	1	-3.772	-1.537	3.666	1.367	0	1	1	0	3	3.463	3.666	1	3	6.537	-3.666	1	0	1	1	0	0	1	0	1	0	0	1		0
436	3	5	0	1	-5.807	2.57	1.068	4.01	0	1	0	0	3	7.57	0	1	3	2.43	0	1	0	0	0	0	1	0	0	0	1	0	1		0
437	3	5	0	1	-2.764	2.923	-3.528	-4.447	1	0	1	1	0.236	5	-3.528	-3.447	5.764	5	3.528	5.447	0	0	0	0	1	0	0	0	1	0	1		0
438	3	5	0	1	-2.234	5.202	-5.55	-3.614	0	1	1	1	3	10.202	-5.55	-2.614	3	-0.202	5.55	4.614	1	0	1	0	1	0	1	0	0	1	0		0
439	3	5	0	1	-1.572	5.688	-1.286	-1.086	0	1	0	1	3	10.688	0	-0.086	3	-0.688	0	2.086	0	0	0	0	0	1	0	0	1	0	2		0
440	3	5	0	1	0.445	-0.428	-4.313	-1.959	0	0	0	0	3	5	0	1	3	5	0	1	1	1	1	0	1	0	0	1	0	0	0		1
441	3	5	0	1	5.053	1.644	5.423	-4.093	0	1	1	0	3	6.644	5.423	1	3	3.356	-5.423	1	0	1	1	0	0	1	0	1	0	0	1		0
442	3	5	0	1	-0.218	-1.749	4.532	4.447	0	0	0	0	3	5	0	1	3	5	0	1	1	1	1	0	1	0	0	1	0	0	0		1
443	3	5	0	1	-0.65	-2.987	-2.671	-4.15	0	0	0	0	3	5	0	1	3	5	0	1	1	1	1	0	1	0	0	1	0	0	0		1
444	3	5	0	1	4.198	3.683	-2.202	0.411	0	1	1	0	3	8.683	-2.202	1	3	1.317	2.202	1	0	0	0	0	1	0	1	0	0	1	0		0
445	3	5	0	1	-3.058	1.565	5.599	-3.603	0	1	0	0	3	6.565	0	1	3	3.435	0	1	0	1	1	0	1	0	0	1	0	0	0		0
446	3	5	0	1	1.024	-2.999	1.676	-4.141	0	0	1	0	3	5	1.676	1	3	5	-1.676	1	0	1	1	0	0	1	0	1	0	0	1		0
447	3	5	0	1	-0.484	-1.352	4.906	-1.412	1	1	0	0	2.516	3.648	0	1	3.484	6.352	0	1	1	1	1	0	1	0	0	1	0	0	0		0
448	3	5	0	1	5.482	0.058	5.841	-0.411	0	0	1	1	3	5	5.841	0.589	3	5	-5.841	1.411	0	1	1	0	0	1	0	1	0	0	1		0
449	3	5	0	1	3.954	-4.505	2.166	3.664	1	1	1	1	6.954	0.495	2.166	4.664	-0.954	9.505	-2.166	-2.664	0	0	0	0	0	1	0	0	1	0	2		0
450	3	5	0	1	2.699	-5.936	3.259	-5.125	0	0	0	0	3	5	0	1	3	5	0	1	1	1	1	0	1	0	0	1	0	0	0		1
451	3	5	0	1	0.237	4.31	1.88	-4.35	1	1	0	0	3.237	9.31	0	1	2.763	0.69	0	1	0	0	0	0	1	0	0	0	1	0	1		0
452	3	5	0	1	-1.985	1.707	1.797	-1.7	0	0	0	1	3	5	0	-0.7	3	5	0	2.7	0	1	1	0	0	1	0	1	0	0	1		0
453	3	5	0	1	1.656	3.039	1.117	-0.556	1	1	1	0	4.656	8.039	1.117	1	1.344	1.961	-1.117	1	0	1	1	0	0	1	0	1	0	0	1		0
454	3	5	0	1	-4.434	2.841	1.347	-1.228	0	1	0	1	3	7.841	0	-0.228	3	2.159	0	2.228	0	0	0	0	0	1	0	0	1	0	2		0
455	3	5	0	1	3.553	3.379	5.793	-2.206	1	1	1	0	6.553	8.379	5.793	1	-0.553	1.621	-5.793	1	0	0	0	0	0	1	0	1	0	0	1		0
456	3	5	0	1	5.866	2.305	3.365	-1.553	1	1	1	1	8.866	7.305	3.365	-0.553	-2.866	2.695	-3.365	2.553	0	0	0	1	0	0	0	1	0	1	0		0
457	3	5	0	1	4.373	-5.324	0.108	2.815	0	0	0	0	3	5	0	1	3	5	0	1	1	1	1	0	1	0	0	1	0	0	0		1
458	3	5	0	1	1.576	3.091	-2.922	3.524	0	1	1	1	3	8.091	-2.922	4.524	3	1.909	2.922	-2.524	0	0	0	0	1	0	1	0	0	1	0		0
459	3	5	0	1	-3.654	1.593	-2.642	2.35	1	1	0	0	-0.654	6.593	0	1	6.654	3.407	0	1	0	0	0	0	1	0	0	0	1	0	1		0
460	3	5	0	1	1.895	5.647	-2.772	-0.765	0	0	0	0	3	5	0	1	3	5	0	1	1	1	1	0	1	0	0	1	0	0	0		1
461	3	5	0	1	5.743	4.616	-5.283	-1.351	1	0	1	1	8.743	5	-5.283	-0.351	-2.743	5	5.283	2.351	0	0	0	0	0	1	0	0	1	0	2		0
462	3	5	0	1	2.292	-2.825	-0.934	-0.588	1	1	0	1	5.292	2.175	0	0.412	0.708	7.825	0	1.588	0	0	0	0	0	1	0	1	0	0	1		0
463	3	5	0	1	-0.359	-2.586	3.429	-4.18	1	1	1	1	2.641	2.414	3.429	-3.18	3.359	7.586	-3.429	5.18	0	0	0	1	0	0	0	1	0	1	0		0
464	3	5	0	1	-0.157	-0.076	-4.358	5.687	1	0	0	1	2.843	5	0	6.687	3.157	5	0	-4.687	0	0	0	0	1	0	0	0	1	0	1		0
465	3	5	0	1	-0.047	-3.652	-0.865	3.948	0	0	0	0	3	5	0	1	3	5	0	1	1	1	1	0	1	0	0	1	0	0	0		1
466	3	5	0	1	4.947	-3.088	1.876	-0.27	0	0	0	0	3	5	0	1	3	5	0	1	1	1	1	0	1	0	0	1	0	0	0		1
467	3	5	0	1	4.963	-0.83	-3.744	-4.402	1	1	1	0	7.963	4.17	-3.744	1	-1.963	5.83	3.744	1	0	0	0	0	0	1	0	0	1	0	2		0
468	3	5	0	1	5.691	2.372	-4.153	-5.773	1	1	0	0	8.691	7.372	0	1	-2.691	2.628	0	1	0	0	0	0	0	1	0	1	0	0	1		0
469	3	5	0	1	-3.798	1.268	5.611	2.951	0	1	0	1	3	6.268	0	3.951	3	3.732	0	-1.951	0	0	0	0	1	0	0	0	1	0	1		0
470	3	5	0	1	2.793	-1.913	-5.112	-2.637	0	0	0	1	3	5	0	-1.637	3	5	0	3.637	0	0	0	0	0	1	0	1	0	0	1		0
471	3	5	0	1	-4.813	3.195	-3.963	1.8	0	1	1	1	3	8.195	-3.963	2.8	3	1.805	3.963	-0.8	1	0	1	0	1	0	1	0	0	1	0		0
472	3	5	0	1	5.416	4.747	-2.51	-0.132	0	1	1	1	3	9.747	-2.51	0.868	3	0.253	2.51	1.132	0	0	0	0	1	0	1	0	0	1	0		0
473	3	5	0	1	3.998	-4.444	-4.336	2.834	1	0	0	1	6.998	5	0	3.834	-0.998	5	0	-1.834	0	0	0	0	0	1	0	0	1	0	2		0
474	3	5	0	1	-3.571	-3.581	0.548	5.727	0	1	1	0	3	1.419	0.548	1	3	8.581	-0.548	1	0	0	0	0	0	1	0	1	0	0	1		0
475	3	5	0	1	5.201	0.315	-2.112	-4.198	1	1	0	0	8.201	5.315	0	1	-2.201	4.685	0	1	0	0	0	0	0	1	0	1	0	0	1		0
476	3	5	0	1	-2.855	4.387	-2.805	-0.679	0	0	0	0	3	5	0	1	3	5	0	1	1	1	1	0	1	0	0	1	0	0	0		1
477	3	5	0	1	4.706	5.717	-3.199	5.931	0	1	1	1	3	10.717	-3.199	6.931	3	-0.717	3.199	-4.931	0	0	0	0	1	0	1	0	0	1	0		0
478	3	5	0	1	-3.383	1.263	4.176	2.722	0	1	0	1	3	6.263	0	3.722	3	3.737	0	-1.722	0	0	0	0	1	0	0	0	1	0	1		0
479	3	5	0	1	-3.636	-5.437	-4.416	5.853	0	1	0	1	3	-0.437	0	6.853	3	10.437	0	-4.853	0	0	0	0	0	1	0	0	1	0	2		0
480	3	5	0	1	-0.844	-2.507	-5.469	4.476	1	0	0	1	2.156	5	0	5.476	3.844	5	0	-3.476	0	0	0	0	1	0	0	0	1	0	1		0
481	3	5	0	1	-1.383	-1.102	-1.95	0.696	0	1	0	0	3	3.898	0	1	3	6.102	0	1	1	0	1	0	1	0	0	1	0	0	0		0
482	3	5	0	1	-4.278	-4.084	5.234	-1.312	0	1	1	1	3	0.916	5.234	-0.312	3	9.084	-5.234	2.312	0	1	1	1	0	0	0	1	0	1	0		0
483	3	5	0	1	4.82	1.963	4.76	2.682	0	1	1	0	3	6.963	4.76	1	3	3.037	-4.76	1	0	1	1	0	0	1	0	1	0	0	1		0
484	3	5	0	1	4.313	2.539	-4.187	-3.656	0	0	1	0	3	5	-4.187	1	3	5	4.187	1	1	0	1	0	1	0	0	0	1	0	1		0
485	3	5	0	1	-5.222	4.865	-2.932	5.057	0	1	0	0	3	9.865	0	1	3	0.135	0	1	0	0	0	0	1	0	0	0	1	0	1		0
486	3	5	0	1	0.2	0.101	-5.459	2.447	0	1	0	1	3	5.101	0	3.447	3	4.899	0	-1.447	0	0	0	0	1	0	0	0	1	0	1		0
487	3	5	0	1	-2.523	4.186	-3.27	5.509	1	0	1	1	0.477	5	-3.27	6.509	5.523	5	3.27	-4.509	0	0	0	0	1	0	1	0	0	1	0		0
488	3	5	0	1	5.066	2.153	1.905	-0.774	0	1	1	0	3	7.153	1.905	1	3	2.847	-1.905	1	0	0	0	0	0	1	0	0	1	0	2		0
489	3	5	0	1	5.748	1.649	2.233	1.417	1	1	1	1	8.748	6.649	2.233	2.417	-2.748	3.351	-2.233	-0.417	0	0	0	0	0	1	0	1	0	0	1		0
490	3	5	0	1	-3.18	0.096	-5.841	1.855	1	1	1	1	-0.18	5.096	-5.841	2.855	6.18	4.904	5.841	-0.855	0	0	0	0	1	0	1	0	0	1	0		0
491	3	5	0	1	-5.48	-2.06	4.393	3.284	0	1	0	0	3	2.94	0	1	3	7.06	0	1	0	0	0	0	0	1	0	1	0	0	1		0
492	3	5	0	1	-5.125	-0.231	-2.335	-3.075	0	0	1	1	3	5	-2.335	-2.075	3	5	2.335	4.075	1	0	1	0	1	0	0	1	0	0	0		0
493	3	5	0	1	-3.729	0.077	2.147	-5.199	1	0	0	1	-0.729	5	0	-4.199	6.729	5	0	6.199	0	0	0	0	0	1	0	0	1	0	2		0
494	3	5	0	1	-0.936	-3.958	-4.118	-4.554	0	1	1	0	3	1.042	-4.118	1	3	8.958	4.118	1	0	0	0	0	0	1	0	0	1	0	2		0
495	3	5	0	1	5.299	2.655	-0.817	5.581	1	1	0	1	8.299	7.655	0	6.581	-2.299	2.345	0	-4.581	0	0	0	0	0	1	0	0	1	0	2		0
496	3	5	0	1	-4.42	5.471	-2.302	4.754	0	1	0	1	3	10.471	0	5.754	3	-0.471	0	-3.754	0	0	0	0	1	0	1	0	0	1	0		0
497	3	5	0	1	-1.221	3.218	-4.488	-3.433	1	1	0	1	1.779	8.218	0	-2.433	4.221	1.782	0	4.433	0	0	0	0	0	1	0	0	1	0	2		0
498	3	5	0	1	-0.14	-5.445	-0.304	-1.914	1	0	1	1	2.86	5	-0.304	-0.914	3.14	5	0.304	2.914	0	1	1	0	0	1	0	1	0	0	1		0
499	3	5	0	1	2.008	3.765	-0.676	0.196	1	1	1	1	5.008	8.765	-0.676	1.196	0.992	1.235	0.676	0.804	1	1	1	0	1	0	0	1	0	0	0		0
500	3	5	0	1	-0.507	2.503	-4.902	-2.043	1	0	0	1	2.493	5	0	-1.043	3.507	5	0	3.043	0	1	1	0	0	1	0	1	0	0	1		0
501	3	5	0	1	-5.289	4.856	3.057	-1.712	0	0	1	0	3	5	3.057	1	3	5	-3.057	1	0	1	1	0	0	1	0	1	0	0	1		0
502	3	5	0	1	-1.586	3.492	1.41	-2.33	1	0	1	1	1.414	5	1.41	-1.33	4.586	5	-1.41	3.33	0	1	1	0	0	1	0	1	0	0	1		0
503	3	5	0	1	-1.982	-4.879	3.017	5.378	0	0	0	1	3	5	0	6.378	3	5	0	-4.378	0	0	0	0	1	0	0	0	1	0	1		0
504	3	5	0	1	-2.509	-4.913	-4.602	3.289	1	1	0	1	0.491	0.087	0	4.289	5.509	9.913	0	-2.289	0	0	0	0	0	1	0	0	1	0	2		0
505	3	5	0	1	-1.29	-4.473	-3.167	3.11	0	0	1	1	3	5	-3.167	4.11	3	5	3.167	-2.11	0	0	0	0	1	0	0	0	1	0	1		0
506	3	5	0	1	-3.578	5.468	2.192	-0.066	1	1	0	1	-0.578	10.468	0	0.934	6.578	-0.468	0	1.066	0	0	0	0	1	0	0	0	1	0	1		0
507	3	5	0	1	5.66	-1.312	-4.802	2.399	1	1	1	0	8.66	3.688	-4.802	1	-2.66	6.312	4.802	1	0	0	0	0	0	1	0	0	1	0	2		0
508	3	5	0	1	-3.929	1.524	3.478	3.692	0	0	0	1	3	5	0	4.692	3	5	0	-2.692	0	0	0	0	1	0	0	0	1	0	1		0
509	3	5	0	1	1.662	3.038	-0.127	-5.684	0	0	1	0	3	5	-0.127	1	3	5	0.127	1	1	1	1	0	1	0	0	1	0	0	0		0
510	3	5	0	1	-4.514	-3.834	3.151	-2.628	0	1	0	1	3	1.166	0	-1.628	3	8.834	0	3.628	0	0	0	1	0	0	0	1	0	1	0		0
511	3	5	0	1	-4.604	5.395	3.965	0.909	0	1	0	1	3	10.395	0	1.909	3	-0.395	0	0.091	0	0	0	0	1	0	0	0	1	0	1		0
512	3	5	0	1	2.994	3.824	0.054	4.383	1	1	1	1	5.994	8.824	0.054	5.383	0.006	1.176	-0.054	-3.383	1	0	1	0	1	0	0	0	1	0	1		0
513	3	5	0	1	-2.713	3.097	-5.632	0.662	1	1	0	0	0.287	8.097	0	1	5.713	1.903	0	1	0	0	0	0	1	0	0	0	1	0	1		0
514	3	5	0	1	-3.482	2.702	1.407	2.343	0	0	0	0	3	5	0	1	3	5	0	1	1	1	1	0	1	0	0	1	0	0	0		1
515	3	5	0	1	-5.997	-5.518	3.121	-1.55	0	0	0	0	3	5	0	1	3	5	0	1	1	1	1	0	1	0	0	1	0	0	0		1
516	3	5	0	1	5.565	-4.45	-3.079	-0.691	0	1	1	1	3	0.55	-3.079	0.309	3	9.45	3.079	1.691	0	0	0	0	0	1	0	0	1	0	2		0
517	3	5	0	1	-1.741	3.23	-2.035	-2.665	1	1	0	0	1.259	8.23	0	1	4.741	1.77	0	1	0	0	0	0	1	0	0	0	1	0	1		0
518	3	5	0	1	-3.122	5.019	3.219	0.387	1	0	0	0	-0.122	5	0	1	6.122	5	0	1	0	0	0	0	1	0	0	0	1	0	1		0
519	3	5	0	1	-1.102	-5.905	-1.621	-2.194	1	1	1	0	1.898	-0.905	-1.621	1	4.102	10.905	1.621	1	0	0	0	0	0	1	0	0	1	0	2		0
520	3	5	0	1	1.698	1.82	-4.604	2.155	1	1	0	1	4.698	6.82	0	3.155	1.302	3.18	0	-1.155	1	0	1	0	1	0	0	0	1	0	1		0
521	3	5	0	1	1.58	-4.575	4.164	-4.018	0	1	1	1	3	0.425	4.164	-3.018	3	9.575	-4.164	5.018	0	0	0	1	0	0	0	1	0	1	0		0
522	3	5	0	1	-1.314	1.143	2.611	-1.005	1	1	0	0	1.686	6.143	0	1	4.314	3.857	0	1	0	0	0	0	1	0	0	0	1	0	1		0
523	3	5	0	1	-0.806	-0.241	-1.702	-0.982	0	1	0	1	3	4.759	0	0.018	3	5.241	0	1.982	1	1	1	0	1	0	0	1	0	0	0		0
524	3	5	0	1	1.513	0.56	4.859	-1.196	0	0	0	0	3	5	0	1	3	5	0	1	1	1	1	0	1	0	0	1	0	0	0		1
525	3	5	0	1	-4.998	0.162	-3.306	4.837	0	0	1	0	3	5	-3.306	1	3	5	3.306	1	1	0	1	0	1	0	0	0	1	0	1		0
526	3	5	0	1	-5.404	2.254	-2.095	-3.353	0	1	1	0	3	7.254	-2.095	1	3	2.746	2.095	1	1	0	1	0	1	0	1	0	0	1	0		0
527	3	5	0	1	4.926	0.402	-4.176	4.105	0	1	0	1	3	5.402	0	5.105	3	4.598	0	-3.105	0	0	0	0	1	0	0	0	1	0	1		0
528	3	5	0	1	1.543	3.689	-1.584	3.858	0	1	1	1	3	8.689	-1.584	4.858	3	1.311	1.584	-2.858	0	0	0	0	1	0	1	0	0	1	0		0
529	3	5	0	1	-4.57	4.291	4.404	0.519	1	0	0	1	-1.57	5	0	1.519	7.57	5	0	0.481	0	0	0	0	1	0	0	0	1	0	1		0
530	3	5	0	1	-2.235	1.788	-5.821	-2.722	0	1	0	0	3	6.788	0	1	3	3.212	0	1	0	1	1	0	1	0	0	1	0	0	0		0
531	3	5	0	1	-0.392	-5.578	-3.934	-4.626	1	1	0	1	2.608	-0.578	0	-3.626	3.392	10.578	0	5.626	0	0	0	1	0	0	0	1	0	1	0		0
532	3	5	0	1	-0.007	5.527	4.571	2.537	1	0	1	0	2.993	5	4.571	1	3.007	5	-4.571	1	0	1	1	0	0	1	0	1	0	0	1		0
533	3	5	0	1	5.927	-0.447	1.195	-2.095	1	0	1	1	8.927	5	1.195	-1.095	-2.927	5	-1.195	3.095	0	0	0	1	0	0	0	1	0	1	0		0
534	3	5	0	1	1.47	1.19	-2.151	-5.638	1	0	0	1	4.47	5	0	-4.638	1.53	5	0	6.638	0	0	0	0	0	1	0	1	0	0	1		0
535	3	5	0	1	1.422	-2.013	5.405	3.264	0	1	0	1	3	2.987	0	4.264	3	7.013	0	-2.264	0	0	0	0	0	1	0	0	1	0	2		0
536	3	5	0	1	-4.405	1.638	-5.291	-4.297	1	1	1	0	-1.405	6.638	-5.291	1	7.405	3.362	5.291	1	0	0	0	0	1	0	1	0	0	1	0		0
537	3	5	0	1	-0.153	2.144	4.332	5.826	0	1	0	1	3	7.144	0	6.826	3	2.856	0	-4.826	0	0	0	0	1	0	1	0	0	1	0		0
538	3	5	0	1	0.488	-0.172	4.193	-5.279	1	1	0	0	3.488	4.828	0	1	2.512	5.172	0	1	1	0	1	0	1	0	0	1	0	0	0		0
539	3	5	0	1	1.961	3.466	4.251	2.783	1	1	1	1	4.961	8.466	4.251	3.783	1.039	1.534	-4.251	-1.783	0	1	1	0	0	1	0	1	0	0	1		0
540	3	5	0	1	2.439	-2.871	1.921	-0.611	1	1	0	0	5.439	2.129	0	1	0.561	7.871	0	1	0	0	0	0	0	1	0	1	0	0	1		0
541	3	5	0	1	5.811	0.445	2.015	-5.06	0	0	0	1	3	5	0	-4.06	3	5	0	6.06	0	0	0	0	0	1	0	1	0	0	1		0
542	3	5	0	1	-3.702	4.79	-3.039	-5.178	0	0	1	0	3	5	-3.039	1	3	5	3.039	1	1	0	1	0	1	0	0	0	1	0	1		0
543	3	5	0	1	-5.068	5.359	0.073	-0.133	1	1	0	0	-2.068	10.359	0	1	8.068	-0.359	0	1	0	0	0	0	1	0	0	0	1	0	1		0
544	3	5	0	1	-2.771	-1.787	-3.218	-4.722	1	0	1	0	0.229	5	-3.218	1	5.771	5	3.218	1	0	0	0	0	1	0	1	0	0	1	0		0
545	3	5	0	1	4.531	-3.634	4.682	-4.7	1	0	0	1	7.531	5	0	-3.7	-1.531	5	0	5.7	0	0	0	1	0	0	0	1	0	1	0		0
546	3	5	0	1	-3.017	-2.702	2.312	4.304	1	0	1	0	-0.017	5	2.312	1	6.017	5	-2.312	1	0	0	0	0	0	1	0	0	1	0	2		0
547	3	5	0	1	4.223	-4.756	-2.219	-5.77	0	1	0	1	3	0.244	0	-4.77	3	9.756	0	6.77	0	0	0	1	0	0	0	1	0	1	0		0
548	3	5	0	1	-0.493	-3.892	-3.635	4.878	0	1	0	0	3	1.108	0	1	3	8.892	0	1	0	0	0	0	0	1	0	1	0	0	1		0
549	3	5	0	1	-3.619	-3.074	-1.008	-0.456	0	1	1	0	3	1.926	-1.008	1	3	8.074	1.008	1	0	0	0	0	0	1	0	0	1	0	2		0
550	3	5	0	1	-0.895	-4.567	-4.339	-2.985	0	1	1	1	3	0.433	-4.339	-1.985	3	9.567	4.339	3.985	0	0	0	0	0	1	0	0	1	0	2		0
551	3	5	0	1	-0.535	4.161	-1.078	-4.341	1	1	0	0	2.465	9.161	0	1	3.535	0.839	0	1	0	0	0	0	1	0	0	0	1	0	1		0
552	3	5	0	1	1.646	4.393	5.671	-3.767	0	0	0	0	3	5	0	1	3	5	0	1	1	1	1	0	1	0	0	1	0	0	0		1
553	3	5	0	1	5.091	-5.489	-3.46	4.156	0	0	1	1	3	5	-3.46	5.156	3	5	3.46	-3.156	0	0	0	0	1	0	0	0	1	0	1		0
554	3	5	0	1	1.499	-1.888	2.372	-4.078	0	0	0	1	3	5	0	-3.078	3	5	0	5.078	0	0	0	0	0	1	0	1	0	0	1		0
555	3	5	0	1	1.318	2.743	-3.008	1.441	1	1	0	1	4.318	7.743	0	2.441	1.682	2.257	0	-0.441	1	0	1	0	1	0	0	0	1	0	1		0
556	3	5	0	1	0.693	-2.192	5.554	1.809	1	1	0	1	3.693	2.808	0	2.809	2.307	7.192	0	-0.809	0	0	0	0	0	1	0	0	1	0	2		0
557	3	5	0	1	2.614	3.151	4.277	-0.129	0	0	1	1	3	5	4.277	0.871	3	5	-4.277	1.129	0	1	1	0	0	1	0	1	0	0	1		0
558	3	5	0	1	-4.953	3.369	5.401	-1.303	1	1	0	0	-1.953	8.369	0	1	7.953	1.631	0	1	0	0	0	0	1	0	0	0	1	0	1		0
559	3	5	0	1	3.227	1.805	-1.744	-1.831	1	1	1	0	6.227	6.805	-1.744	1	-0.227	3.195	1.744	1	1	0	1	0	1	0	0	0	1	0	1		0
560	3	5	0	1	5.921	-4.168	1.034	4.169	1	1	1	1	8.921	0.832	1.034	5.169	-2.921	9.168	-1.034	-3.169	0	0	0	0	0	1	0	0	1	0	2		0
561	3	5	0	1	-4.26	-1.809	3.518	-5.703	1	0	0	1	-1.26	5	0	-4.703	7.26	5	0	6.703	0	0	0	0	0	1	0	0	1	0	2		0
562	3	5	0	1	-5.14	1.409	5.403	4.276	0	0	0	1	3	5	0	5.276	3	5	0	-3.276	0	0	0	0	1	0	0	0	1	0	1		0
563	3	5	0	1	-3.467	0.239	2.681	-2.431	1	1	1	0	-0.467	5.239	2.681	1	6.467	4.761	-2.681	1	0	0	0	0	0	1	0	0	1	0	2		0
564	3	5	0	1	-4.639	-4.347	3.644	-1.37	1	1	1	1	-1.639	0.653	3.644	-0.37	7.639	9.347	-3.644	2.37	0	1	1	0	0	1	0	1	0	0	1		0
565	3	5	0	1	0.96	-1.825	-1.276	-1.931	0	0	1	0	3	5	-1.276	1	3	5	1.276	1	1	0	1	0	1	0	0	0	1	0	1		0
566	3	5	0	1	-1.235	-5.995	0.455	3.255	0	1	1	0	3	-0.995	0.455	1	3	10.995	-0.455	1	0	0	0	0	0	1	0	1	0	0	1		0
567	3	5	0	1	-4.83	3.008	-4.112	1.279	0	0	0	0	3	5	0	1	3	5	0	1	1	1	1	0	1	0	0	1	0	0	0		1
568	3	5	0	1	5.419	-3.879	0.014	-5.915	0	0	1	1	3	5	0.014	-4.915	3	5	-0.014	6.915	0	0	0	0	0	1	0	1	0	0	1		0
569	3	5	0	1	-1.43	-4.853	4.403	-2.096	0	0	0	1	3	5	0	-1.096	3	5	0	3.096	0	0	0	0	0	1	0	1	0	0	1		0
570	3	5	0	1	4.953	2.1	-5.629	-0.479	1	0	1	0	7.953	5	-5.629	1	-1.953	5	5.629	1	0	0	0	0	0	1	0	0	1	0	2		0
571	3	5	0	1	-2.696	-1.161	-1.512	-5.412	1	0	0	1	0.304	5	0	-4.412	5.696	5	0	6.412	0	0	0	0	0	1	0	0	1	0	2		0
572	3	5	0	1	-4.932	3.376	-0.144	1.278	0	1	1	1	3	8.376	-0.144	2.278	3	1.624	0.144	-0.278	0	0	0	0	1	0	1	0	0	1	0		0
573	3	5	0	1	-5.838	1.01	1.444	-3.073	1	0	0	1	-2.838	5	0	-2.073	8.838	5	0	4.073	0	0	0	0	0	1	0	0	1	0	2		0
574	3	5	0	1	0.538	-2.859	1.108	3.869	1	0	1	1	3.538	5	1.108	4.869	2.462	5	-1.108	-2.869	0	0	0	0	1	0	0	0	1	0	1		0
575	3	5	0	1	1.002	-0.394	0.328	1.734	0	1	0	1	3	4.606	0	2.734	3	5.394	0	-0.734	1	0	1	0	1	0	0	0	1	0	1		0
576	3	5	0	1	-1	2.754	3.012	2.627	1	0	0	1	2	5	0	3.627	4	5	0	-1.627	0	0	0	0	1	0	0	0	1	0	1		0
577	3	5	0	1	-1.97	-1.994	2.77	2.251	1	0	1	0	1.03	5	2.77	1	4.97	5	-2.77	1	0	1	1	0	0	1	0	1	0	0	1		0
578	3	5	0	1	-1.746	-1.129	0.966	-3.758	0	0	0	1	3	5	0	-2.758	3	5	0	4.758	0	0	0	0	0	1	0	1	0	0	1		0
579	3	5	0	1	5.972	5.977	-2.471	-1.534	0	1	0	1	3	10.977	0	-0.534	3	-0.977	0	2.534	0	0	0	0	0	1	0	0	1	0	2		0
580	3	5	0	1	-0.594	-3.013	1.228	1.256	0	1	1	0	3	1.987	1.228	1	3	8.013	-1.228	1	0	0	0	1	0	0	0	1	0	1	0		0
581	3	5	0	1	-5.347	2.026	1.236	-3.942	0	0	0	1	3	5	0	-2.942	3	5	0	4.942	0	0	0	0	0	1	0	1	0	0	1		0
582	3	5	0	1	0.539	-2.509	1.007	-2.92	0	0	1	0	3	5	1.007	1	3	5	-1.007	1	0	1	1	0	0	1	0	1	0	0	1		0
583	3	5	0	1	0.716	3.633	5.01	4.958	1	1	0	1	3.716	8.633	0	5.958	2.284	1.367	0	-3.958	0	0	0	0	1	0	1	0	0	1	0		0
584	3	5	0	1	-4.401	3.651	1.422	0.698	0	0	1	0	3	5	1.422	1	3	5	-1.422	1	0	1	1	0	0	1	0	1	0	0	1		0
585	3	5	0	1	-2.158	0.595	3.783	-0.407	1	0	1	1	0.842	5	3.783	0.593	5.158	5	-3.783	1.407	0	0	0	0	0	1	0	0	1	0	2		0
586	3	5	0	1	2.398	-2.047	5.22	-2.487	1	1	0	1	5.398	2.953	0	-1.487	0.602	7.047	0	3.487	0	0	0	1	0	0	0	1	0	1	0		0
587	3	5	0	1	-4.395	-4.73	-2.677	0.958	1	1	0	1	-1.395	0.27	0	1.958	7.395	9.73	0	0.042	0	1	1	0	1	0	0	1	0	0	0		0
588	3	5	0	1	0.63	5.922	3.041	0.815	0	0	1	0	3	5	3.041	1	3	5	-3.041	1	0	1	1	0	0	1	0	1	0	0	1		0
589	3	5	0	1	5.887	5.264	-5.606	5.831	1	0	0	0	8.887	5	0	1	-2.887	5	0	1	0	0	0	0	0	1	0	1	0	0	1		0
590	3	5	0	1	-4.903	-4.405	-3.082	-1.87	1	1	1	1	-1.903	0.595	-3.082	-0.87	7.903	9.405	3.082	2.87	0	0	0	0	1	0	0	0	1	0	1		0
591	3	5	0	1	-4.791	-1.009	3.899	-4.722	0	0	0	0	3	5	0	1	3	5	0	1	1	1	1	0	1	0	0	1	0	0	0		1
592	3	5	0	1	-1.716	-4.203	2.952	-1.667	1	1	1	0	1.284	0.797	2.952	1	4.716	9.203	-2.952	1	0	1	1	1	0	0	0	1	0	1	0		0
593	3	5	0	1	4.143	3.229	2.425	-0.282	0	0	1	1	3	5	2.425	0.718	3	5	-2.425	1.282	0	1	1	0	0	1	0	1	0	0	1		0
594	3	5	0	1	-2.645	-1.607	-4.215	-3.004	1	1	1	1	0.355	3.393	-4.215	-2.004	5.645	6.607	4.215	4.004	1	0	1	0	1	0	0	0	1	0	1		0
595	3	5	0	1	-0.587	5.054	-4.725	3.489	1	1	1	0	2.413	10.054	-4.725	1	3.587	-0.054	4.725	1	0	0	0	0	1	0	1	0	0	1	0		0
596	3	5	0	1	-3.812	-3.13	4.75	-2.542	0	1	0	1	3	1.87	0	-1.542	3	8.13	0	3.542	0	0	0	1	0	0	0	1	0	1	0		0
597	3	5	0	1	-3.947	1.919	-4.619	3.583	0	1	0	0	3	6.919	0	1	3	3.081	0	1	0	1	1	0	1	0	0	1	0	0	0		0
598	3	5	0	1	-0.688	4.011	-5.361	0	0	1	1	1	3	9.011	-5.361	1	3	0.989	5.361	1	1	0	1	0	1	0	1	0	0	1	0		0
599	3	5	0	1	4.502	1.051	-5.829	-1.835	0	1	0	1	3	6.051	0	-0.835	3	3.949	0	2.835	0	1	1	0	0	1	0	1	0	0	1		0
600	3	5	0	1	-5.068	-5.667	-4.333	5.433	1	0	1	1	-2.068	5	-4.333	6.433	8.068	5	4.333	-4.433	0	0	0	0	1	0	1	0	0	1	0		0
601	3	5	0	1	-0.601	-0.666	4.345	-1.256	1	0	1	0	2.399	5	4.345	1	3.601	5	-4.345	1	0	1	1	0	0	1	0	1	0	0	1		0
602	3	5	0	1	2.693	3.262	-1.944	3.55	1	0	1	0	5.693	5	-1.944	1	0.307	5	1.944	1	0	0	0	0	0	1	0	0	1	0	2		0
603	3	5	0	1	-4.269	-1.645	2.738	-5.615	0	1	1	1	3	3.355	2.738	-4.615	3	6.645	-2.738	6.615	0	0	0	0	0	1	0	1	0	0	1		0
604	3	5	0	1	5.654	-0.195	-2.035	2.444	1	1	1	1	8.654	4.805	-2.035	3.444	-2.654	5.195	2.035	-1.444	0	0	0	0	0	1	0	0	1	0	2		0
605	3	5	0	1	5.371	0.017	-2.419	-2.392	0	1	1	0	3	5.017	-2.419	1	3	4.983	2.419	1	1	0	1	0	1	0	0	0	1	0	1		0
606	3	5	0	1	-4.157	-2.506	-1.055	0.2	1	0	0	1	-1.157	5	0	1.2	7.157	5	0	0.8	0	0	0	0	1	0	0	0	1	0	1		0
607	3	5	0	1	4.647	-4.862	-3.438	4.857	0	1	1	0	3	0.138	-3.438	1	3	9.862	3.438	1	0	0	0	0	0	1	0	0	1	0	2		0
608	3	5	0	1	5.735	-5.87	5.08	1.567	0	1	0	0	3	-0.87	0	1	3	10.87	0	1	0	0	0	0	0	1	0	1	0	0	1		0
609	3	5	0	1	1.729	-3.626	2.815	-0.789	1	1	0	0	4.729	1.374	0	1	1.271	8.626	0	1	0	0	0	0	0	1	0	1	0	0	1		0
610	3	5	0	1	4.123	1.974	0.263	2.836	0	0	0	0	3	5	0	1	3	5	0	1	1	1	1	0	1	0	0	1	0	0	0		1
611	3	5	0	1	3.445	2.11	0.827	3.302	0	0	0	0	3	5	0	1	3	5	0	1	1	1	1	0	1	0	0	1	0	0	0		1
612	3	5	0	1	1.337	1.169	-0.928	1.511	1	1	0	0	4.337	6.169	0	1	1.663	3.831	0	1	1	0	1	0	1	0	0	1	0	0	0		0
613	3	5	0	1	0.147	-0.656	2.915	1.568	0	0	0	0	3	5	0	1	3	5	0	1	1	1	1	0	1	0	0	1	0	0	0		1
614	3	5	0	1	-5.562	1.828	-3.257	4.45	1	0	0	0	-2.562	5	0	1	8.562	5	0	1	0	0	0	0	1	0	0	0	1	0	1		0
615	3	5	0	1	3.055	-4.434	5.855	-1.589	1	1	0	1	6.055	0.566	0	-0.589	-0.055	9.434	0	2.589	0	0	0	1	0	0	0	1	0	1	0		0
616	3	5	0	1	5.317	-5.465	1.713	-0.634	0	1	1	0	3	-0.465	1.713	1	3	10.465	-1.713	1	0	0	0	1	0	0	0	1	0	1	0		0
617	3	5	0	1	-1.529	1.56	-5.965	3.106	0	1	1	1	3	6.56	-5.965	4.106	3	3.44	5.965	-2.106	0	0	0	0	1	0	0	0	1	0	1		0
618	3	5	0	1	-4.14	-0.083	4.649	5.046	0	1	0	1	3	4.917	0	6.046	3	5.083	0	-4.046	0	0	0	0	1	0	0	0	1	0	1		0
619	3	5	0	1	-4.687	-2.115	-3.567	-0.013	1	0	1	0	-1.687	5	-3.567	1	7.687	5	3.567	1	0	0	0	0	1	0	1	0	0	1	0		0
620	3	5	0	1	-4.861	2.951	-3.119	2.935	0	0	1	1	3	5	-3.119	3.935	3	5	3.119	-1.935	0	0	0	0	1	0	0	0	1	0	1		0
621	3	5	0	1	0.971	-4.131	-5.369	-3.757	1	0	1	0	3.971	5	-5.369	1	2.029	5	5.369	1	1	0	1	0	1	0	0	0	1	0	1		0
622	3	5	0	1	1.604	4.775	-1.737	-5.374	1	1	1	0	4.604	9.775	-1.737	1	1.396	0.225	1.737	1	1	0	1	0	1	0	1	0	0	1	0		0
623	3	5	0	1	5.129	-5.399	1.075	0.002	0	0	0	0	3	5	0	1	3	5	0	1	1	1	1	0	1	0	0	1	0	0	0		1
624	3	5	0	1	3.744	-0.253	1.557	4.615	0	0	1	0	3	5	1.557	1	3	5	-1.557	1	0	1	1	0	0	1	0	1	0	0	1		0
625	3	5	0	1	-4.846	0.041	-1.361	2.403	0	0	0	0	3	5	0	1	3	5	0	1	1	1	1	0	1	0	0	1	0	0	0		1
626	3	5	0	1	-0.516	1.911	5.532	0.915	1	0	1	0	2.484	5	5.532	1	3.516	5	-5.532	1	0	1	1	0	0	1	0	1	0	0	1		0
627	3	5	0	1	0.888	-2.272	0.63	5.272	1	1	1	1	3.888	2.728	0.63	6.272	2.112	7.272	-0.63	-4.272	0	0	0	0	0	1	0	0	1	0	2		0
628	3	5	0	1	-0.848	-2.069	-1.9	-4.637	1	0	1	0	2.152	5	-1.9	1	3.848	5	1.9	1	1	0	1	0	1	0	0	0	1	0	1		0
629	3	5	0	1	0.823	0.91	-4.302	1.098	1	0	1	1	3.823	5	-4.302	2.098	2.177	5	4.302	-0.098	1	0	1	0	1	0	0	0	1	0	1		0
630	3	5	0	1	-2.734	-3.499	-2.102	-3.51	1	0	1	1	0.266	5	-2.102	-2.51	5.734	5	2.102	4.51	0	0	0	0	0	1	0	0	1	0	2		0
631	3	5	0	1	0.661	-0.461	5.29	2.26	1	0	1	1	3.661	5	5.29	3.26	2.339	5	-5.29	-1.26	0	1	1	0	0	1	0	1	0	0	1		0
632	3	5	0	1	-1.041	5.242	-5.504	2.575	0	1	0	1	3	10.242	0	3.575	3	-0.242	0	-1.575	0	0	0	0	1	0	1	0	0	1	0		0
633	3	5	0	1	5.578	-2.745	-1.147	3.536	0	0	0	0	3	5	0	1	3	5	0	1	1	1	1	0	1	0	0	1	0	0	0		1
634	3	5	0	1	3.013	5.083	3.907	-0.823	0	0	0	0	3	5	0	1	3	5	0	1	1	1	1	0	1	0	0	1	0	0	0		1
635	3	5	0	1	-2.291	0.07	-1.548	-3.759	1	1	1	1	0.709	5.07	-1.548	-2.759	5.291	4.93	1.548	4.759	0	0	0	0	0	1	0	0	1	0	2		0
636	3	5	0	1	0.002	1.656	5.045	5.558	0	1	1	1	3	6.656	5.045	6.558	3	3.344	-5.045	-4.558	0	1	1	0	1	0	0	1	0	0	0		0
637	3	5	0	1	-0.954	0.459	1.821	-4.253	1	0	1	1	2.046	5	1.821	-3.253	3.954	5	-1.821	5.253	0	0	0	0	0	1	0	1	0	0	1		0
638	3	5	0	1	-4.563	3.247	-3.344	0.422	0	1	1	1	3	8.247	-3.344	1.422	3	1.753	3.344	0.578	1	0	1	0	1	0	1	0	0	1	0		0
639	3	5	0	1	2.481	-2.474	-2.411	5.549	0	1	0	1	3	2.526	0	6.549	3	7.474	0	-4.549	0	0	0	0	0	1	0	0	1	0	2		0
640	3	5	0	1	5.419	1.075	-4.852	2.043	1	1	1	0	8.419	6.075	-4.852	1	-2.419	3.925	4.852	1	0	0	0	0	0	1	0	0	1	0	2		0
641	3	5	0	1	-3.282	-1.576	-5.858	-1.016	1	1	1	0	-0.282	3.424	-5.858	1	6.282	6.576	5.858	1	0	0	0	0	1	0	0	0	1	0	1		0
642	3	5	0	1	1.679	-2.279	-0.843	3.459	1	1	0	0	4.679	2.721	0	1	1.321	7.279	0	1	0	0	0	0	0	1	0	1	0	0	1		0
643	3	5	0	1	-2.211	1.087	3.46	1.831	1	0	0	1	0.789	5	0	2.831	5.211	5	0	-0.831	0	0	0	0	1	0	1	0	0	1	0		0
644	3	5	0	1	-3.285	3.77	5.541	0.886	1	1	1	0	-0.285	8.77	5.541	1	6.285	1.23	-5.541	1	0	0	0	0	0	1	0	0	1	0	2		0
645	3	5	0	1	-3.577	2.289	5.348	0.221	1	1	1	0	-0.577	7.289	5.348	1	6.577	2.711	-5.348	1	0	0	0	0	0	1	0	0	1	0	2		0
646	3	5	0	1	1.307	-2.972	4.993	5.508	0	0	1	1	3	5	4.993	6.508	3	5	-4.993	-4.508	0	1	1	0	1	0	0	1	0	0	0		0
647	3	5	0	1	-3.157	-1.4	-0.94	5.121	1	0	1	1	-0.157	5	-0.94	6.121	6.157	5	0.94	-4.121	0	0	0	0	1	0	1	0	0	1	0		0
648	3	5	0	1	2.66	-4.297	0.164	-3.27	1	1	0	1	5.66	0.703	0	-2.27	0.34	9.297	0	4.27	0	0	0	1	0	0	0	1	0	1	0		0
649	3	5	0	1	-2.28	-0.461	4.518	1.54	1	0	0	1	0.72	5	0	2.54	5.28	5	0	-0.54	0	0	0	0	1	0	1	0	0	1	0		0
650	3	5	0	1	4.672	-5.677	3.545	0.881	1	0	1	1	7.672	5	3.545	1.881	-1.672	5	-3.545	0.119	0	0	0	1	0	0	0	1	0	1	0		0
651	3	5	0	1	-2.219	-3.906	-2.499	5.993	1	0	1	1	0.781	5	-2.499	6.993	5.219	5	2.499	-4.993	0	0	0	0	1	0	1	0	0	1	0		0
652	3	5	0	1	4.077	-4.908	-4.732	2.015	1	1	1	1	7.077	0.092	-4.732	3.015	-1.077	9.908	4.732	-1.015	0	0	0	0	0	1	0	0	1	0	2		0
653	3	5	0	1	2.443	3.961	-1.723	-2.235	0	0	0	0	3	5	0	1	3	5	0	1	1	1	1	0	1	0	0	1	0	0	0		1
654	3	5	0	1	0.319	-1.079	2.753	1.924	1	1	0	0	3.319	3.921	0	1	2.681	6.079	0	1	1	0	1	0	1	0	0	1	0	0	0		0
655	3	5	0	1	0.843	4.111	0.188	1.382	1	0	1	1	3.843	5	0.188	2.382	2.157	5	-0.188	-0.382	1	0	1	0	1	0	0	0	1	0	1		0
656	3	5	0	1	4.966	0.868	-1.754	-1.525	0	1	1	0	3	5.868	-1.754	1	3	4.132	1.754	1	1	0	1	0	1	0	0	0	1	0	1		0
657	3	5	0	1	-5.33	3.604	-5.554	1.951	1	1	0	1	-2.33	8.604	0	2.951	8.33	1.396	0	-0.951	0	0	0	0	1	0	1	0	0	1	0		0
658	3	5	0	1	-2.166	-5.51	-4.636	-5.24	1	0	0	0	0.834	5	0	1	5.166	5	0	1	0	0	0	0	1	0	0	0	1	0	1		0
659	3	5	0	1	-5.822	-4.154	-1.303	-1.593	0	0	1	1	3	5	-1.303	-0.593	3	5	1.303	2.593	1	0	1	0	1	0	0	1	0	0	0		0
660	3	5	0	1	0.296	0.088	-4.962	4.193	0	1	0	1	3	5.088	0	5.193	3	4.912	0	-3.193	0	0	0	0	1	0	0	0	1	0	1		0
661	3	5	0	1	-3.69	-4.598	-2.568	5.867	0	0	0	0	3	5	0	1	3	5	0	1	1	1	1	0	1	0	0	1	0	0	0		1
662	3	5	0	1	4.809	1.618	-1.54	3.737	1	0	0	0	7.809	5	0	1	-1.809	5	0	1	0	0	0	0	0	1	0	1	0	0	1		0
663	3	5	0	1	0.366	-2.859	1.284	-5.308	1	1	0	1	3.366	2.141	0	-4.308	2.634	7.859	0	6.308	0	0	0	1	0	0	0	1	0	1	0		0
664	3	5	0	1	1.318	2.859	-0.195	1.665	1	0	0	0	4.318	5	0	1	1.682	5	0	1	1	0	1	0	1	0	0	1	0	0	0		0
665	3	5	0	1	3.418	3.974	-4.738	-5.359	1	0	0	0	6.418	5	0	1	-0.418	5	0	1	0	0	0	0	0	1	0	1	0	0	1		0
666	3	5	0	1	-5.197	4.524	-1.654	0.136	0	0	0	0	3	5	0	1	3	5	0	1	1	1	1	0	1	0	0	1	0	0	0		1
667	3	5	0	1	-1.559	1.541	-1.326	-4.83	1	1	1	0	1.441	6.541	-1.326	1	4.559	3.459	1.326	1	0	0	0	0	1	0	1	0	0	1	0		0
668	3	5	0	1	-3.998	-0.949	4.567	4.174	0	1	0	1	3	4.051	0	5.174	3	5.949	0	-3.174	0	0	0	0	1	0	0	0	1	0	1		0
669	3	5	0	1	-0.376	-3.417	-2.848	-0.062	0	0	0	1	3	5	0	0.938	3	5	0	1.062	1	1	1	0	1	0	0	1	0	0	0		0
670	3	5	0	1	-1.094	2.292	-1.739	-5.343	0	0	0	0	3	5	0	1	3	5	0	1	1	1	1	0	1	0	0	1	0	0	0		1
671	3	5	0	1	-2.01	1.83	-4.911	-3.152	1	0	1	1	0.99	5	-4.911	-2.152	5.01	5	4.911	4.152	1	0	1	0	1	0	1	0	0	1	0		0
672	3	5	0	1	4.191	-4.804	2.129	3.848	1	1	1	1	7.191	0.196	2.129	4.848	-1.191	9.804	-2.129	-2.848	0	0	0	0	0	1	0	0	1	0	2		0
673	3	5	0	1	-5.548	-3.733	-4.633	2.61	0	1	0	1	3	1.267	0	3.61	3	8.733	0	-1.61	0	0	0	0	0	1	0	0	1	0	2		0
674	3	5	0	1	-2.121	-0.987	-5.116	2.882	0	0	1	0	3	5	-5.116	1	3	5	5.116	1	1	0	1	0	1	0	0	0	1	0	1		0
675	3	5	0	1	-2.479	-3.466	0.922	3.999	1	1	1	1	0.521	1.534	0.922	4.999	5.479	8.466	-0.922	-2.999	0	0	0	0	1	0	0	0	1	0	1		0
676	3	5	0	1	1.408	4.386	5.847	-4.76	1	1	1	1	4.408	9.386	5.847	-3.76	1.592	0.614	-5.847	5.76	0	0	0	0	0	1	0	0	1	0	2		0
677	3	5	0	1	-3.832	-5.66	-2.286	3.775	0	1	0	0	3	-0.66	0	1	3	10.66	0	1	0	0	0	0	0	1	0	1	0	0	1		0
678	3	5	0	1	2.84	-2.641	-0.833	4.037	0	1	1	1	3	2.359	-0.833	5.037	3	7.641	0.833	-3.037	0	0	0	0	0	1	0	0	1	0	2		0
679	3	5	0	1	2.907	-2.721	5.052	-1.252	0	0	1	0	3	5	5.052	1	3	5	-5.052	1	0	1	1	0	0	1	0	1	0	0	1		0
680	3	5	0	1	1.449	-5.647	4.604	3.335	1	1	0	0	4.449	-0.647	0	1	1.551	10.647	0	1	0	0	0	0	0	1	0	1	0	0	1		0
681	3	5	0	1	5.843	-0.741	0.966	0.937	1	1	1	0	8.843	4.259	0.966	1	-2.843	5.741	-0.966	1	0	0	0	0	0	1	0	1	0	0	1		0
682	3	5	0	1	-1.217	1.617	1.045	-3.079	1	0	0	0	1.783	5	0	1	4.217	5	0	1	0	1	1	0	1	0	0	1	0	0	0		0
683	3	5	0	1	4.074	-4.981	-2.103	3.108	0	0	1	1	3	5	-2.103	4.108	3	5	2.103	-2.108	0	0	0	0	1	0	0	0	1	0	1		0
684	3	5	0	1	2.614	0.134	2.908	3.354	0	1	0	1	3	5.134	0	4.354	3	4.866	0	-2.354	0	0	0	0	1	0	0	0	1	0	1		0
685	3	5	0	1	1.405	-2.921	-3.316	-2.032	1	1	0	1	4.405	2.079	0	-1.032	1.595	7.921	0	3.032	0	0	0	1	0	0	0	1	0	1	0		0
686	3	5	0	1	-1.175	3.832	1.939	0.931	0	0	0	0	3	5	0	1	3	5	0	1	1	1	1	0	1	0	0	1	0	0	0		1
687	3	5	0	1	1.642	-5.836	-4.731	5.574	1	1	0	0	4.642	-0.836	0	1	1.358	10.836	0	1	0	0	0	0	0	1	0	1	0	0	1		0
688	3	5	0	1	3.826	3.511	5.644	3.195	0	1	1	1	3	8.511	5.644	4.195	3	1.489	-5.644	-2.195	0	0	0	0	0	1	0	0	1	0	2		0
689	3	5	0	1	-3.786	-5.342	5.414	-4.193	0	1	1	0	3	-0.342	5.414	1	3	10.342	-5.414	1	0	1	1	1	0	0	0	1	0	1	0		0
690	3	5	0	1	2.085	1.759	-5.395	-3.559	0	1	0	0	3	6.759	0	1	3	3.241	0	1	0	1	1	0	1	0	0	1	0	0	0		0
691	3	5	0	1	4.395	3.813	-1.682	-0.915	0	1	1	1	3	8.813	-1.682	0.085	3	1.187	1.682	1.915	0	0	0	0	1	0	0	0	1	0	1		0
692	3	5	0	1	-4.866	-4.904	5.836	1.406	1	1	0	1	-1.866	0.096	0	2.406	7.866	9.904	0	-0.406	0	0	0	0	1	0	0	0	1	0	1		0
693	3	5	0	1	-0.4	-5.818	-5.382	2.235	1	0	1	0	2.6	5	-5.382	1	3.4	5	5.382	1	1	0	1	0	1	0	0	0	1	0	1		0
694	3	5	0	1	4.491	4.428	0.794	5.319	0	0	0	1	3	5	0	6.319	3	5	0	-4.319	0	0	0	0	1	0	0	0	1	0	1		0
695	3	5	0	1	4.465	2.604	-5.337	-5.925	0	0	1	0	3	5	-5.337	1	3	5	5.337	1	1	0	1	0	1	0	0	0	1	0	1		0
696	3	5	0	1	5.622	2.009	3.427	-1.064	0	1	0	0	3	7.009	0	1	3	2.991	0	1	0	0	0	0	1	0	0	0	1	0	1		0
697	3	5	0	1	0.718	4.749	2.909	-2.545	1	1	1	0	3.718	9.749	2.909	1	2.282	0.251	-2.909	1	0	0	0	0	0	1	0	0	1	0	2		0
698	3	5	0	1	0.74	5.596	-3.266	1.164	0	0	0	1	3	5	0	2.164	3	5	0	-0.164	1	0	1	0	1	0	0	0	1	0	1		0
699	3	5	0	1	3.496	1.036	-1.436	2.289	1	0	1	0	6.496	5	-1.436	1	-0.496	5	1.436	1	0	0	0	0	0	1	0	0	1	0	2		0
700	3	5	0	1	-4.876	-4.006	-5.846	-3.121	1	0	0	1	-1.876	5	0	-2.121	7.876	5	0	4.121	0	0	0	0	0	1	0	0	1	0	2		0
701	3	5	0	1	5.061	-0.722	2.05	2.73	1	0	0	1	8.061	5	0	3.73	-2.061	5	0	-1.73	0	0	0	0	0	1	0	0	1	0	2		0
702	3	5	0	1	4.256	-1.538	2.328	3.014	1	1	1	0	7.256	3.462	2.328	1	-1.256	6.538	-2.328	1	0	0	0	1	0	0	0	1	0	1	0		0
703	3	5	0	1	1.864	0.243	5.822	2.01	1	1	0	0	4.864	5.243	0	1	1.136	4.757	0	1	1	0	1	0	1	0	0	1	0	0	0		0
704	3	5	0	1	3.21	4.804	-5.317	-0.517	1	0	1	1	6.21	5	-5.317	0.483	-0.21	5	5.317	1.517	0	0	0	0	0	1	0	0	1	0	2		0
705	3	5	0	1	-0.532	5.684	1.61	5.777	1	1	0	0	2.468	10.684	0	1	3.532	-0.684	0	1	0	0	0	0	1	0	0	0	1	0	1		0
706	3	5	0	1	-2.464	-0.999	5.285	3.749	1	1	1	0	0.536	4.001	5.285	1	5.464	5.999	-5.285	1	0	1	1	0	0	1	0	1	0	0	1		0
707	3	5	0	1	3.555	-0.38	-2.677	3.416	0	0	1	1	3	5	-2.677	4.416	3	5	2.677	-2.416	0	0	0	0	1	0	0	0	1	0	1		0
708	3	5	0	1	-1.409	-1.418	-4.113	0.629	0	1	1	1	3	3.582	-4.113	1.629	3	6.418	4.113	0.371	1	0	1	0	1	0	0	0	1	0	1		0
709	3	5	0	1	-5.099	2.062	1.973	-5.796	1	1	0	1	-2.099	7.062	0	-4.796	8.099	2.938	0	6.796	0	0	0	0	0	1	0	0	1	0	2		0
710	3	5	0	1	-3.411	1.495	-1.949	1.73	0	1	0	0	3	6.495	0	1	3	3.505	0	1	0	1	1	0	1	0	0	1	0	0	0		0
711	3	5	0	1	1.535	5.847	-5.174	3.447	1	1	0	0	4.535	10.847	0	1	1.465	-0.847	0	1	0	0	0	0	1	0	0	0	1	0	1		0
712	3	5	0	1	2.806	-4.784	-3.554	-0.883	0	1	0	0	3	0.216	0	1	3	9.784	0	1	0	0	0	0	0	1	0	1	0	0	1		0
713	3	5	0	1	-3.749	-4.039	-2.05	-4.35	0	0	0	0	3	5	0	1	3	5	0	1	1	1	1	0	1	0	0	1	0	0	0		1
714	3	5	0	1	-0.383	3.604	-2.367	-5.214	0	1	1	1	3	8.604	-2.367	-4.214	3	1.396	2.367	6.214	0	0	0	0	0	1	0	0	1	0	2		0
715	3	5	0	1	5.864	0.219	2.091	1.089	1	1	1	0	8.864	5.219	2.091	1	-2.864	4.781	-2.091	1	0	0	0	1	0	0	0	1	0	1	0		0
716	3	5	0	1	1.079	-5.596	1.7	-1.834	0	0	0	1	3	5	0	-0.834	3	5	0	2.834	0	1	1	0	0	1	0	1	0	0	1		0
717	3	5	0	1	0.048	4.332	-4.913	2.136	1	1	1	0	3.048	9.332	-4.913	1	2.952	0.668	4.913	1	1	0	1	0	1	0	1	0	0	1	0		0
718	3	5	0	1	-0.919	-1.696	5.826	-5.788	0	0	0	1	3	5	0	-4.788	3	5	0	6.788	0	0	0	0	0	1	0	1	0	0	1		0
719	3	5	0	1	0.298	-0.779	1.595	-2.023	0	1	0	0	3	4.221	0	1	3	5.779	0	1	1	1	1	0	1	0	0	1	0	0	0		0
720	3	5	0	1	-0.512	0.989	3.526	-4.245	1	0	1	1	2.488	5	3.526	-3.245	3.512	5	-3.526	5.245	0	0	0	0	0	1	0	1	0	0	1		0
721	3	5	0	1	-3.023	-3.917	-4.733	4.111	1	0	0	1	-0.023	5	0	5.111	6.023	5	0	-3.111	0	0	0	0	1	0	1	0	0	1	0		0
722	3	5	0	1	5.059	-1.522	1.9	0.889	1	1	1	0	8.059	3.478	1.9	1	-2.059	6.522	-1.9	1	0	0	0	1	0	0	0	1	0	1	0		0
723	3	5	0	1	5.639	5.057	0.931	0.928	0	0	0	0	3	5	0	1	3	5	0	1	1	1	1	0	1	0	0	1	0	0	0		1
724	3	5	0	1	0.5	0.314	-5.158	2.269	1	0	0	1	3.5	5	0	3.269	2.5	5	0	-1.269	1	0	1	0	1	0	0	0	1	0	1		0
725	3	5	0	1	1.609	3.437	5.894	-2.124	1	1	0	0	4.609	8.437	0	1	1.391	1.563	0	1	1	1	1	0	1	0	0	1	0	0	0		0
726	3	5	0	1	2.093	-4.97	4.867	2.574	1	0	1	1	5.093	5	4.867	3.574	0.907	5	-4.867	-1.574	0	1	1	1	0	0	0	1	0	1	0		0
727	3	5	0	1	2.042	-4.392	5.22	-2.301	1	0	1	0	5.042	5	5.22	1	0.958	5	-5.22	1	0	0	0	1	0	0	0	1	0	1	0		0
728	3	5	0	1	-5.366	4.996	-5.771	-1.812	1	1	0	1	-2.366	9.996	0	-0.812	8.366	0.004	0	2.812	0	0	0	0	0	1	0	0	1	0	2		0
729	3	5	0	1	2.392	3.209	2.364	3.413	0	1	0	0	3	8.209	0	1	3	1.791	0	1	0	0	0	0	1	0	0	0	1	0	1		0
730	3	5	0	1	5.501	-3.501	0.126	4.897	0	1	0	1	3	1.499	0	5.897	3	8.501	0	-3.897	0	0	0	0	0	1	0	0	1	0	2		0
731	3	5	0	1	-2.918	-5.123	-2.506	-0.741	1	1	1	1	0.082	-0.123	-2.506	0.259	5.918	10.123	2.506	1.741	0	0	0	0	0	1	0	0	1	0	2		0
732	3	5	0	1	4.629	-5.769	-3.938	2.45	1	0	0	1	7.629	5	0	3.45	-1.629	5	0	-1.45	0	0	0	0	0	1	0	0	1	0	2		0
733	3	5	0	1	5.886	-0.831	-2.983	-3.846	1	0	0	1	8.886	5	0	-2.846	-2.886	5	0	4.846	0	0	0	1	0	0	0	1	0	1	0		0
734	3	5	0	1	-0.24	-2.497	-4.81	4.056	0	1	1	1	3	2.503	-4.81	5.056	3	7.497	4.81	-3.056	0	0	0	0	0	1	0	0	1	0	2		0
735	3	5	0	1	0.673	-3.122	3.244	-0.268	0	0	1	0	3	5	3.244	1	3	5	-3.244	1	0	1	1	0	0	1	0	1	0	0	1		0
736	3	5	0	1	2.143	-0.395	-5.502	2.403	1	1	0	1	5.143	4.605	0	3.403	0.857	5.395	0	-1.403	0	0	0	0	0	1	0	0	1	0	2		0
737	3	5	0	1	-2.712	-3.061	3.411	3.292	0	0	1	0	3	5	3.411	1	3	5	-3.411	1	0	1	1	0	0	1	0	1	0	0	1		0
738	3	5	0	1	-1.679	-4.183	4.596	2.45	1	1	1	0	1.321	0.817	4.596	1	4.679	9.183	-4.596	1	0	1	1	1	0	0	0	1	0	1	0		0
739	3	5	0	1	-4.481	4.569	5.5	-0.697	1	1	0	1	-1.481	9.569	0	0.303	7.481	0.431	0	1.697	0	0	0	0	1	0	0	0	1	0	1		0
740	3	5	0	1	2.612	2.895	2.16	-5.863	1	1	0	1	5.612	7.895	0	-4.863	0.388	2.105	0	6.863	0	0	0	0	0	1	0	1	0	0	1		0
741	3	5	0	1	-2.508	-5.447	-5.843	5.133	1	0	0	1	0.492	5	0	6.133	5.508	5	0	-4.133	0	0	0	0	1	0	1	0	0	1	0		0
742	3	5	0	1	-3.268	-5.844	4.934	-3.631	1	1	1	1	-0.268	-0.844	4.934	-2.631	6.268	10.844	-4.934	4.631	0	1	1	1	0	0	0	1	0	1	0		0
743	3	5	0	1	4.45	2.332	-5.525	-3.632	0	0	0	1	3	5	0	-2.632	3	5	0	4.632	0	0	0	0	0	1	0	1	0	0	1		0
744	3	5	0	1	-0.191	3.233	-3.137	-1.51	0	0	0	0	3	5	0	1	3	5	0	1	1	1	1	0	1	0	0	1	0	0	0		1
745	3	5	0	1	1.946	4.143	-3.71	-2.255	1	1	1	1	4.946	9.143	-3.71	-1.255	1.054	0.857	3.71	3.255	1	0	1	0	1	0	1	0	0	1	0		0
746	3	5	0	1	3.604	-2.81	2.127	5.215	1	1	1	0	6.604	2.19	2.127	1	-0.604	7.81	-2.127	1	0	0	0	1	0	0	0	1	0	1	0		0
747	3	5	0	1	4.189	-3.596	2.191	-2.157	1	0	1	1	7.189	5	2.191	-1.157	-1.189	5	-2.191	3.157	0	0	0	1	0	0	0	1	0	1	0		0
748	3	5	0	1	4.957	-3.977	-0.668	-1.664	0	0	0	0	3	5	0	1	3	5	0	1	1	1	1	0	1	0	0	1	0	0	0		1
749	3	5	0	1	5.408	3.247	3.422	-3.979	0	0	0	1	3	5	0	-2.979	3	5	0	4.979	0	0	0	0	0	1	0	1	0	0	1		0
750	3	5	0	1	0.896	-3.783	3.707	5.18	1	1	0	0	3.896	1.217	0	1	2.104	8.783	0	1	0	0	0	0	0	1	0	1	0	0	1		0
751	3	5	0	1	1.721	-1.014	-0.974	-2.454	0	1	0	0	3	3.986	0	1	3	6.014	0	1	1	0	1	0	1	0	0	1	0	0	0		0
752	3	5	0	1	0.382	-2.021	-4.2	-5.748	0	0	1	1	3	5	-4.2	-4.748	3	5	4.2	6.748	0	0	0	0	0	1	0	1	0	0	1		0
753	3	5	0	1	3.06	-2.659	-3.912	-0.756	1	0	1	0	6.06	5	-3.912	1	-0.06	5	3.912	1	0	0	0	0	0	1	0	0	1	0	2		0
754	3	5	0	1	4.327	-5.421	-1.126	4.181	1	1	1	1	7.327	-0.421	-1.126	5.181	-1.327	10.421	1.126	-3.181	0	0	0	0	0	1	0	0	1	0	2		0
755	3	5	0	1	-3.774	1.274	-3.401	5.111	1	0	1	0	-0.774	5	-3.401	1	6.774	5	3.401	1	0	0	0	0	1	0	1	0	0	1	0		0
756	3	5	0	1	-0.632	-2.419	4.093	-2.15	1	1	1	1	2.368	2.581	4.093	-1.15	3.632	7.419	-4.093	3.15	0	1	1	0	0	1	0	1	0	0	1		0
757	3	5	0	1	-2.348	2.261	3.083	-5.473	1	0	1	0	0.652	5	3.083	1	5.348	5	-3.083	1	0	0	0	0	0	1	0	0	1	0	2		0
758	3	5	0	1	-1.98	4.904	3.525	2.318	1	0	0	0	1.02	5	0	1	4.98	5	0	1	0	1	1	0	1	0	0	1	0	0	0		0
759	3	5	0	1	-0.887	3.948	4.86	2.75	1	0	0	0	2.113	5	0	1	3.887	5	0	1	0	1	1	0	1	0	0	1	0	0	0		0
760	3	5	0	1	-0.127	-0.77	-3.411	4	1	1	1	0	2.873	4.23	-3.411	1	3.127	5.77	3.411	1	1	0	1	0	1	0	0	0	1	0	1		0
761	3	5	0	1	2.54	-0.726	2.571	0.693	0	0	1	0	3	5	2.571	1	3	5	-2.571	1	0	1	1	0	0	1	0	1	0	0	1		0
762	3	5	0	1	4.814	-3.349	3.011	-5.112	1	1	1	0	7.814	1.651	3.011	1	-1.814	8.349	-3.011	1	0	0	0	1	0	0	0	1	0	1	0		0
763	3	5	0	1	2.345	-3.34	4.709	0.147	0	1	0	0	3	1.66	0	1	3	8.34	0	1	0	0	0	0	0	1	0	1	0	0	1		0
764	3	5	0	1	3.749	4.697	2.54	-5.518	0	1	0	0	3	9.697	0	1	3	0.303	0	1	0	0	0	0	1	0	0	0	1	0	1		0
765	3	5	0	1	-2.365	-4.823	-2.34	2.233	0	1	1	1	3	0.177	-2.34	3.233	3	9.823	2.34	-1.233	0	0	0	0	0	1	0	0	1	0	2		0
766	3	5	0	1	-0.83	-3.621	-1.191	2.097	0	0	0	1	3	5	0	3.097	3	5	0	-1.097	0	0	0	0	1	0	0	0	1	0	1		0
767	3	5	0	1	2.667	-2.354	2.188	2.493	0	0	1	1	3	5	2.188	3.493	3	5	-2.188	-1.493	0	1	1	0	1	0	0	1	0	0	0		0
768	3	5	0	1	-4.389	-3.69	-5.584	-2.614	1	0	1	1	-1.389	5	-5.584	-1.614	7.389	5	5.584	3.614	0	0	0	0	1	0	1	0	0	1	0		0
769	3	5	0	1	3.064	4.416	-3.03	-5.672	1	0	1	0	6.064	5	-3.03	1	-0.064	5	3.03	1	0	0	0	0	0	1	0	0	1	0	2		0
770	3	5	0	1	-1.572	-1.828	3.371	4.944	1	0	0	0	1.428	5	0	1	4.572	5	0	1	0	1	1	0	1	0	0	1	0	0	0		0
771	3	5	0	1	-0.027	1.28	-2.418	-4.407	1	0	0	1	2.973	5	0	-3.407	3.027	5	0	5.407	0	0	0	0	0	1	0	1	0	0	1		0
772	3	5	0	1	0.117	0.898	-3.646	4.781	1	1	0	0	3.117	5.898	0	1	2.883	4.102	0	1	1	1	1	0	1	0	0	1	0	0	0		0
773	3	5	0	1	-3.823	-1.279	0.566	-0.076	0	1	0	1	3	3.721	0	0.924	3	6.279	0	1.076	1	0	1	0	1	0	0	1	0	0	0		0
774	3	5	0	1	-5.476	0.721	-3.896	5.198	0	0	0	1	3	5	0	6.198	3	5	0	-4.198	0	0	0	0	1	0	0	0	1	0	1		0
775	3	5	0	1	-3.436	3.339	-0.691	2.607	1	0	1	1	-0.436	5	-0.691	3.607	6.436	5	0.691	-1.607	0	0	0	0	1	0	1	0	0	1	0		0
776	3	5	0	1	-0.467	2.194	2.111	-4.574	1	1	0	0	2.533	7.194	0	1	3.467	2.806	0	1	0	0	0	0	1	0	0	0	1	0	1		0
777	3	5	0	1	-0.376	-1.711	-4.459	4.82	0	0	0	0	3	5	0	1	3	5	0	1	1	1	1	0	1	0	0	1	0	0	0		1
778	3	5	0	1	-1.11	2.963	0.819	0.42	0	0	1	1	3	5	0.819	1.42	3	5	-0.819	0.58	1	1	1	0	1	0	0	1	0	0	0		0
779	3	5	0	1	-3.545	-1.89	0.937	-1.023	0	0	1	0	3	5	0.937	1	3	5	-0.937	1	1	1	1	0	1	0	0	1	0	0	0		0
780	3	5	0	1	1.14	-1.058	-1.99	3.241	1	0	0	0	4.14	5	0	1	1.86	5	0	1	1	0	1	0	1	0	0	1	0	0	0		0
781	3	5	0	1	-2.986	-0.069	1.701	-3.283	1	1	1	0	0.014	4.931	1.701	1	5.986	5.069	-1.701	1	0	0	0	0	0	1	0	0	1	0	2		0
782	3	5	0	1	4.768	2.53	1.009	3.181	0	1	1	1	3	7.53	1.009	4.181	3	2.47	-1.009	-2.181	0	0	0	0	1	0	1	0	0	1	0		0
783	3	5	0	1	-4.777	-3.939	4	2.223	1	1	1	0	-1.777	1.061	4	1	7.777	8.939	-4	1	0	1	1	0	0	1	0	1	0	0	1		0
784	3	5	0	1	3.637	-5.735	4.848	-0.563	0	0	1	1	3	5	4.848	0.437	3	5	-4.848	1.563	0	1	1	0	0	1	0	1	0	0	1		0
785	3	5	0	1	5.625	5.573	0.328	-2.341	0	0	0	1	3	5	0	-1.341	3	5	0	3.341	0	0	0	0	0	1	0	1	0	0	1		0
786	3	5	0	1	-3.045	1.906	0.739	1.475	1	1	0	1	-0.045	6.906	0	2.475	6.045	3.094	0	-0.475	0	0	0	0	1	0	1	0	0	1	0		0
787	3	5	0	1	-2.173	4.827	1.911	0.181	0	0	1	1	3	5	1.911	1.181	3	5	-1.911	0.819	0	1	1	0	0	1	0	1	0	0	1		0
788	3	5	0	1	-2.062	5.302	5.094	-4.636	1	0	0	1	0.938	5	0	-3.636	5.062	5	0	5.636	0	0	0	0	0	1	0	0	1	0	2		0
789	3	5	0	1	-2.567	-0.254	3.92	-0.681	1	1	1	1	0.433	4.746	3.92	0.319	5.567	5.254	-3.92	1.681	0	0	0	0	0	1	0	0	1	0	2		0
790	3	5	0	1	2.84	0.104	0.57	-1.113	0	1	1	1	3	5.104	0.57	-0.113	3	4.896	-0.57	2.113	0	1	1	0	0	1	0	1	0	0	1		0
791	3	5	0	1	-0.005	-5.43	2.833	4.616	1	0	0	1	2.995	5	0	5.616	3.005	5	0	-3.616	0	0	0	0	1	0	0	0	1	0	1		0
792	3	5	0	1	-3.2	-3.684	-2.022	-0.945	0	0	0	0	3	5	0	1	3	5	0	1	1	1	1	0	1	0	0	1	0	0	0		1
793	3	5	0	1	-1.45	2.924	3.284	5.576	1	0	0	0	1.55	5	0	1	4.45	5	0	1	0	1	1	0	1	0	0	1	0	0	0		0
794	3	5	0	1	2.277	-3.169	-3.84	1.785	0	1	1	0	3	1.831	-3.84	1	3	8.169	3.84	1	0	0	0	0	0	1	0	0	1	0	2		0
795	3	5	0	1	-3.235	0.138	-0.464	-0.89	1	1	0	0	-0.235	5.138	0	1	6.235	4.862	0	1	0	0	0	0	1	0	0	0	1	0	1		0
796	3	5	0	1	-4.923	4.528	0.701	0.624	1	0	1	0	-1.923	5	0.701	1	7.923	5	-0.701	1	0	0	0	0	1	0	0	0	1	0	1		0
797	3	5	0	1	3.128	2.452	4.407	5.691	1	0	0	1	6.128	5	0	6.691	-0.128	5	0	-4.691	0	0	0	0	0	1	0	0	1	0	2		0
798	3	5	0	1	-5.27	3.182	1.369	-0.707	0	0	0	0	3	5	0	1	3	5	0	1	1	1	1	0	1	0	0	1	0	0	0		1
799	3	5	0	1	-4.788	1.625	4.124	3.107	0	0	0	0	3	5	0	1	3	5	0	1	1	1	1	0	1	0	0	1	0	0	0		1
800	3	5	0	1	-2.296	1.041	3.724	1.068	1	1	1	1	0.704	6.041	3.724	2.068	5.296	3.959	-3.724	-0.068	0	0	0	0	0	1	0	0	1	0	2		0
801	3	5	0	1	-4.294	4.071	1.268	-0.667	0	0	1	1	3	5	1.268	0.333	3	5	-1.268	1.667	0	1	1	0	0	1	0	1	0	0	1		0
802	3	5	0	1	5.67	4.467	3.646	5.412	0	0	0	0	3	5	0	1	3	5	0	1	1	1	1	0	1	0	0	1	0	0	0		1
803	3	5	0	1	-3.428	-4.445	-1.211	0.267	1	1	0	0	-0.428	0.555	0	1	6.428	9.445	0	1	0	1	1	0	1	0	0	1	0	0	0		0
804	3	5	0	1	-3.883	-0.61	3.67	4.38	0	1	1	1	3	4.39	3.67	5.38	3	5.61	-3.67	-3.38	0	1	1	0	1	0	0	1	0	0	0		0
805	3	5	0	1	0.237	4.581	-1.707	-4.552	1	0	0	0	3.237	5	0	1	2.763	5	0	1	1	1	1	0	1	0	0	1	0	0	0		0
806	3	5	0	1	-2.012	1.314	1.713	2.679	0	0	1	1	3	5	1.713	3.679	3	5	-1.713	-1.679	0	1	1	0	1	0	0	1	0	0	0		0
807	3	5	0	1	-0.247	-4.768	0.452	4.864	1	1	0	0	2.753	0.232	0	1	3.247	9.768	0	1	0	0	0	0	0	1	0	1	0	0	1		0
808	3	5	0	1	0.286	2.295	-0.919	3.685	1	0	0	1	3.286	5	0	4.685	2.714	5	0	-2.685	0	0	0	0	1	0	0	0	1	0	1		0
809	3	5	0	1	-0.016	-5.269	-1.374	-5.617	1	0	1	0	2.984	5	-1.374	1	3.016	5	1.374	1	1	0	1	0	1	0	0	0	1	0	1		0
810	3	5	0	1	0.136	-3.983	1.382	-3.881	1	0	1	0	3.136	5	1.382	1	2.864	5	-1.382	1	0	1	1	0	0	1	0	1	0	0	1		0
811	3	5	0	1	3.733	-1.35	-2.238	-5.838	0	0	1	1	3	5	-2.238	-4.838	3	5	2.238	6.838	0	0	0	0	0	1	0	1	0	0	1		0
812	3	5	0	1	1.551	-2.265	-3.831	5.487	1	0	1	1	4.551	5	-3.831	6.487	1.449	5	3.831	-4.487	0	0	0	0	1	0	0	0	1	0	1		0
813	3	5	0	1	5.003	1.81	4.179	-1.815	1	0	0	0	8.003	5	0	1	-2.003	5	0	1	0	0	0	0	0	1	0	1	0	0	1		0
814	3	5	0	1	-4.148	-2.716	5.566	-0.766	1	0	0	0	-1.148	5	0	1	7.148	5	0	1	0	0	0	0	1	0	0	0	1	0	1		0
815	3	5	0	1	4.448	-2.826	0.066	-1.924	0	0	1	0	3	5	0.066	1	3	5	-0.066	1	1	1	1	0	1	0	0	1	0	0	0		0
816	3	5	0	1	1.826	-0.98	5.183	-5.249	1	1	0	1	4.826	4.02	0	-4.249	1.174	5.98	0	6.249	0	0	0	1	0	0	0	1	0	1	0		0
817	3	5	0	1	-5.89	4.699	-3.729	-4.426	1	0	1	0	-2.89	5	-3.729	1	8.89	5	3.729	1	0	0	0	0	1	0	1	0	0	1	0		0
818	3	5	0	1	-4.047	1.856	-2.382	1.321	1	1	1	1	-1.047	6.856	-2.382	2.321	7.047	3.144	2.382	-0.321	0	0	0	0	1	0	1	0	0	1	0		0
819	3	5	0	1	2.375	-5.546	4.47	1.63	1	1	1	1	5.375	-0.546	4.47	2.63	0.625	10.546	-4.47	-0.63	0	0	0	1	0	0	0	1	0	1	0		0
820	3	5	0	1	4.8	-2.882	-3.37	0.682	0	0	0	1	3	5	0	1.682	3	5	0	0.318	1	1	1	0	1	0	0	1	0	0	0		0
821	3	5	0	1	-3.639	-4.592	-4.947	4.071	1	0	1	1	-0.639	5	-4.947	5.071	6.639	5	4.947	-3.071	0	0	0	0	1	0	1	0	0	1	0		0
822	3	5	0	1	1.188	5.622	-0.291	5.066	1	0	0	1	4.188	5	0	6.066	1.812	5	0	-4.066	0	0	0	0	1	0	0	0	1	0	1		0
823	3	5	0	1	-3.274	-5.017	-5.071	-1.457	0	0	0	1	3	5	0	-0.457	3	5	0	2.457	0	1	1	0	0	1	0	1	0	0	1		0
824	3	5	0	1	-3.44	-3.737	-1.808	3.1	1	0	0	1	-0.44	5	0	4.1	6.44	5	0	-2.1	0	0	0	0	1	0	1	0	0	1	0		0
825	3	5	0	1	-5.029	4.235	1.181	-3.836	1	1	0	1	-2.029	9.235	0	-2.836	8.029	0.765	0	4.836	0	0	0	0	0	1	0	0	1	0	2		0
826	3	5	0	1	-1.306	-5.847	-5.237	-5.289	0	0	1	0	3	5	-5.237	1	3	5	5.237	1	1	0	1	0	1	0	0	0	1	0	1		0
827	3	5	0	1	5.012	-2.483	-2.678	-5.006	0	0	0	1	3	5	0	-4.006	3	5	0	6.006	0	0	0	0	0	1	0	1	0	0	1		0
828	3	5	0	1	-4.233	-2.184	1.1	4.703	0	0	1	1	3	5	1.1	5.703	3	5	-1.1	-3.703	0	0	0	0	1	0	0	0	1	0	1		0
829	3	5	0	1	-2.407	-5.594	2.039	-3.37	1	0	0	1	0.593	5	0	-2.37	5.407	5	0	4.37	0	0	0	0	0	1	0	0	1	0	2		0
830	3	5	0	1	1.505	3.457	-2.629	-1.604	0	0	0	0	3	5	0	1	3	5	0	1	1	1	1	0	1	0	0	1	0	0	0		1
831	3	5	0	1	0.099	4.392	5.018	2.578	1	0	1	1	3.099	5	5.018	3.578	2.901	5	-5.018	-1.578	0	1	1	0	0	1	0	1	0	0	1		0
832	3	5	0	1	5.572	2.698	1.787	4.496	1	0	0	1	8.572	5	0	5.496	-2.572	5	0	-3.496	0	0	0	0	0	1	0	0	1	0	2		0
833	3	5	0	1	5.977	-0.361	0.834	3.099	0	0	1	0	3	5	0.834	1	3	5	-0.834	1	1	1	1	0	1	0	0	1	0	0	0		0
834	3	5	0	1	-4.326	0.144	-4.859	3.732	0	0	0	0	3	5	0	1	3	5	0	1	1	1	1	0	1	0	0	1	0	0	0		1
835	3	5	0	1	1.348	-2.977	-2.795	-1.268	1	0	1	0	4.348	5	-2.795	1	1.652	5	2.795	1	1	0	1	0	1	0	0	0	1	0	1		0
836	3	5	0	1	4.139	-5.657	-1.016	0.541	0	1	1	1	3	-0.657	-1.016	1.541	3	10.657	1.016	0.459	0	0	0	0	0	1	0	0	1	0	2		0
837	3	5	0	1	-2.953	2.845	-4.039	-2.532	0	1	0	1	3	7.845	0	-1.532	3	2.155	0	3.532	0	0	0	0	0	1	0	0	1	0	2		0
838	3	5	0	1	-0.644	-0.533	3.298	3.417	1	1	1	1	2.356	4.467	3.298	4.417	3.644	5.533	-3.298	-2.417	0	1	1	0	1	0	0	1	0	0	0		0
839	3	5	0	1	-1.818	-0.789	4.712	5.581	1	0	0	0	1.182	5	0	1	4.818	5	0	1	0	1	1	0	1	0	0	1	0	0	0		0
840	3	5	0	1	-1.351	-4.277	4.203	0.126	1	0	1	1	1.649	5	4.203	1.126	4.351	5	-4.203	0.874	0	1	1	0	0	1	0	1	0	0	1		0
841	3	5	0	1	4.363	0.131	0.855	-1.367	0	0	1	0	3	5	0.855	1	3	5	-0.855	1	1	1	1	0	1	0	0	1	0	0	0		0
842	3	5	0	1	-2.262	-0.084	-4.387	2.671	0	1	1	0	3	4.916	-4.387	1	3	5.084	4.387	1	1	0	1	0	1	0	0	0	1	0	1		0
843	3	5	0	1	0.096	3.215	5.291	3.06	1	1	0	1	3.096	8.215	0	4.06	2.904	1.785	0	-2.06	0	0	0	0	1	0	1	0	0	1	0		0
844	3	5	0	1	4.11	3.368	-2.081	1.144	1	1	1	1	7.11	8.368	-2.081	2.144	-1.11	1.632	2.081	-0.144	1	0	1	0	1	0	0	0	1	0	1		0
845	3	5	0	1	-1.77	-0.635	-2.127	-5.398	1	0	1	1	1.23	5	-2.127	-4.398	4.77	5	2.127	6.398	0	0	0	0	0	1	0	1	0	0	1		0
846	3	5	0	1	-0.106	5.962	-5.467	1.779	0	0	1	0	3	5	-5.467	1	3	5	5.467	1	1	0	1	0	1	0	0	0	1	0	1		0
847	3	5	0	1	-2.16	0.22	0.664	-3.432	1	0	1	1	0.84	5	0.664	-2.432	5.16	5	-0.664	4.432	0	0	0	0	0	1	0	0	1	0	2		0
848	3	5	0	1	3.804	-1.936	4.695	-5.898	1	1	0	0	6.804	3.064	0	1	-0.804	6.936	0	1	0	0	0	0	0	1	0	1	0	0	1		0
849	3	5	0	1	3.418	-3.118	-4.121	-4.794	1	1	0	1	6.418	1.882	0	-3.794	-0.418	8.118	0	5.794	0	0	0	1	0	0	0	1	0	1	0		0
850	3	5	0	1	-4.765	4.836	3.855	5.908	1	1	1	0	-1.765	9.836	3.855	1	7.765	0.164	-3.855	1	0	0	0	0	0	1	0	0	1	0	2		0
851	3	5	0	1	3.023	-4.581	0.234	1.949	0	0	1	0	3	5	0.234	1	3	5	-0.234	1	1	1	1	0	1	0	0	1	0	0	0		0
852	3	5	0	1	0.83	0.125	5.143	2.61	0	0	1	1	3	5	5.143	3.61	3	5	-5.143	-1.61	0	1	1	0	0	1	0	1	0	0	1		0
853	3	5	0	1	-3.19	1.147	-2.233	-4.52	0	1	0	1	3	6.147	0	-3.52	3	3.853	0	5.52	0	0	0	0	0	1	0	1	0	0	1		0
854	3	5	0	1	0.566	0.707	-2.547	3.316	1	1	0	1	3.566	5.707	0	4.316	2.434	4.293	0	-2.316	0	0	0	0	1	0	0	0	1	0	1		0
855	3	5	0	1	-1.052	-2.936	-2.815	-0.604	0	0	0	0	3	5	0	1	3	5	0	1	1	1	1	0	1	0	0	1	0	0	0		1
856	3	5	0	1	1.619	-3.511	3.675	-0.763	0	1	0	1	3	1.489	0	0.237	3	8.511	0	1.763	0	0	0	0	0	1	0	1	0	0	1		0
857	3	5	0	1	4.841	2.87	-3.879	-0.554	1	1	0	1	7.841	7.87	0	0.446	-1.841	2.13	0	1.554	1	0	1	0	1	0	0	1	0	0	0		0
858	3	5	0	1	-0.137	-2.333	-1.86	-2.611	1	0	1	0	2.863	5	-1.86	1	3.137	5	1.86	1	1	0	1	0	1	0	0	0	1	0	1		0
859	3	5	0	1	-5.452	0.691	-2.047	0.055	0	1	1	1	3	5.691	-2.047	1.055	3	4.309	2.047	0.945	1	0	1	0	1	0	0	0	1	0	1		0
860	3	5	0	1	-1.942	-4.997	-4.025	4.305	1	0	1	1	1.058	5	-4.025	5.305	4.942	5	4.025	-3.305	0	0	0	0	1	0	0	0	1	0	1		0
861	3	5	0	1	-2.401	4.228	-0.112	4.911	1	0	0	0	0.599	5	0	1	5.401	5	0	1	0	0	0	0	1	0	0	0	1	0	1		0
862	3	5	0	1	3.05	-5.881	5.988	4.879	0	1	1	0	3	-0.881	5.988	1	3	10.881	-5.988	1	0	1	1	1	0	0	0	1	0	1	0		0
863	3	5	0	1	2.952	-5.409	4.151	2.345	0	1	0	1	3	-0.409	0	3.345	3	10.409	0	-1.345	0	0	0	0	0	1	0	0	1	0	2		0
864	3	5	0	1	4.686	-1.075	4.523	0.716	1	0	0	1	7.686	5	0	1.716	-1.686	5	0	0.284	0	0	0	0	0	1	0	1	0	0	1		0
865	3	5	0	1	-3.795	4.971	-4.186	-5.589	1	1	0	1	-0.795	9.971	0	-4.589	6.795	0.029	0	6.589	0	0	0	0	0	1	0	0	1	0	2		0
866	3	5	0	1	-5.322	1.327	-2.218	-2.664	0	1	1	0	3	6.327	-2.218	1	3	3.673	2.218	1	1	0	1	0	1	0	0	0	1	0	1		0
867	3	5	0	1	3.688	3.074	1.298	3.433	1	0	1	1	6.688	5	1.298	4.433	-0.688	5	-1.298	-2.433	0	0	0	0	0	1	0	0	1	0	2		0
868	3	5	0	1	-0.208	-5.814	0.694	1.828	0	0	0	1	3	5	0	2.828	3	5	0	-0.828	1	0	1	0	1	0	0	0	1	0	1		0
869	3	5	0	1	1.087	-0.303	-5.874	-3.843	0	0	1	1	3	5	-5.874	-2.843	3	5	5.874	4.843	1	0	1	0	1	0	0	0	1	0	1		0
870	3	5	0	1	1.94	3.159	0.765	0.259	1	1	0	1	4.94	8.159	0	1.259	1.06	1.841	0	0.741	1	1	1	0	1	0	0	1	0	0	0		0
871	3	5	0	1	3.88	-3.855	1.245	2.084	0	1	1	0	3	1.145	1.245	1	3	8.855	-1.245	1	0	0	0	1	0	0	0	1	0	1	0		0
872	3	5	0	1	-2.459	0.475	2.22	-1.038	1	0	0	1	0.541	5	0	-0.038	5.459	5	0	2.038	0	0	0	0	0	1	0	0	1	0	2		0
873	3	5	0	1	0.89	3.26	-0.355	-0.651	0	0	1	0	3	5	-0.355	1	3	5	0.355	1	1	1	1	0	1	0	0	1	0	0	0		0
874	3	5	0	1	-1.029	-2.89	1.444	-4.159	0	0	0	0	3	5	0	1	3	5	0	1	1	1	1	0	1	0	0	1	0	0	0		1
875	3	5	0	1	-2.471	-0.677	-5.175	5.388	1	0	0	0	0.529	5	0	1	5.471	5	0	1	0	0	0	0	1	0	0	0	1	0	1		0
876	3	5	0	1	4.986	-2.43	-5.632	-3.773	0	1	1	0	3	2.57	-5.632	1	3	7.43	5.632	1	0	0	0	0	0	1	0	0	1	0	2		0
877	3	5	0	1	0.254	5.62	-3.121	-2.884	0	0	1	0	3	5	-3.121	1	3	5	3.121	1	1	0	1	0	1	0	0	0	1	0	1		0
878	3	5	0	1	-5.806	3.948	3.478	-0.747	0	0	0	1	3	5	0	0.253	3	5	0	1.747	1	1	1	0	1	0	0	1	0	0	0		0
879	3	5	0	1	3.15	5.149	-5.638	2.01	0	0	1	1	3	5	-5.638	3.01	3	5	5.638	-1.01	0	0	0	0	1	0	0	0	1	0	1		0
880	3	5	0	1	-1.652	-0.94	-4.742	2.526	1	0	1	0	1.348	5	-4.742	1	4.652	5	4.742	1	1	0	1	0	1	0	0	0	1	0	1		0
881	3	5	0	1	-5.825	-4.659	-0.356	4.418	0	0	1	1	3	5	-0.356	5.418	3	5	0.356	-3.418	0	0	0	0	1	0	0	0	1	0	1		0
882	3	5	0	1	5.23	-1.352	3.005	0.242	0	0	1	0	3	5	3.005	1	3	5	-3.005	1	0	1	1	0	0	1	0	1	0	0	1		0
883	3	5	0	1	5.437	-1.98	3.573	5.652	1	1	1	0	8.437	3.02	3.573	1	-2.437	6.98	-3.573	1	0	0	0	1	0	0	0	1	0	1	0		0
884	3	5	0	1	-2.312	2.754	0.858	5.512	1	1	0	1	0.688	7.754	0	6.512	5.312	2.246	0	-4.512	0	0	0	0	1	0	1	0	0	1	0		0
885	3	5	0	1	-5.08	0.871	-0.724	5.58	1	1	1	0	-2.08	5.871	-0.724	1	8.08	4.129	0.724	1	0	0	0	0	1	0	0	0	1	0	1		0
886	3	5	0	1	2.852	2.264	4.827	-0.601	0	0	1	0	3	5	4.827	1	3	5	-4.827	1	0	1	1	0	0	1	0	1	0	0	1		0
887	3	5	0	1	5.788	-4.054	-1.197	-2.897	1	0	0	0	8.788	5	0	1	-2.788	5	0	1	0	0	0	0	0	1	0	1	0	0	1		0
888	3	5	0	1	3.164	-4.969	0.29	3.642	1	0	1	1	6.164	5	0.29	4.642	-0.164	5	-0.29	-2.642	0	0	0	0	0	1	0	0	1	0	2		0
889	3	5	0	1	1.343	2.822	-2.148	-4.808	1	0	1	0	4.343	5	-2.148	1	1.657	5	2.148	1	1	0	1	0	1	0	0	0	1	0	1		0
890	3	5	0	1	5.785	5.357	2.231	-1.79	0	1	1	0	3	10.357	2.231	1	3	-0.357	-2.231	1	0	0	0	0	0	1	0	0	1	0	2		0
891	3	5	0	1	4.085	0.145	5.566	1.515	1	0	1	1	7.085	5	5.566	2.515	-1.085	5	-5.566	-0.515	0	0	0	1	0	0	0	1	0	1	0		0
892	3	5	0	1	0.222	-3.591	0.723	2.241	0	0	1	0	3	5	0.723	1	3	5	-0.723	1	1	1	1	0	1	0	0	1	0	0	0		0
893	3	5	0	1	1.157	4.929	3.525	-0.52	0	1	1	0	3	9.929	3.525	1	3	0.071	-3.525	1	0	0	0	0	0	1	0	0	1	0	2		0
894	3	5	0	1	-0.368	-2.21	-5.643	-5.639	0	1	0	1	3	2.79	0	-4.639	3	7.21	0	6.639	0	0	0	1	0	0	0	1	0	1	0		0
895	3	5	0	1	-2.211	-1.085	1.901	5.848	1	0	0	1	0.789	5	0	6.848	5.211	5	0	-4.848	0	0	0	0	1	0	1	0	0	1	0		0
896	3	5	0	1	0.948	-3.146	-3.678	1.612	1	1	0	1	3.948	1.854	0	2.612	2.052	8.146	0	-0.612	0	0	0	0	0	1	0	0	1	0	2		0
897	3	5	0	1	-2.417	3.527	-0.109	2.944	1	1	1	0	0.583	8.527	-0.109	1	5.417	1.473	0.109	1	0	0	0	0	1	0	0	0	1	0	1		0
898	3	5	0	1	-1.424	-1.376	-0.031	4.162	0	1	0	1	3	3.624	0	5.162	3	6.376	0	-3.162	0	0	0	0	1	0	0	0	1	0	1		0
899	3	5	0	1	-5.72	-4.216	-4.192	4.568	0	1	0	1	3	0.784	0	5.568	3	9.216	0	-3.568	0	0	0	0	0	1	0	0	1	0	2		0
900	3	5	0	1	-4.723	-1.24	-2.439	4.035	1	0	1	0	-1.723	5	-2.439	1	7.723	5	2.439	1	0	0	0	0	1	0	1	0	0	1	0		0
901	3	5	0	1	5.319	4.671	4.814	3.205	1	1	1	1	8.319	9.671	4.814	4.205	-2.319	0.329	-4.814	-2.205	0	0	0	0	0	1	0	1	0	0	1		0
902	3	5	0	1	-1.797	2.318	-5.128	2.737	1	0	0	1	1.203	5	0	3.737	4.797	5	0	-1.737	0	0	0	0	1	0	0	0	1	0	1		0
903	3	5	0	1	3.154	0.392	4.04	1.876	1	1	0	0	6.154	5.392	0	1	-0.154	4.608	0	1	0	0	0	0	0	1	0	1	0	0	1		0
904	3	5	0	1	0.906	-1.443	4.884	-2.43	0	0	0	1	3	5	0	-1.43	3	5	0	3.43	0	0	0	0	0	1	0	1	0	0	1		0
905	3	5	0	1	5.847	2.61	0.989	3.726	0	0	0	1	3	5	0	4.726	3	5	0	-2.726	0	0	0	0	1	0	0	0	1	0	1		0
906	3	5	0	1	-0.591	-1.382	5.644	3.201	0	0	0	1	3	5	0	4.201	3	5	0	-2.201	0	0	0	0	1	0	0	0	1	0	1		0
907	3	5	0	1	-2.118	3.678	3.69	-0.301	0	1	0	1	3	8.678	0	0.699	3	1.322	0	1.301	0	0	0	0	1	0	0	0	1	0	1		0
908	3	5	0	1	1.77	-5.904	-3.157	-2.265	1	0	1	0	4.77	5	-3.157	1	1.23	5	3.157	1	1	0	1	0	1	0	0	0	1	0	1		0
909	3	5	0	1	0.716	1.334	-4.727	2.835	0	1	0	1	3	6.334	0	3.835	3	3.666	0	-1.835	0	0	0	0	1	0	0	0	1	0	1		0
910	3	5	0	1	-0.573	-1.174	0.533	1.271	1	1	1	0	2.427	3.826	0.533	1	3.573	6.174	-0.533	1	1	1	1	0	1	0	0	1	0	0	0		0
911	3	5	0	1	-4.397	4.015	-4.891	0.122	1	1	1	0	-1.397	9.015	-4.891	1	7.397	0.985	4.891	1	0	0	0	0	1	0	1	0	0	1	0		0
912	3	5	0	1	3.239	-3.269	1.726	-1.388	1	0	1	1	6.239	5	1.726	-0.388	-0.239	5	-1.726	2.388	0	0	0	1	0	0	0	1	0	1	0		0
913	3	5	0	1	3.054	-5.892	-3.785	-0.396	0	0	0	1	3	5	0	0.604	3	5	0	1.396	1	1	1	0	1	0	0	1	0	0	0		0
914	3	5	0	1	-4.289	4.101	0.906	-3.615	0	0	0	1	3	5	0	-2.615	3	5	0	4.615	0	0	0	0	0	1	0	1	0	0	1		0
915	3	5	0	1	2.721	-2.577	-4.762	-1.864	1	1	0	1	5.721	2.423	0	-0.864	0.279	7.577	0	2.864	0	0	0	1	0	0	0	1	0	1	0		0
916	3	5	0	1	-3.267	5.023	3.401	-4.078	0	0	0	1	3	5	0	-3.078	3	5	0	5.078	0	0	0	0	0	1	0	1	0	0	1		0
917	3	5	0	1	3.856	5.833	-0.178	4.36	0	1	1	1	3	10.833	-0.178	5.36	3	-0.833	0.178	-3.36	0	0	0	0	1	0	1	0	0	1	0		0
918	3	5	0	1	-0.771	-0.797	-2.865	2.173	0	1	0	0	3	4.203	0	1	3	5.797	0	1	1	1	1	0	1	0	0	1	0	0	0		0
919	3	5	0	1	0.53	3.875	-3.733	-1.989	1	0	0	1	3.53	5	0	-0.989	2.47	5	0	2.989	0	0	0	0	0	1	0	1	0	0	1		0
920	3	5	0	1	-1.255	4.839	2.394	-0.76	0	0	0	0	3	5	0	1	3	5	0	1	1	1	1	0	1	0	0	1	0	0	0		1
921	3	5	0	1	-0.276	0.543	-0.692	5.8	1	0	1	0	2.724	5	-0.692	1	3.276	5	0.692	1	1	1	1	0	1	0	0	1	0	0	0		0
922	3	5	0	1	2.463	-1.097	5.521	-0.578	0	1	0	1	3	3.903	0	0.422	3	6.097	0	1.578	1	0	1	0	1	0	0	1	0	0	0		0
923	3	5	0	1	-3.939	-1.77	3.528	-4.737	1	1	0	0	-0.939	3.23	0	1	6.939	6.77	0	1	0	0	0	0	1	0	0	0	1	0	1		0
924	3	5	0	1	5.414	-3.342	1.648	-2.975	1	1	0	1	8.414	1.658	0	-1.975	-2.414	8.342	0	3.975	0	0	0	1	0	0	0	1	0	1	0		0
925	3	5	0	1	-5.014	-2.261	-0.557	-2.97	0	0	1	0	3	5	-0.557	1	3	5	0.557	1	1	1	1	0	1	0	0	1	0	0	0		0
926	3	5	0	1	-1.401	4.96	-4.333	-1.77	0	1	1	0	3	9.96	-4.333	1	3	0.04	4.333	1	1	0	1	0	1	0	1	0	0	1	0		0
927	3	5	0	1	-5.257	-0.853	4.772	3.728	1	1	1	0	-2.257	4.147	4.772	1	8.257	5.853	-4.772	1	0	0	0	0	0	1	0	0	1	0	2		0
928	3	5	0	1	4.329	5.677	-0.457	-0.6	0	0	0	1	3	5	0	0.4	3	5	0	1.6	1	1	1	0	1	0	0	1	0	0	0		0
929	3	5	0	1	-0.775	5.763	-3.893	-0.751	0	1	1	1	3	10.763	-3.893	0.249	3	-0.763	3.893	1.751	0	0	0	0	1	0	1	0	0	1	0		0
930	3	5	0	1	5.95	-4.497	-3.446	1.657	0	1	0	1	3	0.503	0	2.657	3	9.497	0	-0.657	0	0	0	0	0	1	0	0	1	0	2		0
931	3	5	0	1	1.27	-1.307	4.117	-2.188	1	1	0	1	4.27	3.693	0	-1.188	1.73	6.307	0	3.188	0	0	0	1	0	0	0	1	0	1	0		0
932	3	5	0	1	4.763	-4.799	-3.875	4.036	1	1	0	1	7.763	0.201	0	5.036	-1.763	9.799	0	-3.036	0	0	0	0	0	1	0	0	1	0	2		0
933	3	5	0	1	1.866	-2.639	3.254	0.357	0	0	1	0	3	5	3.254	1	3	5	-3.254	1	0	1	1	0	0	1	0	1	0	0	1		0
934	3	5	0	1	5.613	5.812	-5.635	5.374	0	0	1	1	3	5	-5.635	6.374	3	5	5.635	-4.374	0	0	0	0	1	0	0	0	1	0	1		0
935	3	5	0	1	-3.877	-2.675	-4.858	3.557	0	0	0	0	3	5	0	1	3	5	0	1	1	1	1	0	1	0	0	1	0	0	0		1
936	3	5	0	1	1.803	-4.667	-0.876	4.737	1	0	0	0	4.803	5	0	1	1.197	5	0	1	1	0	1	0	1	0	0	1	0	0	0		0
937	3	5	0	1	2.846	5.072	-5.03	-3.421	0	0	1	1	3	5	-5.03	-2.421	3	5	5.03	4.421	1	0	1	0	1	0	0	0	1	0	1		0
938	3	5	0	1	-0.368	-1.79	0.25	0.748	0	0	1	0	3	5	0.25	1	3	5	-0.25	1	1	1	1	0	1	0	0	1	0	0	0		0
939	3	5	0	1	-5.345	2.405	2.425	2.436	1	0	0	1	-2.345	5	0	3.436	8.345	5	0	-1.436	0	0	0	0	1	0	1	0	0	1	0		0
940	3	5	0	1	-4.774	0.771	2.535	0.553	0	0	0	1	3	5	0	1.553	3	5	0	0.447	1	1	1	0	1	0	0	1	0	0	0		0
941	3	5	0	1	2.675	3.588	-0.152	-5.807	1	0	1	1	5.675	5	-0.152	-4.807	0.325	5	0.152	6.807	0	0	0	1	0	0	0	1	0	1	0		0
942	3	5	0	1	-0.323	-5.633	-5.688	-4.357	0	1	0	1	3	-0.633	0	-3.357	3	10.633	0	5.357	0	0	0	1	0	0	0	1	0	1	0		0
943	3	5	0	1	-4.282	-3.678	2.811	5.999	0	0	0	1	3	5	0	6.999	3	5	0	-4.999	0	0	0	0	1	0	0	0	1	0	1		0
944	3	5	0	1	4.533	-0.96	-0.415	3.679	1	1	1	0	7.533	4.04	-0.415	1	-1.533	5.96	0.415	1	0	0	0	0	0	1	0	1	0	0	1		0
945	3	5	0	1	-2.927	1.854	4.879	-4.947	1	1	0	1	0.073	6.854	0	-3.947	5.927	3.146	0	5.947	0	0	0	0	0	1	0	0	1	0	2		0
946	3	5	0	1	2.536	-3.138	-3.269	-2.555	1	0	1	1	5.536	5	-3.269	-1.555	0.464	5	3.269	3.555	0	0	0	0	0	1	0	1	0	0	1		0
947	3	5	0	1	3.889	1.215	2.589	5.302	1	1	1	0	6.889	6.215	2.589	1	-0.889	3.785	-2.589	1	0	0	0	1	0	0	0	1	0	1	0		0
948	3	5	0	1	-0.67	0.206	0.148	-0.96	1	1	0	1	2.33	5.206	0	0.04	3.67	4.794	0	1.96	0	1	1	0	1	0	0	1	0	0	0		0
949	3	5	0	1	-4.448	1.538	3.281	-1.359	0	1	1	0	3	6.538	3.281	1	3	3.462	-3.281	1	0	1	1	0	0	1	0	1	0	0	1		0
950	3	5	0	1	2.71	1.308	-4.431	-2.711	1	1	0	0	5.71	6.308	0	1	0.29	3.692	0	1	1	0	1	0	1	0	0	1	0	0	0		0
951	3	5	0	1	-4.959	-4.623	1.982	-1.335	0	0	0	0	3	5	0	1	3	5	0	1	1	1	1	0	1	0	0	1	0	0	0		1
952	3	5	0	1	5.753	5.866	-3.196	1.192	0	0	1	1	3	5	-3.196	2.192	3	5	3.196	-0.192	1	0	1	0	1	0	0	0	1	0	1		0
953	3	5	0	1	3.413	0.423	1.166	-4.437	0	0	1	1	3	5	1.166	-3.437	3	5	-1.166	5.437	0	0	0	0	0	1	0	1	0	0	1		0
954	3	5	0	1	-3.616	-0.527	2.554	-4.118	1	0	0	0	-0.616	5	0	1	6.616	5	0	1	0	0	0	0	1	0	0	0	1	0	1		0
955	3	5	0	1	-5.481	-3.158	-4.341	2.964	0	0	0	0	3	5	0	1	3	5	0	1	1	1	1	0	1	0	0	1	0	0	0		1
956	3	5	0	1	4.132	1.764	-5.923	-1.313	1	1	0	0	7.132	6.764	0	1	-1.132	3.236	0	1	0	0	0	0	0	1	0	1	0	0	1		0
957	3	5	0	1	-3.666	4.993	3.149	-2.922	1	1	0	1	-0.666	9.993	0	-1.922	6.666	0.007	0	3.922	0	0	0	0	0	1	0	0	1	0	2		0
958	3	5	0	1	-0.688	1.308	5.066	2.805	1	1	0	1	2.312	6.308	0	3.805	3.688	3.692	0	-1.805	0	0	0	0	1	0	0	0	1	0	1		0
959	3	5	0	1	-3.547	-4.587	4.084	1.028	1	1	0	0	-0.547	0.413	0	1	6.547	9.587	0	1	0	1	1	0	1	0	0	1	0	0	0		0
960	3	5	0	1	5.927	-0.489	-3.06	4.588	0	0	1	1	3	5	-3.06	5.588	3	5	3.06	-3.588	0	0	0	0	1	0	0	0	1	0	1		0
961	3	5	0	1	-1.1	0.748	-1.31	1.094	1	1	0	1	1.9	5.748	0	2.094	4.1	4.252	0	-0.094	0	0	0	0	1	0	0	0	1	0	1		0
962	3	5	0	1	3.047	5.961	-1.035	-1.981	1	1	0	0	6.047	10.961	0	1	-0.047	-0.961	0	1	1	0	1	0	1	0	0	0	1	0	1		0
963	3	5	0	1	0.86	0.606	5.487	4.753	0	0	0	0	3	5	0	1	3	5	0	1	1	1	1	0	1	0	0	1	0	0	0		1
964	3	5	0	1	-1.672	4.346	2.609	-1.064	0	1	0	1	3	9.346	0	-0.064	3	0.654	0	2.064	0	0	0	0	0	1	0	0	1	0	2		0
965	3	5	0	1	-3.477	2.824	4.938	4.718	1	1	0	1	-0.477	7.824	0	5.718	6.477	2.176	0	-3.718	0	0	0	0	1	0	1	0	0	1	0		0
966	3	5	0	1	-0.245	-0.434	-1.025	-3.328	1	1	0	1	2.755	4.566	0	-2.328	3.245	5.434	0	4.328	0	0	0	0	0	1	0	1	0	0	1		0
967	3	5	0	1	-0.842	-3.915	1.774	4.791	0	1	1	1	3	1.085	1.774	5.791	3	8.915	-1.774	-3.791	0	0	0	0	0	1	0	0	1	0	2		0
968	3	5	0	1	5.97	-3.441	-0.682	5.907	1	0	1	1	8.97	5	-0.682	6.907	-2.97	5	0.682	-4.907	0	0	0	0	0	1	0	0	1	0	2		0
969	3	5	0	1	-5.81	-1.023	-1.586	2.225	1	1	1	1	-2.81	3.977	-1.586	3.225	8.81	6.023	1.586	-1.225	0	0	0	0	1	0	1	0	0	1	0		0
970	3	5	0	1	1.502	-1.545	-0.735	2.71	1	1	1	1	4.502	3.455	-0.735	3.71	1.498	6.545	0.735	-1.71	0	0	0	0	0	1	0	0	1	0	2		0
971	3	5	0	1	2.22	3.829	3.569	-2.226	0	1	1	1	3	8.829	3.569	-1.226	3	1.171	-3.569	3.226	0	0	0	0	0	1	0	0	1	0	2		0
972	3	5	0	1	5.004	1.898	-2.186	1.864	0	1	0	0	3	6.898	0	1	3	3.102	0	1	0	1	1	0	1	0	0	1	0	0	0		0
973	3	5	0	1	-1.587	5.857	-5.101	0.602	1	0	1	0	1.413	5	-5.101	1	4.587	5	5.101	1	1	0	1	0	1	0	0	0	1	0	1		0
974	3	5	0	1	2.137	-0.014	-5.926	3.74	1	0	0	1	5.137	5	0	4.74	0.863	5	0	-2.74	0	0	0	0	0	1	0	0	1	0	2		0
975	3	5	0	1	4.876	-5.075	-1.302	-0.974	1	1	0	1	7.876	-0.075	0	0.026	-1.876	10.075	0	1.974	0	0	0	0	0	1	0	1	0	0	1		0
976	3	5	0	1	-4.86	-2.593	-3.927	0.591	0	1	1	1	3	2.407	-3.927	1.591	3	7.593	3.927	0.409	0	0	0	0	0	1	0	0	1	0	2		0
977	3	5	0	1	0.3	-4.141	-4.945	-2.304	0	0	0	0	3	5	0	1	3	5	0	1	1	1	1	0	1	0	0	1	0	0	0		1
978	3	5	0	1	3.292	-2.918	-4.144	-3.525	0	0	1	0	3	5	-4.144	1	3	5	4.144	1	1	0	1	0	1	0	0	0	1	0	1		0
979	3	5	0	1	-5.628	0.967	5.981	1.674	0	0	1	1	3	5	5.981	2.674	3	5	-5.981	-0.674	0	1	1	0	0	1	0	1	0	0	1		0
980	3	5	0	1	-0.099	0.925	0.983	-3.624	0	1	0	0	3	5.925	0	1	3	4.075	0	1	1	1	1	0	1	0	0	1	0	0	0		0
981	3	5	0	1	5.552	5.573	-3.172	-0.763	0	0	1	0	3	5	-3.172	1	3	5	3.172	1	1	0	1	0	1	0	0	0	1	0	1		0
982	3	5	0	1	4.813	0.268	2.017	-0.949	1	1	0	1	7.813	5.268	0	0.051	-1.813	4.732	0	1.949	0	0	0	0	0	1	0	1	0	0	1		0
983	3	5	0	1	-3.349	-1.371	2.115	1.777	1	1	0	1	-0.349	3.629	0	2.777	6.349	6.371	0	-0.777	0	0	0	0	1	0	0	0	1	0	1		0
984	3	5	0	1	2.047	-5.226	-0.453	3.148	1	1	1	0	5.047	-0.226	-0.453	1	0.953	10.226	0.453	1	0	0	0	0	0	1	0	1	0	0	1		0
985	3	5	0	1	-4.773	2.809	4.142	3.351	1	1	0	1	-1.773	7.809	0	4.351	7.773	2.191	0	-2.351	0	0	0	0	1	0	1	0	0	1	0		0
986	3	5	0	1	3.48	5.735	0.135	2.393	0	0	0	1	3	5	0	3.393	3	5	0	-1.393	0	0	0	0	1	0	0	0	1	0	1		0
987	3	5	0	1	5.314	-2.187	-2.806	3.151	1	0	0	0	8.314	5	0	1	-2.314	5	0	1	0	0	0	0	0	1	0	1	0	0	1		0
988	3	5	0	1	-5.333	-1.448	2.747	4.62	0	1	0	0	3	3.552	0	1	3	6.448	0	1	1	0	1	0	1	0	0	1	0	0	0		0
989	3	5	0	1	-3.325	-3.809	-3.717	3.18	1	1	1	1	-0.325	1.191	-3.717	4.18	6.325	8.809	3.717	-2.18	0	0	0	0	1	0	0	0	1	0	1		0
990	3	5	0	1	3.25	4.501	-2.452	-4.381	0	1	1	1	3	9.501	-2.452	-3.381	3	0.499	2.452	5.381	0	0	0	0	0	1	0	0	1	0	2		0
991	3	5	0	1	0.733	1.481	-1.981	-1.773	1	1	0	0	3.733	6.481	0	1	2.267	3.519	0	1	1	1	1	0	1	0	0	1	0	0	0		0
992	3	5	0	1	-2.469	4.018	5.884	3.286	1	0	0	0	0.531	5	0	1	5.469	5	0	1	0	0	0	0	1	0	0	0	1	0	1		0
993	3	5	0	1	-5.088	2.282	2.962	-4.856	1	0	0	0	-2.088	5	0	1	8.088	5	0	1	0	0	0	0	1	0	0	0	1	0	1		0
994	3	5	0	1	-1.427	-5.591	4.979	3.741	1	0	0	0	1.573	5	0	1	4.427	5	0	1	0	1	1	0	1	0	0	1	0	0	0		0
995	3	5	0	1	-2.44	-5.075	1.387	3.159	0	1	0	0	3	-0.075	0	1	3	10.075	0	1	0	0	0	0	0	1	0	1	0	0	1		0
996	3	5	0	1	0.863	2.208	-5.316	-3.6	0	0	0	1	3	5	0	-2.6	3	5	0	4.6	0	0	0	0	0	1	0	1	0	0	1		0
997	3	5	0	1	0.572	-5.302	4.532	-4.822	0	1	1	0	3	-0.302	4.532	1	3	10.302	-4.532	1	0	1	1	1	0	0	0	1	0	1	0		0
998	3	5	0	1	6	-2.083	5.301	-4.585	1	0	0	0	9	5	0	1	-3	5	0	1	0	0	0	0	0	1	0	1	0	0	1		0
999	3	5	0	1	-1.381	4.048	-0.844	-0.614	0	0	1	1	3	5	-0.844	0.386	3	5	0.844	1.614	1	1	1	0	1	0	0	1	0	0	0		0
1000	3	5	0	1	4.385	-1.485	0.633	-3.472	1	0	1	1	7.385	5	0.633	-2.472	-1.385	5	-0.633	4.472	0	0	0	1	0	0	0	1	0	1	0		0
1001	3	5	0	1	1.298	-5.191	-4.219	1.617	1	1	1	0	4.298	-0.191	-4.219	1	1.702	10.191	4.219	1	0	0	0	0	0	1	0	0	1	0	2		0
1002	3	5	0	1	3.126	0.729	-2.453	4.299	0	0	0	1	3	5	0	5.299	3	5	0	-3.299	0	0	0	0	1	0	0	0	1	0	1		0
1003	3	5	0	1	1.327	0.22	1.278	4.38	0	0	0	1	3	5	0	5.38	3	5	0	-3.38	0	0	0	0	1	0	0	0	1	0	1		0
1004	3	5	0	1	2.09	-5.194	-1.969	-3.289	1	1	0	1	5.09	-0.194	0	-2.289	0.91	10.194	0	4.289	0	0	0	1	0	0	0	1	0	1	0		0
1005	3	5	0	1	2.806	5.046	-5.388	3.52	1	1	0	0	5.806	10.046	0	1	0.194	-0.046	0	1	1	0	1	0	1	0	0	0	1	0	1		0
1006	3	5	0	1	-1.971	-0.603	-3.176	-5.152	1	1	0	0	1.029	4.397	0	1	4.971	5.603	0	1	0	1	1	0	1	0	0	1	0	0	0		0
1007	3	5	0	1	0.664	-2.034	-4.246	4.701	0	1	1	1	3	2.966	-4.246	5.701	3	7.034	4.246	-3.701	0	0	0	0	0	1	0	0	1	0	2		0
1008	3	5	0	1	-3.616	-2.685	-3.753	-1.11	1	1	0	1	-0.616	2.315	0	-0.11	6.616	7.685	0	2.11	0	1	1	0	0	1	0	1	0	0	1		0
1009	3	5	0	1	-2.542	-0.571	3.88	3.229	0	1	0	0	3	4.429	0	1	3	5.571	0	1	1	1	1	0	1	0	0	1	0	0	0		0
1010	3	5	0	1	-1.445	4.022	2.756	3.842	1	0	0	1	1.555	5	0	4.842	4.445	5	0	-2.842	0	0	0	0	1	0	0	0	1	0	1		0
1011	3	5	0	1	5.04	1.933	-3.225	4.352	0	1	0	0	3	6.933	0	1	3	3.067	0	1	0	1	1	0	1	0	0	1	0	0	0		0
1012	3	5	0	1	-2.798	2.787	2.855	-1.196	0	1	0	1	3	7.787	0	-0.196	3	2.213	0	2.196	0	0	0	0	0	1	0	0	1	0	2		0
1013	3	5	0	1	2.935	0.055	5.844	-3.004	1	0	1	0	5.935	5	5.844	1	0.065	5	-5.844	1	0	0	0	1	0	0	0	1	0	1	0		0
1014	3	5	0	1	-1.507	-0.802	-1.119	4.534	0	0	0	1	3	5	0	5.534	3	5	0	-3.534	0	0	0	0	1	0	0	0	1	0	1		0
1015	3	5	0	1	-4.674	5.212	-2.443	-1.666	0	1	0	0	3	10.212	0	1	3	-0.212	0	1	0	0	0	0	1	0	0	0	1	0	1		0
1016	3	5	0	1	-2.018	-1.328	-5.855	3.342	0	1	1	0	3	3.672	-5.855	1	3	6.328	5.855	1	1	0	1	0	1	0	0	0	1	0	1		0
1017	3	5	0	1	-4.975	3.569	-0.27	-2.244	0	1	0	1	3	8.569	0	-1.244	3	1.431	0	3.244	0	0	0	0	0	1	0	0	1	0	2		0
1018	3	5	0	1	-1.916	1.252	5.638	-2.1	0	1	1	0	3	6.252	5.638	1	3	3.748	-5.638	1	0	1	1	0	0	1	0	1	0	0	1		0
1019	3	5	0	1	-3.835	3.43	-3.588	-4.939	0	0	0	1	3	5	0	-3.939	3	5	0	5.939	0	0	0	0	0	1	0	1	0	0	1		0
1020	3	5	0	1	4.037	5.511	-2.188	3.138	0	1	1	1	3	10.511	-2.188	4.138	3	-0.511	2.188	-2.138	0	0	0	0	1	0	1	0	0	1	0		0
1021	3	5	0	1	-4.692	-5.235	-3.467	-3.326	0	0	1	0	3	5	-3.467	1	3	5	3.467	1	1	0	1	0	1	0	0	0	1	0	1		0
1022	3	5	0	1	5.687	-0.818	0.994	3.412	1	1	1	1	8.687	4.182	0.994	4.412	-2.687	5.818	-0.994	-2.412	0	0	0	0	0	1	0	0	1	0	2		0
1023	3	5	0	1	0.457	1.243	-1.51	3.721	1	0	0	1	3.457	5	0	4.721	2.543	5	0	-2.721	0	0	0	0	1	0	0	0	1	0	1		0
1024	3	5	0	1	5.787	4.337	-5.774	-0.726	1	1	0	1	8.787	9.337	0	0.274	-2.787	0.663	0	1.726	1	0	1	0	1	0	0	1	0	0	0		0
1025	3	5	0	1	1.96	4.301	5.358	3.676	1	0	0	1	4.96	5	0	4.676	1.04	5	0	-2.676	1	0	1	0	1	0	0	0	1	0	1		0
1026	3	5	0	1	-5.609	3.537	-4.656	-2.901	0	1	1	0	3	8.537	-4.656	1	3	1.463	4.656	1	1	0	1	0	1	0	1	0	0	1	0		0
1027	3	5	0	1	-2.096	-2.184	5.4	2.185	1	1	0	0	0.904	2.816	0	1	5.096	7.184	0	1	0	1	1	0	1	0	0	1	0	0	0		0
1028	3	5	0	1	4.249	-1.257	-2.552	5.865	1	0	1	1	7.249	5	-2.552	6.865	-1.249	5	2.552	-4.865	0	0	0	0	0	1	0	0	1	0	2		0
1029	3	5	0	1	2.731	0.202	4.624	-4.819	0	1	0	0	3	5.202	0	1	3	4.798	0	1	1	1	1	0	1	0	0	1	0	0	0		0
1030	3	5	0	1	-4.843	4.882	2.851	1.325	1	1	1	1	-1.843	9.882	2.851	2.325	7.843	0.118	-2.851	-0.325	0	0	0	0	0	1	0	0	1	0	2		0
1031	3	5	0	1	-5.405	0.684	4.477	2.886	1	0	0	1	-2.405	5	0	3.886	8.405	5	0	-1.886	0	0	0	0	1	0	1	0	0	1	0		0
1032	3	5	0	1	4.653	-0.661	-5.472	-4.734	1	1	0	1	7.653	4.339	0	-3.734	-1.653	5.661	0	5.734	0	0	0	1	0	0	0	1	0	1	0		0
1033	3	5	0	1	-3.07	-1.145	-3.766	-2.115	0	1	0	0	3	3.855	0	1	3	6.145	0	1	1	0	1	0	1	0	0	1	0	0	0		0
1034	3	5	0	1	2.284	-5.593	5.392	-3.253	0	0	0	1	3	5	0	-2.253	3	5	0	4.253	0	0	0	0	0	1	0	1	0	0	1		0
1035	3	5	0	1	-3.504	1.207	3.026	3.643	0	0	1	0	3	5	3.026	1	3	5	-3.026	1	0	1	1	0	0	1	0	1	0	0	1		0
1036	3	5	0	1	-2.474	1.904	-3.549	2.901	0	0	1	0	3	5	-3.549	1	3	5	3.549	1	1	0	1	0	1	0	0	0	1	0	1		0
1037	3	5	0	1	4.133	4.613	-0.571	-5.646	1	0	1	1	7.133	5	-0.571	-4.646	-1.133	5	0.571	6.646	0	0	0	1	0	0	0	1	0	1	0		0
1038	3	5	0	1	-0.283	4.439	-5.406	-2.2	1	1	0	0	2.717	9.439	0	1	3.283	0.561	0	1	0	0	0	0	1	0	0	0	1	0	1		0
1039	3	5	0	1	-2.312	-1.32	-3.005	5.084	1	1	0	1	0.688	3.68	0	6.084	5.312	6.32	0	-4.084	0	0	0	0	1	0	0	0	1	0	1		0
1040	3	5	0	1	-2.792	-2.797	3.785	-3.67	0	0	1	0	3	5	3.785	1	3	5	-3.785	1	0	1	1	0	0	1	0	1	0	0	1		0
1041	3	5	0	1	4.72	2.846	-3.29	-3.847	1	1	1	1	7.72	7.846	-3.29	-2.847	-1.72	2.154	3.29	4.847	1	0	1	0	1	0	0	1	0	0	0		0
1042	3	5	0	1	-4.368	3.097	-5.778	-0.18	1	1	0	0	-1.368	8.097	0	1	7.368	1.903	0	1	0	0	0	0	1	0	0	0	1	0	1		0
1043	3	5	0	1	5.89	2.421	-1	-3.954	1	1	0	1	8.89	7.421	0	-2.954	-2.89	2.579	0	4.954	0	0	0	1	0	0	0	1	0	1	0		0
1044	3	5	0	1	2.509	-3.139	3.397	-3.94	1	1	0	0	5.509	1.861	0	1	0.491	8.139	0	1	0	0	0	0	0	1	0	1	0	0	1		0
1045	3	5	0	1	0.753	0.601	4.846	1.175	0	1	0	0	3	5.601	0	1	3	4.399	0	1	1	1	1	0	1	0	0	1	0	0	0		0
1046	3	5	0	1	-1.803	-0.122	-3.723	-5.138	0	1	0	1	3	4.878	0	-4.138	3	5.122	0	6.138	0	0	0	0	0	1	0	1	0	0	1		0
1047	3	5	0	1	3.418	4.724	1.406	-2.496	0	1	0	1	3	9.724	0	-1.496	3	0.276	0	3.496	0	0	0	0	0	1	0	0	1	0	2		0
1048	3	5	0	1	-1.195	5.014	3.718	-4.271	1	0	0	1	1.805	5	0	-3.271	4.195	5	0	5.271	0	0	0	0	0	1	0	1	0	0	1		0
1049	3	5	0	1	1.198	5.81	1.264	-3.69	1	0	1	1	4.198	5	1.264	-2.69	1.802	5	-1.264	4.69	0	0	0	0	0	1	0	1	0	0	1		0
1050	3	5	0	1	-0.66	2.846	2.01	2.94	0	1	0	1	3	7.846	0	3.94	3	2.154	0	-1.94	0	0	0	0	1	0	1	0	0	1	0		0
1051	3	5	0	1	2.115	-2.276	5.714	-3.539	0	1	0	1	3	2.724	0	-2.539	3	7.276	0	4.539	0	0	0	1	0	0	0	1	0	1	0		0
1052	3	5	0	1	3.892	3.093	-1.764	3.951	1	1	1	0	6.892	8.093	-1.764	1	-0.892	1.907	1.764	1	1	0	1	0	1	0	0	0	1	0	1		0
1053	3	5	0	1	-0.945	1.182	-1.322	5.908	1	0	1	0	2.055	5	-1.322	1	3.945	5	1.322	1	1	0	1	0	1	0	0	0	1	0	1		0
1054	3	5	0	1	-5.556	1.986	-2.719	1.198	1	0	1	0	-2.556	5	-2.719	1	8.556	5	2.719	1	0	0	0	0	1	0	1	0	0	1	0		0
1055	3	5	0	1	5.839	3.896	-4.591	-2.93	0	0	0	0	3	5	0	1	3	5	0	1	1	1	1	0	1	0	0	1	0	0	0		1
1056	3	5	0	1	-1.906	3.372	-2.103	2.322	0	0	1	0	3	5	-2.103	1	3	5	2.103	1	1	0	1	0	1	0	0	0	1	0	1		0
1057	3	5	0	1	2.753	-0.848	-1.46	1.82	1	0	1	0	5.753	5	-1.46	1	0.247	5	1.46	1	0	0	0	0	0	1	0	0	1	0	2		0
1058	3	5	0	1	4.634	2.184	-2.614	-0.377	1	0	1	0	7.634	5	-2.614	1	-1.634	5	2.614	1	0	0	0	0	0	1	0	0	1	0	2		0
1059	3	5	0	1	1.941	-3.742	4.497	3.54	0	0	1	1	3	5	4.497	4.54	3	5	-4.497	-2.54	0	1	1	0	1	0	0	1	0	0	0		0
1060	3	5	0	1	-3.279	-4.838	0.848	5.095	1	1	0	0	-0.279	0.162	0	1	6.279	9.838	0	1	0	1	1	0	1	0	0	1	0	0	0		0
1061	3	5	0	1	1.031	-1.19	-1.207	0.122	1	1	0	1	4.031	3.81	0	1.122	1.969	6.19	0	0.878	0	0	0	0	0	1	0	1	0	0	1		0
1062	3	5	0	1	2.807	-4.17	3.423	-2.678	1	1	0	0	5.807	0.83	0	1	0.193	9.17	0	1	0	0	0	0	0	1	0	1	0	0	1		0
1063	3	5	0	1	-2.544	-2.216	5.046	1.031	1	0	1	1	0.456	5	5.046	2.031	5.544	5	-5.046	-0.031	0	0	0	0	0	1	0	0	1	0	2		0
1064	3	5	0	1	-5.903	5.244	-1.529	0.86	0	1	0	0	3	10.244	0	1	3	-0.244	0	1	0	0	0	0	1	0	0	0	1	0	1		0
1065	3	5	0	1	5.863	-2.13	-5.222	-5.081	1	0	1	1	8.863	5	-5.222	-4.081	-2.863	5	5.222	6.081	0	0	0	0	0	1	0	1	0	0	1		0
1066	3	5	0	1	-3.873	5.315	4.141	4.213	1	1	1	1	-0.873	10.315	4.141	5.213	6.873	-0.315	-4.141	-3.213	0	0	0	0	1	0	0	0	1	0	1		0
1067	3	5	0	1	-3.319	-0.534	-1.854	-4.747	0	0	0	1	3	5	0	-3.747	3	5	0	5.747	0	0	0	0	0	1	0	1	0	0	1		0
1068	3	5	0	1	-3.008	3.543	-4.541	-3.843	0	1	0	0	3	8.543	0	1	3	1.457	0	1	0	0	0	0	1	0	0	0	1	0	1		0
1069	3	5	0	1	-4.909	0.536	-0.195	-1.751	1	1	0	1	-1.909	5.536	0	-0.751	7.909	4.464	0	2.751	0	0	0	0	0	1	0	0	1	0	2		0
1070	3	5	0	1	0.211	-4.645	3.293	-2.841	0	1	0	1	3	0.355	0	-1.841	3	9.645	0	3.841	0	0	0	1	0	0	0	1	0	1	0		0
1071	3	5	0	1	1.558	-2.418	-3.741	-4.279	0	0	0	0	3	5	0	1	3	5	0	1	1	1	1	0	1	0	0	1	0	0	0		1
1072	3	5	0	1	2.444	-4.967	2.863	-4.326	1	1	0	0	5.444	0.033	0	1	0.556	9.967	0	1	0	0	0	0	0	1	0	1	0	0	1		0
1073	3	5	0	1	5.671	1.615	5.807	2.149	1	0	1	0	8.671	5	5.807	1	-2.671	5	-5.807	1	0	0	0	1	0	0	0	1	0	1	0		0
1074	3	5	0	1	5.306	0.388	-2.717	5.007	0	0	0	1	3	5	0	6.007	3	5	0	-4.007	0	0	0	0	1	0	0	0	1	0	1		0
1075	3	5	0	1	4.253	3.977	-3.646	0.56	0	0	1	0	3	5	-3.646	1	3	5	3.646	1	1	0	1	0	1	0	0	0	1	0	1		0
1076	3	5	0	1	-3.744	1.874	-0.812	-3.213	1	1	1	0	-0.744	6.874	-0.812	1	6.744	3.126	0.812	1	0	0	0	0	1	0	0	0	1	0	1		0
1077	3	5	0	1	5.874	0.633	-5.362	-5.661	1	1	1	0	8.874	5.633	-5.362	1	-2.874	4.367	5.362	1	0	0	0	0	0	1	0	0	1	0	2		0
1078	3	5	0	1	-4.039	-3.911	4.307	2.84	1	1	0	1	-1.039	1.089	0	3.84	7.039	8.911	0	-1.84	0	0	0	0	1	0	0	0	1	0	1		0
1079	3	5	0	1	1.747	-0.855	-5.836	-4.753	1	1	1	1	4.747	4.145	-5.836	-3.753	1.253	5.855	5.836	5.753	0	0	0	0	0	1	0	0	1	0	2		0
1080	3	5	0	1	-2.119	-0.721	-0.351	2.357	1	0	1	0	0.881	5	-0.351	1	5.119	5	0.351	1	0	0	0	0	1	0	0	0	1	0	1		0
1081	3	5	0	1	4.736	3.841	-2.945	-5.746	0	0	1	1	3	5	-2.945	-4.746	3	5	2.945	6.746	0	0	0	0	0	1	0	1	0	0	1		0
1082	3	5	0	1	2.808	0.46	-2.269	2.386	1	1	0	0	5.808	5.46	0	1	0.192	4.54	0	1	0	0	0	0	0	1	0	1	0	0	1		0
1083	3	5	0	1	2.203	-2.19	1.596	2.753	1	1	0	0	5.203	2.81	0	1	0.797	7.19	0	1	0	0	0	0	0	1	0	1	0	0	1		0
1084	3	5	0	1	-5.282	-2.418	2.776	-0.92	0	1	0	0	3	2.582	0	1	3	7.418	0	1	0	0	0	0	0	1	0	1	0	0	1		0
1085	3	5	0	1	0.635	0.062	2.024	5.828	0	0	0	1	3	5	0	6.828	3	5	0	-4.828	0	0	0	0	1	0	0	0	1	0	1		0
1086	3	5	0	1	4.295	-0.295	2.025	4.393	0	1	0	1	3	4.705	0	5.393	3	5.295	0	-3.393	0	0	0	0	1	0	0	0	1	0	1		0
1087	3	5	0	1	5.629	-2.078	3.33	-2.585	1	1	0	1	8.629	2.922	0	-1.585	-2.629	7.078	0	3.585	0	0	0	1	0	0	0	1	0	1	0		0
1088	3	5	0	1	3.527	0.295	-1.103	3.639	0	0	1	0	3	5	-1.103	1	3	5	1.103	1	1	0	1	0	1	0	0	0	1	0	1		0
1089	3	5	0	1	5.419	2.099	-5.123	-0.249	1	0	0	1	8.419	5	0	0.751	-2.419	5	0	1.249	0	0	0	0	0	1	0	1	0	0	1		0
1090	3	5	0	1	-2.519	3.235	2.884	-1.918	0	0	1	1	3	5	2.884	-0.918	3	5	-2.884	2.918	0	1	1	0	0	1	0	1	0	0	1		0
1091	3	5	0	1	-2.131	-3.104	-2.347	-0.718	1	0	1	1	0.869	5	-2.347	0.282	5.131	5	2.347	1.718	0	0	0	0	1	0	1	0	0	1	0		0
1092	3	5	0	1	3.728	2.889	-2.338	5.316	1	1	0	1	6.728	7.889	0	6.316	-0.728	2.111	0	-4.316	1	0	1	0	1	0	0	0	1	0	1		0
1093	3	5	0	1	-2.331	-3.159	-1.455	-4.814	1	1	1	1	0.669	1.841	-1.455	-3.814	5.331	8.159	1.455	5.814	0	0	0	0	0	1	0	1	0	0	1		0
1094	3	5	0	1	1.524	0.142	-3.507	-0.535	1	1	1	0	4.524	5.142	-3.507	1	1.476	4.858	3.507	1	1	0	1	0	1	0	0	0	1	0	1		0
1095	3	5	0	1	0.818	-5.282	-4.407	-0.23	1	1	1	0	3.818	-0.282	-4.407	1	2.182	10.282	4.407	1	0	0	0	0	0	1	0	0	1	0	2		0
1096	3	5	0	1	-5.108	-1.935	-3.539	3.245	1	0	1	1	-2.108	5	-3.539	4.245	8.108	5	3.539	-2.245	0	0	0	0	1	0	1	0	0	1	0		0
1097	3	5	0	1	-1.487	3.214	4.879	-0.048	0	1	1	0	3	8.214	4.879	1	3	1.786	-4.879	1	0	0	0	0	0	1	0	0	1	0	2		0
1098	3	5	0	1	-4.422	-4.628	3.319	-5.694	1	1	1	1	-1.422	0.372	3.319	-4.694	7.422	9.628	-3.319	6.694	0	1	1	0	0	1	0	1	0	0	1		0
1099	3	5	0	1	2.167	-1.361	0.152	-0.52	0	0	1	1	3	5	0.152	0.48	3	5	-0.152	1.52	1	1	1	0	1	0	0	1	0	0	0		0
1100	3	5	0	1	5.716	-5.07	-5.376	-1.487	0	0	0	0	3	5	0	1	3	5	0	1	1	1	1	0	1	0	0	1	0	0	0		1
1101	3	5	0	1	-0.442	4.213	5.794	-3.078	1	1	1	1	2.558	9.213	5.794	-2.078	3.442	0.787	-5.794	4.078	0	0	0	0	0	1	0	0	1	0	2		0
1102	3	5	0	1	-5.715	-5.525	3.79	1.893	0	1	1	0	3	-0.525	3.79	1	3	10.525	-3.79	1	0	0	0	1	0	0	0	1	0	1	0		0
1103	3	5	0	1	3.049	-3.919	3.815	3.337	0	0	1	0	3	5	3.815	1	3	5	-3.815	1	0	1	1	0	0	1	0	1	0	0	1		0
1104	3	5	0	1	4.913	4.113	-4.01	1.528	0	1	0	0	3	9.113	0	1	3	0.887	0	1	0	0	0	0	1	0	0	0	1	0	1		0
1105	3	5	0	1	-2.142	2.842	5.839	1.082	0	1	1	0	3	7.842	5.839	1	3	2.158	-5.839	1	0	0	0	0	0	1	0	0	1	0	2		0
1106	3	5	0	1	-4.84	5.569	3.826	-0.377	0	0	0	1	3	5	0	0.623	3	5	0	1.377	1	1	1	0	1	0	0	1	0	0	0		0
1107	3	5	0	1	3.262	-2.058	0.625	0.384	0	1	0	0	3	2.942	0	1	3	7.058	0	1	0	0	0	0	0	1	0	1	0	0	1		0
1108	3	5	0	1	1.758	-1.697	-4.632	-2.97	1	1	0	1	4.758	3.303	0	-1.97	1.242	6.697	0	3.97	0	0	0	1	0	0	0	1	0	1	0		0
1109	3	5	0	1	2.503	0.768	-2.448	-5.274	1	1	0	0	5.503	5.768	0	1	0.497	4.232	0	1	1	0	1	0	1	0	0	1	0	0	0		0
1110	3	5	0	1	-1.098	5.348	-5.734	-1.842	0	0	0	1	3	5	0	-0.842	3	5	0	2.842	0	1	1	0	0	1	0	1	0	0	1		0
1111	3	5	0	1	-0.761	-2.767	0.945	3.9	0	0	0	1	3	5	0	4.9	3	5	0	-2.9	0	0	0	0	1	0	0	0	1	0	1		0
1112	3	5	0	1	3.04	2.321	5.305	1.775	1	0	1	1	6.04	5	5.305	2.775	-0.04	5	-5.305	-0.775	0	1	1	1	0	0	0	1	0	1	0		0
1113	3	5	0	1	5.231	-2.778	-1.16	-1.433	1	1	0	1	8.231	2.222	0	-0.433	-2.231	7.778	0	2.433	0	0	0	1	0	0	0	1	0	1	0		0
1114	3	5	0	1	-3.048	-1.708	4.252	2.386	1	1	1	1	-0.048	3.292	4.252	3.386	6.048	6.708	-4.252	-1.386	0	1	1	0	0	1	0	1	0	0	1		0
1115	3	5	0	1	-1.056	1.219	-1.974	5.895	1	1	1	1	1.944	6.219	-1.974	6.895	4.056	3.781	1.974	-4.895	0	0	0	0	1	0	1	0	0	1	0		0
1116	3	5	0	1	-5.728	-0.884	0.69	1.698	0	0	0	0	3	5	0	1	3	5	0	1	1	1	1	0	1	0	0	1	0	0	0		1
1117	3	5	0	1	3.674	0.719	1.203	3.132	0	1	1	1	3	5.719	1.203	4.132	3	4.281	-1.203	-2.132	0	0	0	0	1	0	0	0	1	0	1		0
1118	3	5	0	1	-3.553	1.61	-0.153	0.819	1	1	1	1	-0.553	6.61	-0.153	1.819	6.553	3.39	0.153	0.181	0	0	0	0	1	0	0	0	1	0	1		0
1119	3	5	0	1	4.727	-1.752	-5.959	3.382	0	1	0	0	3	3.248	0	1	3	6.752	0	1	1	0	1	0	1	0	0	1	0	0	0		0
1120	3	5	0	1	4.287	5.493	-2.236	4.072	1	1	1	0	7.287	10.493	-2.236	1	-1.287	-0.493	2.236	1	1	0	1	0	1	0	0	0	1	0	1		0
1121	3	5	0	1	-3.165	0.543	2.793	2.945	0	1	1	0	3	5.543	2.793	1	3	4.457	-2.793	1	0	1	1	0	0	1	0	1	0	0	1		0
1122	3	5	0	1	-2.112	3.953	5.972	1.545	1	0	0	1	0.888	5	0	2.545	5.112	5	0	-0.545	0	0	0	0	1	0	1	0	0	1	0		0
1123	3	5	0	1	2.866	0.159	2.656	-0.776	0	1	1	0	3	5.159	2.656	1	3	4.841	-2.656	1	0	1	1	0	0	1	0	1	0	0	1		0
1124	3	5	0	1	-5.652	-4.14	-1.249	5.621	0	0	0	0	3	5	0	1	3	5	0	1	1	1	1	0	1	0	0	1	0	0	0		1
1125	3	5	0	1	0.141	5.655	-3.808	-3.018	1	0	0	1	3.141	5	0	-2.018	2.859	5	0	4.018	0	0	0	0	0	1	0	1	0	0	1		0
1126	3	5	0	1	5.365	4.556	-0.338	5.09	0	1	1	0	3	9.556	-0.338	1	3	0.444	0.338	1	0	0	0	0	1	0	0	0	1	0	1		0
1127	3	5	0	1	-3.433	0.245	1.809	-1.099	0	1	1	0	3	5.245	1.809	1	3	4.755	-1.809	1	0	1	1	0	0	1	0	1	0	0	1		0
1128	3	5	0	1	-4.746	-0.525	1.093	2.493	0	1	1	0	3	4.475	1.093	1	3	5.525	-1.093	1	0	1	1	0	0	1	0	1	0	0	1		0
1129	3	5	0	1	-5.329	3.118	0.678	5.299	1	1	1	1	-2.329	8.118	0.678	6.299	8.329	1.882	-0.678	-4.299	0	0	0	0	1	0	1	0	0	1	0		0
1130	3	5	0	1	1.944	1.907	1.151	3.011	1	0	1	1	4.944	5	1.151	4.011	1.056	5	-1.151	-2.011	1	0	1	0	1	0	0	0	1	0	1		0
1131	3	5	0	1	-1.611	-4.54	0.268	2.106	1	0	1	1	1.389	5	0.268	3.106	4.611	5	-0.268	-1.106	0	0	0	0	1	0	0	0	1	0	1		0
1132	3	5	0	1	1.667	3.468	1.728	-5.822	0	0	1	0	3	5	1.728	1	3	5	-1.728	1	0	1	1	0	0	1	0	1	0	0	1		0
1133	3	5	0	1	-3.901	-5.695	-1.242	2.616	1	0	1	0	-0.901	5	-1.242	1	6.901	5	1.242	1	0	0	0	0	1	0	1	0	0	1	0		0
1134	3	5	0	1	-0.423	-2.047	4.42	-4.455	0	1	1	1	3	2.953	4.42	-3.455	3	7.047	-4.42	5.455	0	0	0	1	0	0	0	1	0	1	0		0
1135	3	5	0	1	-1.748	-1.114	2.503	-1.118	0	1	0	1	3	3.886	0	-0.118	3	6.114	0	2.118	0	0	0	0	0	1	0	1	0	0	1		0
1136	3	5	0	1	2.545	-3.029	-1.826	4.73	1	0	1	0	5.545	5	-1.826	1	0.455	5	1.826	1	0	0	0	0	0	1	0	0	1	0	2		0
1137	3	5	0	1	-0.488	-4.317	4.411	-2.804	1	0	0	1	2.512	5	0	-1.804	3.488	5	0	3.804	0	0	0	0	0	1	0	1	0	0	1		0
1138	3	5	0	1	-2.037	-4.974	3.781	2.702	1	1	0	0	0.963	0.026	0	1	5.037	9.974	0	1	0	1	1	0	0	1	0	1	0	0	1		0
1139	3	5	0	1	5.225	5.708	3	4.983	0	0	1	1	3	5	3	5.983	3	5	-3	-3.983	0	0	0	0	1	0	0	0	1	0	1		0
1140	3	5	0	1	0.23	0.974	-4.495	-0.694	0	1	1	1	3	5.974	-4.495	0.306	3	4.026	4.495	1.694	1	0	1	0	1	0	0	0	1	0	1		0
1141	3	5	0	1	3.412	-1.866	0.448	-1.064	0	1	1	1	3	3.134	0.448	-0.064	3	6.866	-0.448	2.064	0	0	0	0	0	1	0	1	0	0	1		0
1142	3	5	0	1	-5.617	-1.04	1.45	-3.519	0	1	1	0	3	3.96	1.45	1	3	6.04	-1.45	1	0	1	1	0	0	1	0	1	0	0	1		0
1143	3	5	0	1	2.676	4.269	1.761	2.78	1	1	0	1	5.676	9.269	0	3.78	0.324	0.731	0	-1.78	1	0	1	0	1	0	0	0	1	0	1		0
1144	3	5	0	1	0.268	3.197	-0.57	3.038	0	1	1	0	3	8.197	-0.57	1	3	1.803	0.57	1	0	0	0	0	1	0	0	0	1	0	1		0
1145	3	5	0	1	-3.815	2.963	-4.351	1.694	0	1	1	0	3	7.963	-4.351	1	3	2.037	4.351	1	1	0	1	0	1	0	1	0	0	1	0		0
1146	3	5	0	1	-0.509	-5.28	0.769	3.937	0	0	0	0	3	5	0	1	3	5	0	1	1	1	1	0	1	0	0	1	0	0	0		1
1147	3	5	0	1	1.604	-5.95	-2.791	1.513	1	1	1	0	4.604	-0.95	-2.791	1	1.396	10.95	2.791	1	0	0	0	0	0	1	0	0	1	0	2		0
1148	3	5	0	1	3.026	-2.397	2.835	-4.69	1	0	1	1	6.026	5	2.835	-3.69	-0.026	5	-2.835	5.69	0	0	0	1	0	0	0	1	0	1	0		0
1149	3	5	0	1	0.188	-4.637	-3.796	3.818	1	0	0	0	3.188	5	0	1	2.812	5	0	1	1	1	1	0	1	0	0	1	0	0	0		0
1150	3	5	0	1	4.751	5.59	0.252	1.793	1	1	1	1	7.751	10.59	0.252	2.793	-1.751	-0.59	-0.252	-0.793	1	0	1	0	1	0	0	0	1	0	1		0
1151	3	5	0	1	-2.665	-1.5	5.487	3.564	1	0	0	1	0.335	5	0	4.564	5.665	5	0	-2.564	0	0	0	0	1	0	1	0	0	1	0		0
1152	3	5	0	1	3.88	3.207	2.234	-1.721	0	0	0	0	3	5	0	1	3	5	0	1	1	1	1	0	1	0	0	1	0	0	0		1
1153	3	5	0	1	1.72	-2.187	-3.959	4.527	1	1	0	1	4.72	2.813	0	5.527	1.28	7.187	0	-3.527	0	0	0	0	0	1	0	0	1	0	2		0
1154	3	5	0	1	5.399	3.324	4.721	-2.752	1	1	1	0	8.399	8.324	4.721	1	-2.399	1.676	-4.721	1	0	0	0	1	0	0	0	1	0	1	0		0
1155	3	5	0	1	-5.983	0.113	2.752	0.72	1	0	1	0	-2.983	5	2.752	1	8.983	5	-2.752	1	0	0	0	0	0	1	0	0	1	0	2		0
1156	3	5	0	1	-2.929	2.044	1.383	-2.874	0	1	0	1	3	7.044	0	-1.874	3	2.956	0	3.874	0	0	0	0	0	1	0	0	1	0	2		0
1157	3	5	0	1	1.268	2.783	-0.027	0.624	1	0	0	0	4.268	5	0	1	1.732	5	0	1	1	0	1	0	1	0	0	1	0	0	0		0
1158	3	5	0	1	-1.992	3.423	-5.45	3.964	1	1	0	1	1.008	8.423	0	4.964	4.992	1.577	0	-2.964	0	0	0	0	1	0	1	0	0	1	0		0
1159	3	5	0	1	-0.917	4.236	0.721	1.084	1	0	1	0	2.083	5	0.721	1	3.917	5	-0.721	1	0	1	1	0	1	0	0	1	0	0	0		0
1160	3	5	0	1	-4.456	-4.126	2.565	4.191	1	0	0	1	-1.456	5	0	5.191	7.456	5	0	-3.191	0	0	0	0	1	0	1	0	0	1	0		0
1161	3	5	0	1	-2.578	2.836	1.408	4.264	0	0	0	0	3	5	0	1	3	5	0	1	1	1	1	0	1	0	0	1	0	0	0		1
1162	3	5	0	1	4.18	-1.23	4.473	-3.601	0	1	0	1	3	3.77	0	-2.601	3	6.23	0	4.601	0	0	0	0	0	1	0	1	0	0	1		0
1163	3	5	0	1	0.6	0.024	0.237	0.452	1	0	1	1	3.6	5	0.237	1.452	2.4	5	-0.237	0.548	1	1	1	0	1	0	0	1	0	0	0		0
1164	3	5	0	1	-0.578	-5.428	0.57	5.511	1	0	1	1	2.422	5	0.57	6.511	3.578	5	-0.57	-4.511	0	0	0	0	1	0	0	0	1	0	1		0
1165	3	5	0	1	-0.286	-2.385	5.262	-1.519	1	1	0	0	2.714	2.615	0	1	3.286	7.385	0	1	0	0	0	0	0	1	0	1	0	0	1		0
1166	3	5	0	1	2.893	-2.898	-0.956	-4.675	1	0	1	0	5.893	5	-0.956	1	0.107	5	0.956	1	0	0	0	0	0	1	0	1	0	0	1		0
1167	3	5	0	1	-1.044	0.391	2.094	-0.011	0	1	1	0	3	5.391	2.094	1	3	4.609	-2.094	1	0	1	1	0	0	1	0	1	0	0	1		0
1168	3	5	0	1	0.813	0.568	4.885	-1.76	1	1	0	0	3.813	5.568	0	1	2.187	4.432	0	1	1	0	1	0	1	0	0	1	0	0	0		0
1169	3	5	0	1	-3.483	-0.356	-1.438	-2.721	1	1	0	0	-0.483	4.644	0	1	6.483	5.356	0	1	0	0	0	0	1	0	0	0	1	0	1		0
1170	3	5	0	1	-5.332	3.306	-0.617	0.674	0	0	0	1	3	5	0	1.674	3	5	0	0.326	1	1	1	0	1	0	0	1	0	0	0		0
1171	3	5	0	1	1.949	-5.176	-4.536	2.542	0	0	1	0	3	5	-4.536	1	3	5	4.536	1	1	0	1	0	1	0	0	0	1	0	1		0
1172	3	5	0	1	-3.354	5.57	5.134	-2.78	1	0	0	1	-0.354	5	0	-1.78	6.354	5	0	3.78	0	0	0	0	0	1	0	0	1	0	2		0
1173	3	5	0	1	5.732	3.745	5.423	-0.663	0	1	0	0	3	8.745	0	1	3	1.255	0	1	0	0	0	0	1	0	0	0	1	0	1		0
1174	3	5	0	1	0.395	5.739	-5.836	0.557	0	1	1	0	3	10.739	-5.836	1	3	-0.739	5.836	1	1	0	1	0	1	0	1	0	0	1	0		0
1175	3	5	0	1	-1.84	-3.819	-2.613	0.706	0	1	0	1	3	1.181	0	1.706	3	8.819	0	0.294	0	0	0	0	0	1	0	1	0	0	1		0
1176	3	5	0	1	1.946	-1.305	5.021	-5.233	1	0	0	0	4.946	5	0	1	1.054	5	0	1	1	0	1	0	1	0	0	1	0	0	0		0
1177	3	5	0	1	5.362	2.461	-3.232	-1.494	1	0	1	1	8.362	5	-3.232	-0.494	-2.362	5	3.232	2.494	0	0	0	0	0	1	0	0	1	0	2		0
1178	3	5	0	1	-0.925	1.889	5.249	-0.342	1	0	1	1	2.075	5	5.249	0.658	3.925	5	-5.249	1.342	0	1	1	0	0	1	0	1	0	0	1		0
1179	3	5	0	1	4.389	-2.36	-3.343	1.121	0	0	0	1	3	5	0	2.121	3	5	0	-0.121	1	0	1	0	1	0	0	0	1	0	1		0
1180	3	5	0	1	-4.222	-4.883	3.667	-3.838	1	1	0	0	-1.222	0.117	0	1	7.222	9.883	0	1	0	1	1	0	1	0	0	1	0	0	0		0
1181	3	5	0	1	-3.87	-5.959	-3.822	5.821	0	1	0	0	3	-0.959	0	1	3	10.959	0	1	0	0	0	0	0	1	0	1	0	0	1		0
1182	3	5	0	1	-5.902	-1.72	3.546	2.211	0	1	1	1	3	3.28	3.546	3.211	3	6.72	-3.546	-1.211	0	1	1	0	0	1	0	1	0	0	1		0
1183	3	5	0	1	-5.479	-1.49	3.557	-0.534	0	1	0	1	3	3.51	0	0.466	3	6.49	0	1.534	1	0	1	0	1	0	0	1	0	0	0		0
1184	3	5	0	1	2.48	4.704	-1.161	5.012	0	1	0	0	3	9.704	0	1	3	0.296	0	1	0	0	0	0	1	0	0	0	1	0	1		0
1185	3	5	0	1	3.04	5.28	0.533	1.91	0	0	1	0	3	5	0.533	1	3	5	-0.533	1	1	1	1	0	1	0	0	1	0	0	0		0
1186	3	5	0	1	0.138	2.724	2.853	-5.729	1	1	0	0	3.138	7.724	0	1	2.862	2.276	0	1	0	0	0	0	1	0	0	0	1	0	1		0
1187	3	5	0	1	0.802	-0.135	-5.656	2.455	1	1	1	1	3.802	4.865	-5.656	3.455	2.198	5.135	5.656	-1.455	1	0	1	0	1	0	0	0	1	0	1		0
1188	3	5	0	1	3.826	-3.296	-3.037	-5.335	1	1	0	0	6.826	1.704	0	1	-0.826	8.296	0	1	0	0	0	0	0	1	0	1	0	0	1		0
1189	3	5	0	1	0.664	5.048	-1.915	-0.261	0	1	1	0	3	10.048	-1.915	1	3	-0.048	1.915	1	0	0	0	0	1	0	1	0	0	1	0		0
1190	3	5	0	1	3.444	0.662	1.54	-1.602	1	1	1	0	6.444	5.662	1.54	1	-0.444	4.338	-1.54	1	0	0	0	1	0	0	0	1	0	1	0		0
1191	3	5	0	1	4.439	-1.041	-4.962	-1.748	1	1	1	1	7.439	3.959	-4.962	-0.748	-1.439	6.041	4.962	2.748	0	0	0	0	0	1	0	0	1	0	2		0
1192	3	5	0	1	-2.195	2.814	-3.806	2.715	1	1	1	1	0.805	7.814	-3.806	3.715	5.195	2.186	3.806	-1.715	0	0	0	0	1	0	1	0	0	1	0		0
1193	3	5	0	1	5.952	-2.649	-2.989	0.315	1	0	0	1	8.952	5	0	1.315	-2.952	5	0	0.685	0	0	0	0	0	1	0	1	0	0	1		0
1194	3	5	0	1	3.29	5.263	0.585	1.701	0	1	0	0	3	10.263	0	1	3	-0.263	0	1	0	0	0	0	1	0	0	0	1	0	1		0
1195	3	5	0	1	1.231	-4.571	-0.759	4.253	1	0	0	1	4.231	5	0	5.253	1.769	5	0	-3.253	0	0	0	0	1	0	0	0	1	0	1		0
1196	3	5	0	1	-3.89	-2.111	-1.594	0.944	0	1	1	0	3	2.889	-1.594	1	3	7.111	1.594	1	0	0	0	0	0	1	0	0	1	0	2		0
1197	3	5	0	1	4.217	0.733	-3.44	4.252	1	1	1	0	7.217	5.733	-3.44	1	-1.217	4.267	3.44	1	0	0	0	0	0	1	0	0	1	0	2		0
1198	3	5	0	1	-2.05	-1.771	5.034	-0.719	1	0	1	0	0.95	5	5.034	1	5.05	5	-5.034	1	0	0	0	0	0	1	0	0	1	0	2		0
1199	3	5	0	1	-1.557	5.65	-4.197	5.092	1	0	0	1	1.443	5	0	6.092	4.557	5	0	-4.092	0	0	0	0	1	0	0	0	1	0	1		0
1200	3	5	0	1	5.765	4.599	2.047	1.716	0	0	0	0	3	5	0	1	3	5	0	1	1	1	1	0	1	0	0	1	0	0	0		1
1201	3	5	0	1	-5.203	5.425	1.268	-4.012	1	1	1	0	-2.203	10.425	1.268	1	8.203	-0.425	-1.268	1	0	0	0	0	0	1	0	0	1	0	2		0
1202	3	5	0	1	1.308	-1.768	-3.178	-3.846	0	0	1	1	3	5	-3.178	-2.846	3	5	3.178	4.846	1	0	1	0	1	0	0	1	0	0	0		0
1203	3	5	0	1	5.616	-4.093	5.224	-1.043	0	0	0	1	3	5	0	-0.043	3	5	0	2.043	0	1	1	0	0	1	0	1	0	0	1		0
1204	3	5	0	1	2.776	-4.499	-1.581	-4.326	0	1	0	1	3	0.501	0	-3.326	3	9.499	0	5.326	0	0	0	1	0	0	0	1	0	1	0		0
1205	3	5	0	1	5.93	-2.318	2.452	-5.119	1	1	1	0	8.93	2.682	2.452	1	-2.93	7.318	-2.452	1	0	0	0	1	0	0	0	1	0	1	0		0
1206	3	5	0	1	4.84	1.918	5.802	2.865	0	1	0	0	3	6.918	0	1	3	3.082	0	1	0	1	1	0	1	0	0	1	0	0	0		0
1207	3	5	0	1	-2.53	-5.887	-1.399	0.162	0	1	0	0	3	-0.887	0	1	3	10.887	0	1	0	0	0	0	0	1	0	1	0	0	1		0
1208	3	5	0	1	0.832	1.326	5.264	4.588	1	0	1	0	3.832	5	5.264	1	2.168	5	-5.264	1	0	1	1	0	0	1	0	1	0	0	1		0
1209	3	5	0	1	0.444	5.181	5.951	-0.941	1	0	1	1	3.444	5	5.951	0.059	2.556	5	-5.951	1.941	0	1	1	0	0	1	0	1	0	0	1		0
1210	3	5	0	1	-0.388	-0.696	1.537	-3.176	1	0	0	0	2.612	5	0	1	3.388	5	0	1	1	1	1	0	1	0	0	1	0	0	0		0
1211	3	5	0	1	5.311	-1.087	-1.909	4.771	0	1	1	1	3	3.913	-1.909	5.771	3	6.087	1.909	-3.771	0	0	0	0	1	0	0	0	1	0	1		0
1212	3	5	0	1	4.907	1.719	4.642	5.985	0	0	0	0	3	5	0	1	3	5	0	1	1	1	1	0	1	0	0	1	0	0	0		1
1213	3	5	0	1	-0.904	-4.828	5.701	-3.705	1	1	1	1	2.096	0.172	5.701	-2.705	3.904	9.828	-5.701	4.705	0	0	0	1	0	0	0	1	0	1	0		0
1214	3	5	0	1	0.151	0.522	-2.471	1.706	1	1	1	1	3.151	5.522	-2.471	2.706	2.849	4.478	2.471	-0.706	1	0	1	0	1	0	0	0	1	0	1		0
1215	3	5	0	1	1.976	0.508	2.903	-2.444	1	1	0	0	4.976	5.508	0	1	1.024	4.492	0	1	1	0	1	0	1	0	0	1	0	0	0		0
1216	3	5	0	1	-5.455	-3.945	4.08	-0.391	1	0	1	1	-2.455	5	4.08	0.609	8.455	5	-4.08	1.391	0	0	0	0	0	1	0	0	1	0	2		0
1217	3	5	0	1	1.768	-1.265	-0.383	2.214	0	0	0	0	3	5	0	1	3	5	0	1	1	1	1	0	1	0	0	1	0	0	0		1
1218	3	5	0	1	1.79	-4.47	0.409	1.554	1	0	1	1	4.79	5	0.409	2.554	1.21	5	-0.409	-0.554	1	0	1	0	1	0	0	0	1	0	1		0
1219	3	5	0	1	-2.641	5.697	-3.567	-5.901	1	1	0	1	0.359	10.697	0	-4.901	5.641	-0.697	0	6.901	0	0	0	0	0	1	0	0	1	0	2		0
1220	3	5	0	1	-1.152	-3.961	2.336	-4.369	1	1	0	0	1.848	1.039	0	1	4.152	8.961	0	1	0	0	0	0	0	1	0	1	0	0	1		0
1221	3	5	0	1	2.646	2.75	-3.308	1.497	1	1	0	1	5.646	7.75	0	2.497	0.354	2.25	0	-0.497	1	0	1	0	1	0	0	0	1	0	1		0
1222	3	5	0	1	-3.886	5.735	-5.016	5.026	1	1	0	0	-0.886	10.735	0	1	6.886	-0.735	0	1	0	0	0	0	1	0	0	0	1	0	1		0
1223	3	5	0	1	-5.504	-3.478	2.735	1.507	0	0	1	1	3	5	2.735	2.507	3	5	-2.735	-0.507	0	1	1	0	0	1	0	1	0	0	1		0
1224	3	5	0	1	-0.677	3.951	1.654	1.017	1	1	0	0	2.323	8.951	0	1	3.677	1.049	0	1	0	0	0	0	1	0	0	0	1	0	1		0
1225	3	5	0	1	4.834	2.632	0.565	2.149	1	0	0	1	7.834	5	0	3.149	-1.834	5	0	-1.149	0	0	0	0	0	1	0	0	1	0	2		0
1226	3	5	0	1	3.795	4.908	-4.013	-4.681	0	1	1	1	3	9.908	-4.013	-3.681	3	0.092	4.013	5.681	1	0	1	0	1	0	0	0	1	0	1		0
1227	3	5	0	1	2.511	3.346	-4.073	-3.676	1	0	0	1	5.511	5	0	-2.676	0.489	5	0	4.676	0	0	0	1	0	0	0	1	0	1	0		0
1228	3	5	0	1	-2.203	-1.646	2.861	-4.244	0	1	1	1	3	3.354	2.861	-3.244	3	6.646	-2.861	5.244	0	0	0	0	0	1	0	1	0	0	1		0
1229	3	5	0	1	5.878	2.007	-2.286	3.253	0	0	1	0	3	5	-2.286	1	3	5	2.286	1	1	0	1	0	1	0	0	0	1	0	1		0
1230	3	5	0	1	-5.052	5.09	1.066	1.123	0	1	1	0	3	10.09	1.066	1	3	-0.09	-1.066	1	0	0	0	0	0	1	0	0	1	0	2		0
1231	3	5	0	1	-1.587	-0.576	5.633	-2.131	0	0	0	0	3	5	0	1	3	5	0	1	1	1	1	0	1	0	0	1	0	0	0		1
1232	3	5	0	1	2.602	3.901	-3.044	5.221	1	0	1	0	5.602	5	-3.044	1	0.398	5	3.044	1	0	0	0	0	0	1	0	0	1	0	2		0
1233	3	5	0	1	-4.538	-2.993	1.168	-3.554	0	0	0	1	3	5	0	-2.554	3	5	0	4.554	0	0	0	0	0	1	0	1	0	0	1		0
1234	3	5	0	1	0.258	2.491	-3.857	4.355	0	1	1	0	3	7.491	-3.857	1	3	2.509	3.857	1	1	0	1	0	1	0	1	0	0	1	0		0
1235	3	5	0	1	-1.994	3.246	-1.21	3.625	0	0	0	1	3	5	0	4.625	3	5	0	-2.625	0	0	0	0	1	0	0	0	1	0	1		0
1236	3	5	0	1	-3.653	-2.278	1.06	-0.928	1	1	0	1	-0.653	2.722	0	0.072	6.653	7.278	0	1.928	0	1	1	0	1	0	0	1	0	0	0		0
1237	3	5	0	1	-3.598	2.342	5.108	-3.136	0	1	0	1	3	7.342	0	-2.136	3	2.658	0	4.136	0	0	0	0	0	1	0	0	1	0	2		0
1238	3	5	0	1	3.192	5.43	-0.248	0.634	1	0	1	1	6.192	5	-0.248	1.634	-0.192	5	0.248	0.366	0	0	0	0	0	1	0	1	0	0	1		0
1239	3	5	0	1	-5.712	-3.28	5.769	3.817	0	0	0	1	3	5	0	4.817	3	5	0	-2.817	0	0	0	0	1	0	0	0	1	0	1		0
1240	3	5	0	1	4.333	4.72	2.458	-5.048	0	0	0	0	3	5	0	1	3	5	0	1	1	1	1	0	1	0	0	1	0	0	0		1
1241	3	5	0	1	1.175	-4.606	-4.538	1.267	1	1	0	1	4.175	0.394	0	2.267	1.825	9.606	0	-0.267	0	0	0	0	0	1	0	0	1	0	2		0
1242	3	5	0	1	2.823	-2.615	-2.394	-2.859	0	1	0	0	3	2.385	0	1	3	7.615	0	1	0	0	0	0	0	1	0	1	0	0	1		0
1243	3	5	0	1	-2.083	-3.631	-2.91	-1.207	0	0	0	1	3	5	0	-0.207	3	5	0	2.207	0	1	1	0	0	1	0	1	0	0	1		0
1244	3	5	0	1	2.437	-4.989	1.714	0.368	1	0	0	0	5.437	5	0	1	0.563	5	0	1	0	0	0	0	0	1	0	1	0	0	1		0
1245	3	5	0	1	5.575	3.609	-5.799	0.223	1	1	1	1	8.575	8.609	-5.799	1.223	-2.575	1.391	5.799	0.777	1	0	1	0	1	0	0	0	1	0	1		0
1246	3	5	0	1	-4.465	0.649	-1.093	0.611	0	1	0	0	3	5.649	0	1	3	4.351	0	1	1	1	1	0	1	0	0	1	0	0	0		0
1247	3	5	0	1	-1.593	-2.695	3.538	3.504	1	1	0	0	1.407	2.305	0	1	4.593	7.695	0	1	1	1	1	0	1	0	0	1	0	0	0		0
1248	3	5	0	1	-4.354	3.885	5.52	1.653	1	0	1	1	-1.354	5	5.52	2.653	7.354	5	-5.52	-0.653	0	0	0	0	0	1	0	0	1	0	2		0
1249	3	5	0	1	-2.208	-3.75	-1.256	-2.387	1	0	0	1	0.792	5	0	-1.387	5.208	5	0	3.387	0	0	0	0	0	1	0	0	1	0	2		0
1250	3	5	0	1	-3.539	-0.912	3.248	2.583	0	1	1	0	3	4.088	3.248	1	3	5.912	-3.248	1	0	1	1	0	0	1	0	1	0	0	1		0
1251	3	5	0	1	-2.121	2.671	-3.703	-2.608	0	0	1	1	3	5	-3.703	-1.608	3	5	3.703	3.608	1	0	1	0	1	0	0	0	1	0	1		0
1252	3	5	0	1	-2.056	5.114	2.111	-1.886	0	1	1	1	3	10.114	2.111	-0.886	3	-0.114	-2.111	2.886	0	0	0	0	0	1	0	0	1	0	2		0
1253	3	5	0	1	-2.927	-5.724	-3.725	4.315	0	1	1	0	3	-0.724	-3.725	1	3	10.724	3.725	1	0	0	0	0	0	1	0	0	1	0	2		0
1254	3	5	0	1	3.707	-0.209	-4.342	2.679	0	0	0	1	3	5	0	3.679	3	5	0	-1.679	0	0	0	0	1	0	0	0	1	0	1		0
1255	3	5	0	1	2.75	-2.657	-4.973	4.008	1	0	0	0	5.75	5	0	1	0.25	5	0	1	0	0	0	0	0	1	0	1	0	0	1		0
1256	3	5	0	1	3.573	-3.558	-5.07	3.066	0	0	1	1	3	5	-5.07	4.066	3	5	5.07	-2.066	0	0	0	0	1	0	0	0	1	0	1		0
1257	3	5	0	1	-2.326	-2.914	4.778	-3.653	0	0	0	1	3	5	0	-2.653	3	5	0	4.653	0	0	0	0	0	1	0	1	0	0	1		0
1258	3	5	0	1	2.031	1.899	4.261	0.178	1	1	0	1	5.031	6.899	0	1.178	0.969	3.101	0	0.822	1	0	1	0	1	0	0	1	0	0	0		0
1259	3	5	0	1	2.935	-3.972	3.28	-1.012	0	0	1	0	3	5	3.28	1	3	5	-3.28	1	0	1	1	0	0	1	0	1	0	0	1		0
1260	3	5	0	1	-1.842	-2.648	-0.043	2.564	0	0	1	1	3	5	-0.043	3.564	3	5	0.043	-1.564	0	0	0	0	1	0	0	0	1	0	1		0
1261	3	5	0	1	2.415	-1.167	2.778	0.443	1	0	0	1	5.415	5	0	1.443	0.585	5	0	0.557	0	0	0	0	0	1	0	1	0	0	1		0
1262	3	5	0	1	3.661	0.021	-2.421	-5.952	1	0	1	1	6.661	5	-2.421	-4.952	-0.661	5	2.421	6.952	0	0	0	1	0	0	0	1	0	1	0		0
1263	3	5	0	1	-5.002	1.897	0.163	3.199	1	0	1	0	-2.002	5	0.163	1	8.002	5	-0.163	1	0	0	0	0	1	0	0	0	1	0	1		0
1264	3	5	0	1	-1.8	5.682	-2.602	5.627	1	1	1	0	1.2	10.682	-2.602	1	4.8	-0.682	2.602	1	0	0	0	0	1	0	1	0	0	1	0		0
1265	3	5	0	1	3.704	5.217	1.829	-4.85	0	0	1	1	3	5	1.829	-3.85	3	5	-1.829	5.85	0	0	0	0	0	1	0	1	0	0	1		0
1266	3	5	0	1	5.873	-0.244	-1.937	-4.673	1	1	0	0	8.873	4.756	0	1	-2.873	5.244	0	1	0	0	0	0	0	1	0	1	0	0	1		0
1267	3	5	0	1	1.598	-1.165	2.251	-0.619	1	0	1	0	4.598	5	2.251	1	1.402	5	-2.251	1	0	1	1	0	0	1	0	1	0	0	1		0
1268	3	5	0	1	-0.452	2.416	0.238	-2.98	0	0	1	0	3	5	0.238	1	3	5	-0.238	1	1	1	1	0	1	0	0	1	0	0	0		0
1269	3	5	0	1	-3.993	2.877	-0.637	2.569	0	1	1	1	3	7.877	-0.637	3.569	3	2.123	0.637	-1.569	0	0	0	0	1	0	1	0	0	1	0		0
1270	3	5	0	1	-2.15	-0.477	-3.865	2.608	0	0	0	0	3	5	0	1	3	5	0	1	1	1	1	0	1	0	0	1	0	0	0		1
1271	3	5	0	1	-0.716	-3.231	2.11	1.19	1	0	1	0	2.284	5	2.11	1	3.716	5	-2.11	1	0	1	1	0	0	1	0	1	0	0	1		0
1272	3	5	0	1	2.219	4.31	-4.444	2.131	1	1	0	1	5.219	9.31	0	3.131	0.781	0.69	0	-1.131	1	0	1	0	1	0	1	0	0	1	0		0
1273	3	5	0	1	3.665	1.276	1.884	-1.101	0	0	1	1	3	5	1.884	-0.101	3	5	-1.884	2.101	0	1	1	0	0	1	0	1	0	0	1		0
1274	3	5	0	1	0.718	-0.968	4.952	0.14	1	1	1	1	3.718	4.032	4.952	1.14	2.282	5.968	-4.952	0.86	0	1	1	0	0	1	0	1	0	0	1		0
1275	3	5	0	1	-0.958	-5.706	3.341	4.575	0	0	1	1	3	5	3.341	5.575	3	5	-3.341	-3.575	0	0	0	0	1	0	0	0	1	0	1		0
1276	3	5	0	1	1.263	-0.41	4.194	4.402	1	0	0	0	4.263	5	0	1	1.737	5	0	1	1	0	1	0	1	0	0	1	0	0	0		0
1277	3	5	0	1	2.278	5.871	3.131	-3.912	1	1	0	0	5.278	10.871	0	1	0.722	-0.871	0	1	0	0	0	0	1	0	0	0	1	0	1		0
1278	3	5	0	1	-3.451	-4.503	-4.92	3.75	1	0	0	1	-0.451	5	0	4.75	6.451	5	0	-2.75	0	0	0	0	1	0	1	0	0	1	0		0
1279	3	5	0	1	1.822	0.506	1.966	1.224	0	1	1	1	3	5.506	1.966	2.224	3	4.494	-1.966	-0.224	0	1	1	0	1	0	0	1	0	0	0		0
1280	3	5	0	1	-2.114	4.383	0.177	2.685	1	0	0	0	0.886	5	0	1	5.114	5	0	1	0	0	0	0	1	0	0	0	1	0	1		0
1281	3	5	0	1	-3.233	3.571	0.301	-2.959	1	0	1	0	-0.233	5	0.301	1	6.233	5	-0.301	1	0	0	0	0	1	0	0	0	1	0	1		0
1282	3	5	0	1	5.421	-4.373	3.951	1.101	1	0	0	1	8.421	5	0	2.101	-2.421	5	0	-0.101	0	0	0	0	0	1	0	0	1	0	2		0
1283	3	5	0	1	-3.744	3.314	-2.683	-3.051	1	1	1	0	-0.744	8.314	-2.683	1	6.744	1.686	2.683	1	0	0	0	0	1	0	1	0	0	1	0		0
1284	3	5	0	1	-4.893	-5.561	-2.976	3.861	1	0	1	1	-1.893	5	-2.976	4.861	7.893	5	2.976	-2.861	0	0	0	0	1	0	1	0	0	1	0		0
1285	3	5	0	1	3.635	-0.156	2.093	5.655	0	1	0	1	3	4.844	0	6.655	3	5.156	0	-4.655	0	0	0	0	1	0	0	0	1	0	1		0
1286	3	5	0	1	-5.051	4.201	-3.763	1.692	1	0	1	1	-2.051	5	-3.763	2.692	8.051	5	3.763	-0.692	0	0	0	0	1	0	1	0	0	1	0		0
1287	3	5	0	1	4.609	5.585	4.32	4.222	0	0	0	0	3	5	0	1	3	5	0	1	1	1	1	0	1	0	0	1	0	0	0		1
1288	3	5	0	1	-0.273	-5.275	1.763	-2.901	0	1	1	0	3	-0.275	1.763	1	3	10.275	-1.763	1	0	0	0	1	0	0	0	1	0	1	0		0
1289	3	5	0	1	-2.267	2.664	0.751	-5.337	0	0	1	0	3	5	0.751	1	3	5	-0.751	1	1	1	1	0	1	0	0	1	0	0	0		0
1290	3	5	0	1	-5.156	3.485	3.838	3.157	0	0	1	0	3	5	3.838	1	3	5	-3.838	1	0	1	1	0	0	1	0	1	0	0	1		0
1291	3	5	0	1	-0.312	4.503	1.072	-5.403	0	0	1	1	3	5	1.072	-4.403	3	5	-1.072	6.403	0	0	0	0	0	1	0	1	0	0	1		0
1292	3	5	0	1	5.038	3.428	-3.86	5.389	1	0	0	1	8.038	5	0	6.389	-2.038	5	0	-4.389	0	0	0	0	0	1	0	0	1	0	2		0
1293	3	5	0	1	5.237	2.037	-3.54	3.841	1	1	0	1	8.237	7.037	0	4.841	-2.237	2.963	0	-2.841	0	0	0	0	0	1	0	0	1	0	2		0
1294	3	5	0	1	-5.235	-1.55	1.442	-5.756	1	1	1	0	-2.235	3.45	1.442	1	8.235	6.55	-1.442	1	0	0	0	0	0	1	0	0	1	0	2		0
1295	3	5	0	1	2.677	-2.724	1.815	1.911	0	0	1	1	3	5	1.815	2.911	3	5	-1.815	-0.911	0	1	1	0	1	0	0	1	0	0	0		0
1296	3	5	0	1	1.161	-0.586	-3.959	-4.446	0	1	1	1	3	4.414	-3.959	-3.446	3	5.586	3.959	5.446	1	0	1	0	1	0	0	1	0	0	0		0
1297	3	5	0	1	-0.226	-1.555	2.252	-2.284	1	0	0	0	2.774	5	0	1	3.226	5	0	1	1	1	1	0	1	0	0	1	0	0	0		0
1298	3	5	0	1	2.148	2.83	0.453	-5.082	0	1	1	1	3	7.83	0.453	-4.082	3	2.17	-0.453	6.082	0	0	0	0	0	1	0	0	1	0	2		0
1299	3	5	0	1	2.071	-0.246	-5.585	2.915	1	0	0	0	5.071	5	0	1	0.929	5	0	1	0	0	0	0	0	1	0	1	0	0	1		0
1300	3	5	0	1	0.156	-5.256	5.672	4.237	0	0	0	0	3	5	0	1	3	5	0	1	1	1	1	0	1	0	0	1	0	0	0		1
1301	3	5	0	1	-3.436	-1.47	3.516	-3.598	0	1	0	0	3	3.53	0	1	3	6.47	0	1	1	0	1	0	1	0	0	1	0	0	0		0
1302	3	5	0	1	-5.159	-2.828	4.321	0.476	0	0	1	0	3	5	4.321	1	3	5	-4.321	1	0	1	1	0	0	1	0	1	0	0	1		0
1303	3	5	0	1	-2.155	1.732	2.345	3.832	1	1	1	1	0.845	6.732	2.345	4.832	5.155	3.268	-2.345	-2.832	0	0	0	0	1	0	1	0	0	1	0		0
1304	3	5	0	1	3.912	-0.944	-2.996	-2.192	1	1	1	0	6.912	4.056	-2.996	1	-0.912	5.944	2.996	1	0	0	0	0	0	1	0	0	1	0	2		0
1305	3	5	0	1	4.558	5.703	2.983	-3.308	1	1	1	0	7.558	10.703	2.983	1	-1.558	-0.703	-2.983	1	0	0	0	0	0	1	0	1	0	0	1		0
1306	3	5	0	1	2.115	1.112	1.377	2.639	1	1	0	0	5.115	6.112	0	1	0.885	3.888	0	1	1	0	1	0	1	0	0	1	0	0	0		0
1307	3	5	0	1	4.903	5.991	4.218	4.667	0	1	0	0	3	10.991	0	1	3	-0.991	0	1	0	0	0	0	1	0	0	0	1	0	1		0
1308	3	5	0	1	-2.169	-1.939	-4.796	-5.186	1	0	0	1	0.831	5	0	-4.186	5.169	5	0	6.186	0	0	0	0	0	1	0	0	1	0	2		0
1309	3	5	0	1	-2.99	2.232	-2.847	3.07	0	1	1	1	3	7.232	-2.847	4.07	3	2.768	2.847	-2.07	0	0	0	0	1	0	1	0	0	1	0		0
1310	3	5	0	1	1.267	-5.526	0.01	4.403	0	0	0	1	3	5	0	5.403	3	5	0	-3.403	0	0	0	0	1	0	0	0	1	0	1		0
1311	3	5	0	1	-1.351	4.502	-2.443	-0.072	0	1	0	1	3	9.502	0	0.928	3	0.498	0	1.072	0	0	0	0	1	0	0	0	1	0	1		0
1312	3	5	0	1	1.821	-5.51	0.193	-5.628	0	0	0	1	3	5	0	-4.628	3	5	0	6.628	0	0	0	0	0	1	0	1	0	0	1		0
1313	3	5	0	1	-5.771	-2.325	3.802	-0.258	1	0	1	0	-2.771	5	3.802	1	8.771	5	-3.802	1	0	0	0	0	0	1	0	0	1	0	2		0
1314	3	5	0	1	-5.865	5.227	-5.653	5.473	0	0	0	0	3	5	0	1	3	5	0	1	1	1	1	0	1	0	0	1	0	0	0		1
1315	3	5	0	1	-4.622	-0.674	-3.74	-2.235	0	0	0	1	3	5	0	-1.235	3	5	0	3.235	0	0	0	0	0	1	0	1	0	0	1		0
1316	3	5	0	1	-2.388	-3.597	-5.342	-4.049	1	1	1	0	0.612	1.403	-5.342	1	5.388	8.597	5.342	1	0	0	0	0	1	0	0	0	1	0	1		0
1317	3	5	0	1	3.557	4.733	-5.546	-3.447	1	1	1	1	6.557	9.733	-5.546	-2.447	-0.557	0.267	5.546	4.447	1	0	1	0	1	0	0	0	1	0	1		0
1318	3	5	0	1	2.138	3.032	-1.229	-1.936	1	1	1	1	5.138	8.032	-1.229	-0.936	0.862	1.968	1.229	2.936	1	0	1	0	1	0	0	1	0	0	0		0
1319	3	5	0	1	-1.989	4.155	-1.622	2.19	0	1	1	1	3	9.155	-1.622	3.19	3	0.845	1.622	-1.19	0	0	0	0	1	0	1	0	0	1	0		0
1320	3	5	0	1	-2.801	-5.129	-5.8	5.466	1	0	0	0	0.199	5	0	1	5.801	5	0	1	0	0	0	0	1	0	0	0	1	0	1		0
1321	3	5	0	1	0.383	-1.519	-2.187	2.867	0	1	0	0	3	3.481	0	1	3	6.519	0	1	1	0	1	0	1	0	0	1	0	0	0		0
1322	3	5	0	1	2.849	3.716	-4.275	-1.7	1	0	1	0	5.849	5	-4.275	1	0.151	5	4.275	1	0	0	0	0	0	1	0	0	1	0	2		0
1323	3	5	0	1	3.099	-0.055	-4.436	-1.881	1	0	1	0	6.099	5	-4.436	1	-0.099	5	4.436	1	0	0	0	0	0	1	0	0	1	0	2		0
1324	3	5	0	1	2.586	-3.289	2.529	-4.943	0	1	1	0	3	1.711	2.529	1	3	8.289	-2.529	1	0	1	1	1	0	0	0	1	0	1	0		0
1325	3	5	0	1	1.291	0.074	-0.233	-2.863	0	0	1	1	3	5	-0.233	-1.863	3	5	0.233	3.863	0	0	0	0	0	1	0	1	0	0	1		0
1326	3	5	0	1	-4.496	-2.941	2.266	0.641	1	0	1	0	-1.496	5	2.266	1	7.496	5	-2.266	1	0	0	0	0	0	1	0	0	1	0	2		0
1327	3	5	0	1	4.303	3.91	-1.33	2.434	1	0	0	1	7.303	5	0	3.434	-1.303	5	0	-1.434	0	0	0	0	0	1	0	0	1	0	2		0
1328	3	5	0	1	-0.138	2.873	-3.098	4.402	1	0	0	0	2.862	5	0	1	3.138	5	0	1	1	1	1	0	1	0	0	1	0	0	0		0
1329	3	5	0	1	-1.062	-2.614	-2.943	-3.647	0	0	1	1	3	5	-2.943	-2.647	3	5	2.943	4.647	1	0	1	0	1	0	0	1	0	0	0		0
1330	3	5	0	1	-3.091	4.543	2.358	-0.23	1	1	1	0	-0.091	9.543	2.358	1	6.091	0.457	-2.358	1	0	0	0	0	0	1	0	0	1	0	2		0
1331	3	5	0	1	-5.048	3.485	-4.198	-3.896	1	0	0	1	-2.048	5	0	-2.896	8.048	5	0	4.896	0	0	0	0	0	1	0	0	1	0	2		0
1332	3	5	0	1	-4.582	-3.802	-5.984	1.638	1	1	1	1	-1.582	1.198	-5.984	2.638	7.582	8.802	5.984	-0.638	0	0	0	0	1	0	0	0	1	0	1		0
1333	3	5	0	1	0.042	-2.272	3.687	5.397	0	1	0	1	3	2.728	0	6.397	3	7.272	0	-4.397	0	0	0	0	0	1	0	0	1	0	2		0
1334	3	5	0	1	-3.296	-2.281	5.721	4.494	1	0	1	1	-0.296	5	5.721	5.494	6.296	5	-5.721	-3.494	0	0	0	0	0	1	0	0	1	0	2		0
1335	3	5	0	1	5.498	1.191	5.098	2.361	0	0	1	1	3	5	5.098	3.361	3	5	-5.098	-1.361	0	1	1	0	0	1	0	1	0	0	1		0
1336	3	5	0	1	5.752	3.749	1.121	0.985	0	0	1	0	3	5	1.121	1	3	5	-1.121	1	0	1	1	0	0	1	0	1	0	0	1		0
1337	3	5	0	1	-3.856	2.1	0.906	2.148	0	0	0	1	3	5	0	3.148	3	5	0	-1.148	0	0	0	0	1	0	0	0	1	0	1		0
1338	3	5	0	1	-5.167	4.163	0.831	-0.15	1	0	0	1	-2.167	5	0	0.85	8.167	5	0	1.15	0	0	0	0	1	0	0	0	1	0	1		0
1339	3	5	0	1	-1.48	-1.448	-4.352	4.301	0	0	1	0	3	5	-4.352	1	3	5	4.352	1	1	0	1	0	1	0	0	0	1	0	1		0
1340	3	5	0	1	-5.309	2.026	-2.303	3.205	1	0	1	0	-2.309	5	-2.303	1	8.309	5	2.303	1	0	0	0	0	1	0	1	0	0	1	0		0
1341	3	5	0	1	5.688	5.518	0.766	4.954	0	0	1	1	3	5	0.766	5.954	3	5	-0.766	-3.954	0	0	0	0	1	0	0	0	1	0	1		0
1342	3	5	0	1	-0.382	-2.925	0.65	4.278	1	1	0	0	2.618	2.075	0	1	3.382	7.925	0	1	0	0	0	0	0	1	0	1	0	0	1		0
1343	3	5	0	1	2.108	4.193	0.431	-4.805	0	1	0	1	3	9.193	0	-3.805	3	0.807	0	5.805	0	0	0	0	0	1	0	0	1	0	2		0
1344	3	5	0	1	5.813	0.276	0.561	0.051	1	0	1	1	8.813	5	0.561	1.051	-2.813	5	-0.561	0.949	0	0	0	0	0	1	0	1	0	0	1		0
1345	3	5	0	1	0.078	5.741	4.785	-0.818	0	1	1	1	3	10.741	4.785	0.182	3	-0.741	-4.785	1.818	0	0	0	0	0	1	0	0	1	0	2		0
1346	3	5	0	1	3.972	2.238	0.446	-2.396	0	0	1	0	3	5	0.446	1	3	5	-0.446	1	1	1	1	0	1	0	0	1	0	0	0		0
1347	3	5	0	1	-2.225	2.36	5.462	2.232	0	1	0	1	3	7.36	0	3.232	3	2.64	0	-1.232	0	0	0	0	1	0	1	0	0	1	0		0
1348	3	5	0	1	-3.094	1.549	5.552	0.988	1	1	1	1	-0.094	6.549	5.552	1.988	6.094	3.451	-5.552	0.012	0	0	0	0	0	1	0	0	1	0	2		0
1349	3	5	0	1	1.521	4.198	4.341	2.11	1	1	0	1	4.521	9.198	0	3.11	1.479	0.802	0	-1.11	0	0	0	0	1	0	1	0	0	1	0		0
1350	3	5	0	1	1.371	4.809	1.477	-1.491	0	1	1	1	3	9.809	1.477	-0.491	3	0.191	-1.477	2.491	0	0	0	0	0	1	0	0	1	0	2		0
1351	3	5	0	1	2.126	4.801	3.393	5.733	1	1	1	0	5.126	9.801	3.393	1	0.874	0.199	-3.393	1	0	0	0	0	0	1	0	0	1	0	2		0
1352	3	5	0	1	3.265	-4.145	-2.535	-2.159	0	1	0	1	3	0.855	0	-1.159	3	9.145	0	3.159	0	0	0	1	0	0	0	1	0	1	0		0
1353	3	5	0	1	-3.402	4.475	4.763	5.979	0	0	1	0	3	5	4.763	1	3	5	-4.763	1	0	1	1	0	0	1	0	1	0	0	1		0
1354	3	5	0	1	0.122	5.526	-2.413	-0.065	0	1	0	0	3	10.526	0	1	3	-0.526	0	1	0	0	0	0	1	0	0	0	1	0	1		0
1355	3	5	0	1	-2.922	-2.658	-4.054	0.06	0	0	0	0	3	5	0	1	3	5	0	1	1	1	1	0	1	0	0	1	0	0	0		1
1356	3	5	0	1	5.998	-4.051	3.915	1.975	0	0	0	0	3	5	0	1	3	5	0	1	1	1	1	0	1	0	0	1	0	0	0		1
1357	3	5	0	1	-5.282	-0.975	-3.367	3.806	1	1	1	0	-2.282	4.025	-3.367	1	8.282	5.975	3.367	1	0	0	0	0	1	0	1	0	0	1	0		0
1358	3	5	0	1	4.446	-1.023	-0.636	-5.737	0	1	1	1	3	3.977	-0.636	-4.737	3	6.023	0.636	6.737	0	0	0	0	0	1	0	1	0	0	1		0
1359	3	5	0	1	2.959	5.454	1.617	4.78	0	0	1	0	3	5	1.617	1	3	5	-1.617	1	0	1	1	0	0	1	0	1	0	0	1		0
1360	3	5	0	1	-5.901	3.929	-0.661	-1.461	1	1	1	1	-2.901	8.929	-0.661	-0.461	8.901	1.071	0.661	2.461	0	0	0	0	1	0	0	0	1	0	1		0
1361	3	5	0	1	-4.733	-4.166	-5.2	-5.666	1	1	1	0	-1.733	0.834	-5.2	1	7.733	9.166	5.2	1	0	0	0	0	1	0	0	0	1	0	1		0
1362	3	5	0	1	1.452	-2.938	5.913	-1.551	0	1	1	0	3	2.062	5.913	1	3	7.938	-5.913	1	0	1	1	1	0	0	0	1	0	1	0		0
1363	3	5	0	1	-2.646	2.535	-3.81	-3.061	1	0	1	0	0.354	5	-3.81	1	5.646	5	3.81	1	0	0	0	0	1	0	1	0	0	1	0		0
1364	3	5	0	1	2.956	0.547	-3.866	-5.532	1	1	1	1	5.956	5.547	-3.866	-4.532	0.044	4.453	3.866	6.532	0	0	0	1	0	0	0	1	0	1	0		0
1365	3	5	0	1	-4.425	1.558	-3.355	-4.929	0	1	1	0	3	6.558	-3.355	1	3	3.442	3.355	1	1	0	1	0	1	0	0	0	1	0	1		0
1366	3	5	0	1	-3.077	0.879	-2.313	4.947	0	0	1	1	3	5	-2.313	5.947	3	5	2.313	-3.947	0	0	0	0	1	0	0	0	1	0	1		0
1367	3	5	0	1	3.614	-4.68	-1.724	-1.924	1	1	1	1	6.614	0.32	-1.724	-0.924	-0.614	9.68	1.724	2.924	0	0	0	0	0	1	0	1	0	0	1		0
1368	3	5	0	1	-1.953	3.913	-2.666	-5.811	0	1	1	1	3	8.913	-2.666	-4.811	3	1.087	2.666	6.811	0	0	0	0	0	1	0	0	1	0	2		0
1369	3	5	0	1	-3.107	3.781	-5.81	1.608	1	1	1	1	-0.107	8.781	-5.81	2.608	6.107	1.219	5.81	-0.608	0	0	0	0	1	0	1	0	0	1	0		0
1370	3	5	0	1	3.814	3.282	0.237	5.421	0	1	0	1	3	8.282	0	6.421	3	1.718	0	-4.421	0	0	0	0	1	0	1	0	0	1	0		0
1371	3	5	0	1	2.38	-4.43	-5.836	-3.664	1	1	0	0	5.38	0.57	0	1	0.62	9.43	0	1	0	0	0	0	0	1	0	1	0	0	1		0
1372	3	5	0	1	-2.59	-0.409	0.059	4.419	0	0	1	1	3	5	0.059	5.419	3	5	-0.059	-3.419	0	0	0	0	1	0	0	0	1	0	1		0
1373	3	5	0	1	0.178	-1.126	3.174	2.077	1	1	0	1	3.178	3.874	0	3.077	2.822	6.126	0	-1.077	1	0	1	0	1	0	0	0	1	0	1		0
1374	3	5	0	1	1.666	3.092	5.477	3.62	1	0	1	1	4.666	5	5.477	4.62	1.334	5	-5.477	-2.62	0	1	1	0	0	1	0	1	0	0	1		0
1375	3	5	0	1	-4.45	-4.561	1.555	-1.925	1	0	0	0	-1.45	5	0	1	7.45	5	0	1	0	0	0	0	1	0	0	0	1	0	1		0
1376	3	5	0	1	-5.348	4.765	1.656	-3.49	0	1	0	0	3	9.765	0	1	3	0.235	0	1	0	0	0	0	1	0	0	0	1	0	1		0
1377	3	5	0	1	3.196	-1.661	-3.733	1.579	0	1	0	1	3	3.339	0	2.579	3	6.661	0	-0.579	1	0	1	0	1	0	0	0	1	0	1		0
1378	3	5	0	1	3.521	-4.862	-5.545	1.499	1	1	0	0	6.521	0.138	0	1	-0.521	9.862	0	1	0	0	0	0	0	1	0	1	0	0	1		0
1379	3	5	0	1	-3.617	-3.039	3.99	5.535	0	0	1	0	3	5	3.99	1	3	5	-3.99	1	0	1	1	0	0	1	0	1	0	0	1		0
1380	3	5	0	1	-5.947	0.405	0.867	2.56	1	0	1	1	-2.947	5	0.867	3.56	8.947	5	-0.867	-1.56	0	0	0	0	1	0	1	0	0	1	0		0
1381	3	5	0	1	3.468	2.293	2.636	2.096	1	0	0	0	6.468	5	0	1	-0.468	5	0	1	0	0	0	0	0	1	0	1	0	0	1		0
1382	3	5	0	1	5.499	4.398	3.031	3.249	0	1	0	0	3	9.398	0	1	3	0.602	0	1	0	0	0	0	1	0	0	0	1	0	1		0
1383	3	5	0	1	0.255	3.672	2.187	-3.363	1	0	0	1	3.255	5	0	-2.363	2.745	5	0	4.363	0	0	0	0	0	1	0	1	0	0	1		0
1384	3	5	0	1	-0.664	-4.487	5.342	-2.977	1	1	0	0	2.336	0.513	0	1	3.664	9.487	0	1	0	0	0	0	0	1	0	1	0	0	1		0
1385	3	5	0	1	2.449	5.949	5.051	4.393	0	1	1	1	3	10.949	5.051	5.393	3	-0.949	-5.051	-3.393	0	0	0	0	1	0	0	0	1	0	1		0
1386	3	5	0	1	-1.062	-2.856	3.507	2.821	0	0	1	1	3	5	3.507	3.821	3	5	-3.507	-1.821	0	1	1	0	1	0	0	1	0	0	0		0
1387	3	5	0	1	-0.485	-2.488	-3.065	-5.265	1	0	0	0	2.515	5	0	1	3.485	5	0	1	1	1	1	0	1	0	0	1	0	0	0		0
1388	3	5	0	1	4.405	-1.373	-3.6	4.872	1	1	0	0	7.405	3.627	0	1	-1.405	6.373	0	1	0	0	0	0	0	1	0	1	0	0	1		0
1389	3	5	0	1	0.312	-1.295	-1.094	5.781	1	1	1	0	3.312	3.705	-1.094	1	2.688	6.295	1.094	1	1	0	1	0	1	0	0	0	1	0	1		0
1390	3	5	0	1	-5.908	2.494	4.155	0.949	0	0	0	1	3	5	0	1.949	3	5	0	0.051	1	1	1	0	1	0	0	1	0	0	0		0
1391	3	5	0	1	3.826	3.287	-3.963	-2.633	1	1	0	1	6.826	8.287	0	-1.633	-0.826	1.713	0	3.633	0	0	0	0	0	1	0	1	0	0	1		0
1392	3	5	0	1	5.861	-2.265	-2.36	-5.998	1	1	1	0	8.861	2.735	-2.36	1	-2.861	7.265	2.36	1	0	0	0	0	0	1	0	0	1	0	2		0
1393	3	5	0	1	2.643	0.705	-5.612	-3.975	0	1	1	0	3	5.705	-5.612	1	3	4.295	5.612	1	1	0	1	0	1	0	0	0	1	0	1		0
1394	3	5	0	1	-5.88	4.555	-2.908	1.536	0	0	1	0	3	5	-2.908	1	3	5	2.908	1	1	0	1	0	1	0	0	0	1	0	1		0
1395	3	5	0	1	3.107	2.609	-3.198	4.652	0	1	0	1	3	7.609	0	5.652	3	2.391	0	-3.652	0	0	0	0	1	0	1	0	0	1	0		0
1396	3	5	0	1	1.787	-4.058	-2.873	-2.08	0	1	0	1	3	0.942	0	-1.08	3	9.058	0	3.08	0	0	0	1	0	0	0	1	0	1	0		0
1397	3	5	0	1	-0.039	3.1	1.133	-3.77	0	1	0	0	3	8.1	0	1	3	1.9	0	1	0	0	0	0	1	0	0	0	1	0	1		0
1398	3	5	0	1	-3.264	3.936	-3.986	2.716	0	0	1	0	3	5	-3.986	1	3	5	3.986	1	1	0	1	0	1	0	0	0	1	0	1		0
1399	3	5	0	1	-5.577	0.297	-2.485	2.913	1	0	0	0	-2.577	5	0	1	8.577	5	0	1	0	0	0	0	1	0	0	0	1	0	1		0
1400	3	5	0	1	2.527	4.462	1.023	-1.186	0	0	0	0	3	5	0	1	3	5	0	1	1	1	1	0	1	0	0	1	0	0	0		1
1401	3	5	0	1	-0.123	4.355	-1.905	1.438	1	0	1	1	2.877	5	-1.905	2.438	3.123	5	1.905	-0.438	1	0	1	0	1	0	0	0	1	0	1		0
1402	3	5	0	1	-4.658	-2.885	3.169	5.774	1	1	1	1	-1.658	2.115	3.169	6.774	7.658	7.885	-3.169	-4.774	0	0	0	0	1	0	0	0	1	0	1		0
1403	3	5	0	1	-5.458	3.09	3.301	-4.441	0	0	1	1	3	5	3.301	-3.441	3	5	-3.301	5.441	0	0	0	0	0	1	0	1	0	0	1		0
1404	3	5	0	1	-3.185	3.051	1.6	2.819	0	0	1	0	3	5	1.6	1	3	5	-1.6	1	0	1	1	0	0	1	0	1	0	0	1		0
1405	3	5	0	1	2.987	5.599	-4.276	1.601	0	1	0	1	3	10.599	0	2.601	3	-0.599	0	-0.601	0	0	0	0	1	0	1	0	0	1	0		0
1406	3	5	0	1	-2.285	3.167	1.631	2.987	0	1	0	1	3	8.167	0	3.987	3	1.833	0	-1.987	0	0	0	0	1	0	1	0	0	1	0		0
1407	3	5	0	1	-0.494	0.317	-3.751	3.809	0	1	1	0	3	5.317	-3.751	1	3	4.683	3.751	1	1	0	1	0	1	0	0	0	1	0	1		0
1408	3	5	0	1	0.644	0.333	-2.945	0.405	0	0	0	1	3	5	0	1.405	3	5	0	0.595	1	1	1	0	1	0	0	1	0	0	0		0
1409	3	5	0	1	1.302	5.192	2.411	-3.144	0	0	0	1	3	5	0	-2.144	3	5	0	4.144	0	0	0	0	0	1	0	1	0	0	1		0
1410	3	5	0	1	4.164	-0.004	-3.553	-4.466	0	1	0	1	3	4.996	0	-3.466	3	5.004	0	5.466	0	0	0	0	0	1	0	1	0	0	1		0
1411	3	5	0	1	2.686	3.824	1.037	-4.874	1	0	1	0	5.686	5	1.037	1	0.314	5	-1.037	1	0	0	0	1	0	0	0	1	0	1	0		0
1412	3	5	0	1	-2.284	-2.498	-4.835	0.413	0	0	0	1	3	5	0	1.413	3	5	0	0.587	1	1	1	0	1	0	0	1	0	0	0		0
1413	3	5	0	1	-5.644	-4.561	4.607	-4.882	0	0	0	1	3	5	0	-3.882	3	5	0	5.882	0	0	0	0	0	1	0	1	0	0	1		0
1414	3	5	0	1	-0.071	0.856	-5.958	-1.575	0	1	1	0	3	5.856	-5.958	1	3	4.144	5.958	1	1	0	1	0	1	0	0	0	1	0	1		0
1415	3	5	0	1	-5.262	-0.205	-2.212	-4.94	0	1	0	1	3	4.795	0	-3.94	3	5.205	0	5.94	0	0	0	0	0	1	0	1	0	0	1		0
1416	3	5	0	1	5.879	-3.199	1.752	4.88	1	0	0	1	8.879	5	0	5.88	-2.879	5	0	-3.88	0	0	0	0	0	1	0	0	1	0	2		0
1417	3	5	0	1	5.131	0.295	5.364	3.48	0	1	0	0	3	5.295	0	1	3	4.705	0	1	1	1	1	0	1	0	0	1	0	0	0		0
1418	3	5	0	1	-0.955	-4.457	0.547	3.047	1	1	1	0	2.045	0.543	0.547	1	3.955	9.457	-0.547	1	0	0	0	0	0	1	0	1	0	0	1		0
1419	3	5	0	1	-4.008	1.585	-2.996	-5.908	0	0	0	0	3	5	0	1	3	5	0	1	1	1	1	0	1	0	0	1	0	0	0		1
1420	3	5	0	1	-0.483	-3.914	-4.464	-3.997	1	1	0	0	2.517	1.086	0	1	3.483	8.914	0	1	0	0	0	0	0	1	0	1	0	0	1		0
1421	3	5	0	1	-4.544	-1.308	-2.616	-4.3	0	1	0	1	3	3.692	0	-3.3	3	6.308	0	5.3	0	0	0	0	0	1	0	1	0	0	1		0
1422	3	5	0	1	0.539	4.712	0.547	0.61	1	1	1	1	3.539	9.712	0.547	1.61	2.461	0.288	-0.547	0.39	0	0	0	0	1	0	0	0	1	0	1		0
1423	3	5	0	1	-2.063	-0.902	-2.422	2.596	1	1	0	0	0.937	4.098	0	1	5.063	5.902	0	1	0	1	1	0	1	0	0	1	0	0	0		0
1424	3	5	0	1	-2.725	4.75	4.014	2.231	1	1	1	1	0.275	9.75	4.014	3.231	5.725	0.25	-4.014	-1.231	0	0	0	0	0	1	0	0	1	0	2		0
1425	3	5	0	1	2.403	3.917	-4.645	5.178	0	0	1	0	3	5	-4.645	1	3	5	4.645	1	1	0	1	0	1	0	0	0	1	0	1		0
1426	3	5	0	1	-4.366	1.293	1.751	0.455	0	0	1	1	3	5	1.751	1.455	3	5	-1.751	0.545	0	1	1	0	0	1	0	1	0	0	1		0
1427	3	5	0	1	-2.608	2.987	5.568	2.781	1	1	0	1	0.392	7.987	0	3.781	5.608	2.013	0	-1.781	0	0	0	0	1	0	1	0	0	1	0		0
1428	3	5	0	1	-2.222	-2.9	0.599	-2.97	0	1	1	1	3	2.1	0.599	-1.97	3	7.9	-0.599	3.97	0	0	0	1	0	0	0	1	0	1	0		0
1429	3	5	0	1	5.264	4.426	-4.463	2.144	1	0	0	0	8.264	5	0	1	-2.264	5	0	1	0	0	0	0	0	1	0	1	0	0	1		0
1430	3	5	0	1	2.454	1.141	-3.75	4.454	1	1	1	0	5.454	6.141	-3.75	1	0.546	3.859	3.75	1	1	0	1	0	1	0	0	0	1	0	1		0
1431	3	5	0	1	-2.83	3.867	-3.063	-5.731	0	0	1	1	3	5	-3.063	-4.731	3	5	3.063	6.731	0	0	0	0	0	1	0	1	0	0	1		0
1432	3	5	0	1	0.218	1.809	0.894	-3.203	1	1	1	1	3.218	6.809	0.894	-2.203	2.782	3.191	-0.894	4.203	0	0	0	0	0	1	0	1	0	0	1		0
1433	3	5	0	1	-2.112	2.678	-3.761	-1.15	1	0	1	1	0.888	5	-3.761	-0.15	5.112	5	3.761	2.15	1	0	1	0	1	0	1	0	0	1	0		0
1434	3	5	0	1	1.071	-4.906	5.169	-0.086	1	1	0	1	4.071	0.094	0	0.914	1.929	9.906	0	1.086	0	0	0	0	0	1	0	1	0	0	1		0
1435	3	5	0	1	-4.873	-1.994	-1.815	-2.449	1	1	1	0	-1.873	3.006	-1.815	1	7.873	6.994	1.815	1	0	0	0	0	1	0	1	0	0	1	0		0
1436	3	5	0	1	-4.822	-2.486	1.902	-4.102	0	0	1	0	3	5	1.902	1	3	5	-1.902	1	0	1	1	0	0	1	0	1	0	0	1		0
1437	3	5	0	1	-1.704	0.85	-3.397	2.885	0	0	0	0	3	5	0	1	3	5	0	1	1	1	1	0	1	0	0	1	0	0	0		1
1438	3	5	0	1	3.229	1.227	-0.32	-3.554	1	1	1	1	6.229	6.227	-0.32	-2.554	-0.229	3.773	0.32	4.554	0	0	0	1	0	0	0	1	0	1	0		0
1439	3	5	0	1	-3.894	3.158	-4.945	4.443	1	1	0	0	-0.894	8.158	0	1	6.894	1.842	0	1	0	0	0	0	1	0	0	0	1	0	1		0
1440	3	5	0	1	-1.248	0.707	-0.059	1.658	0	0	0	1	3	5	0	2.658	3	5	0	-0.658	1	0	1	0	1	0	0	0	1	0	1		0
1441	3	5	0	1	0.04	-3.297	-5.325	1.266	1	0	1	0	3.04	5	-5.325	1	2.96	5	5.325	1	1	0	1	0	1	0	0	0	1	0	1		0
1442	3	5	0	1	-5.144	1.098	-0.866	-1.15	1	0	0	1	-2.144	5	0	-0.15	8.144	5	0	2.15	0	0	0	0	0	1	0	0	1	0	2		0
1443	3	5	0	1	-0.889	2.681	3.405	-5.387	0	0	1	1	3	5	3.405	-4.387	3	5	-3.405	6.387	0	0	0	0	0	1	0	1	0	0	1		0
1444	3	5	0	1	5.13	1.904	5.745	-1.293	0	1	1	1	3	6.904	5.745	-0.293	3	3.096	-5.745	2.293	0	1	1	0	0	1	0	1	0	0	1		0
1445	3	5	0	1	3.318	0.521	-1.201	-4.037	0	1	1	0	3	5.521	-1.201	1	3	4.479	1.201	1	1	0	1	0	1	0	0	0	1	0	1		0
1446	3	5	0	1	2.879	-5.835	1.424	4.948	0	1	0	0	3	-0.835	0	1	3	10.835	0	1	0	0	0	0	0	1	0	1	0	0	1		0
1447	3	5	0	1	-1.234	-2.341	-2.192	-0.34	0	1	0	0	3	2.659	0	1	3	7.341	0	1	0	0	0	0	0	1	0	1	0	0	1		0
1448	3	5	0	1	2.073	-2.381	-2.445	4.968	1	0	1	0	5.073	5	-2.445	1	0.927	5	2.445	1	0	0	0	0	0	1	0	0	1	0	2		0
1449	3	5	0	1	-2.487	-1.898	4.554	-1.526	0	1	0	0	3	3.102	0	1	3	6.898	0	1	1	0	1	0	1	0	0	1	0	0	0		0
1450	3	5	0	1	0.502	-2.632	5.279	4.314	1	1	1	0	3.502	2.368	5.279	1	2.498	7.632	-5.279	1	0	1	1	1	0	0	0	1	0	1	0		0
1451	3	5	0	1	-0.295	0.419	-4.643	5.944	0	1	1	0	3	5.419	-4.643	1	3	4.581	4.643	1	1	0	1	0	1	0	0	0	1	0	1		0
1452	3	5	0	1	3.166	-3.91	0.758	-0.578	1	0	0	0	6.166	5	0	1	-0.166	5	0	1	0	0	0	0	0	1	0	1	0	0	1		0
1453	3	5	0	1	-5.382	5.531	-4.822	5.187	1	1	1	1	-2.382	10.531	-4.822	6.187	8.382	-0.531	4.822	-4.187	0	0	0	0	1	0	1	0	0	1	0		0
1454	3	5	0	1	2.523	1.002	-3.887	-0.132	0	1	1	0	3	6.002	-3.887	1	3	3.998	3.887	1	1	0	1	0	1	0	0	0	1	0	1		0
1455	3	5	0	1	5.06	3.511	1.403	-0.82	0	0	1	0	3	5	1.403	1	3	5	-1.403	1	0	1	1	0	0	1	0	1	0	0	1		0
1456	3	5	0	1	1.597	-5.054	3.468	-1.792	0	1	1	1	3	-0.054	3.468	-0.792	3	10.054	-3.468	2.792	0	0	0	1	0	0	0	1	0	1	0		0
1457	3	5	0	1	4.81	2.004	2.582	-1.269	1	1	1	1	7.81	7.004	2.582	-0.269	-1.81	2.996	-2.582	2.269	0	0	0	1	0	0	0	1	0	1	0		0
1458	3	5	0	1	-4.236	-4.927	2.743	1.109	0	1	0	0	3	0.073	0	1	3	9.927	0	1	0	0	0	0	0	1	0	1	0	0	1		0
1459	3	5	0	1	-0.933	-3.61	2.876	3.466	0	1	1	1	3	1.39	2.876	4.466	3	8.61	-2.876	-2.466	0	1	1	0	0	1	0	1	0	0	1		0
1460	3	5	0	1	0.842	3.019	0.968	1.939	1	0	1	1	3.842	5	0.968	2.939	2.158	5	-0.968	-0.939	1	1	1	0	1	0	0	1	0	0	0		0
1461	3	5	0	1	-3.256	5.014	0.722	-0.466	0	1	0	1	3	10.014	0	0.534	3	-0.014	0	1.466	0	0	0	0	1	0	0	0	1	0	1		0
1462	3	5	0	1	4.452	1.019	-0.077	0.522	1	0	0	1	7.452	5	0	1.522	-1.452	5	0	0.478	0	0	0	0	0	1	0	1	0	0	1		0
1463	3	5	0	1	4.473	-2.37	-5.889	5	1	1	1	0	7.473	2.63	-5.889	1	-1.473	7.37	5.889	1	0	0	0	0	0	1	0	0	1	0	2		0
1464	3	5	0	1	2.309	1.229	-3.269	2.152	1	0	0	1	5.309	5	0	3.152	0.691	5	0	-1.152	0	0	0	0	0	1	0	0	1	0	2		0
1465	3	5	0	1	-1.286	0.679	-1.742	-5.717	1	0	1	0	1.714	5	-1.742	1	4.286	5	1.742	1	1	0	1	0	1	0	0	0	1	0	1		0
1466	3	5	0	1	-0.328	3.193	4.775	0.231	1	1	0	1	2.672	8.193	0	1.231	3.328	1.807	0	0.769	0	0	0	0	1	0	0	0	1	0	1		0
1467	3	5	0	1	-0.805	3.486	4.713	-0.743	1	1	0	1	2.195	8.486	0	0.257	3.805	1.514	0	1.743	0	0	0	0	1	0	0	0	1	0	1		0
1468	3	5	0	1	1.022	-1.978	-3.782	4.58	0	1	1	1	3	3.022	-3.782	5.58	3	6.978	3.782	-3.58	0	0	0	0	1	0	0	0	1	0	1		0
1469	3	5	0	1	4.01	-4.698	3.533	-0.964	0	0	1	0	3	5	3.533	1	3	5	-3.533	1	0	1	1	0	0	1	0	1	0	0	1		0
1470	3	5	0	1	2.045	1.631	5.266	4.23	0	0	1	1	3	5	5.266	5.23	3	5	-5.266	-3.23	0	1	1	0	0	1	0	1	0	0	1		0
1471	3	5	0	1	0.843	-0.161	-2.38	2.107	0	0	1	0	3	5	-2.38	1	3	5	2.38	1	1	0	1	0	1	0	0	0	1	0	1		0
1472	3	5	0	1	-5.919	2.306	3.637	-4.169	1	1	1	1	-2.919	7.306	3.637	-3.169	8.919	2.694	-3.637	5.169	0	0	0	0	0	1	0	0	1	0	2		0
1473	3	5	0	1	2.876	-5.643	-4.981	-1.85	1	0	0	0	5.876	5	0	1	0.124	5	0	1	0	0	0	0	0	1	0	1	0	0	1		0
1474	3	5	0	1	-2.777	1.259	-5.623	0.998	0	1	0	0	3	6.259	0	1	3	3.741	0	1	0	1	1	0	1	0	0	1	0	0	0		0
1475	3	5	0	1	0.787	5.879	-0.748	4.538	1	0	0	0	3.787	5	0	1	2.213	5	0	1	1	0	1	0	1	0	0	1	0	0	0		0
1476	3	5	0	1	-3.201	4.199	2.723	1.673	1	1	0	0	-0.201	9.199	0	1	6.201	0.801	0	1	0	0	0	0	1	0	0	0	1	0	1		0
1477	3	5	0	1	5.581	-0.982	3.916	0.234	1	1	0	1	8.581	4.018	0	1.234	-2.581	5.982	0	0.766	0	0	0	0	0	1	0	1	0	0	1		0
1478	3	5	0	1	5.598	4.153	-3.972	4.33	1	1	1	0	8.598	9.153	-3.972	1	-2.598	0.847	3.972	1	1	0	1	0	1	0	0	0	1	0	1		0
1479	3	5	0	1	-2.466	-5.412	-0.829	-0.099	1	1	0	0	0.534	-0.412	0	1	5.466	10.412	0	1	0	1	1	0	0	1	0	1	0	0	1		0
1480	3	5	0	1	2.939	0.359	-1.27	-3.662	0	0	1	1	3	5	-1.27	-2.662	3	5	1.27	4.662	0	0	0	0	0	1	0	1	0	0	1		0
1481	3	5	0	1	1.538	3.642	2.055	0.713	1	1	0	0	4.538	8.642	0	1	1.462	1.358	0	1	1	0	1	0	1	0	0	0	1	0	1		0
1482	3	5	0	1	0.964	3.594	1.656	-3.512	0	1	1	1	3	8.594	1.656	-2.512	3	1.406	-1.656	4.512	0	0	0	0	0	1	0	0	1	0	2		0
1483	3	5	0	1	0.784	-2.404	5.951	-5.942	0	1	0	0	3	2.596	0	1	3	7.404	0	1	0	0	0	0	0	1	0	1	0	0	1		0
1484	3	5	0	1	1.835	-0.418	-2.136	4.922	1	0	1	0	4.835	5	-2.136	1	1.165	5	2.136	1	1	0	1	0	1	0	0	0	1	0	1		0
1485	3	5	0	1	-3.025	5.628	-0.09	-5.623	0	1	0	1	3	10.628	0	-4.623	3	-0.628	0	6.623	0	0	0	0	0	1	0	0	1	0	2		0
1486	3	5	0	1	-2.816	-5.46	-4.323	5.398	1	0	1	0	0.184	5	-4.323	1	5.816	5	4.323	1	0	0	0	0	1	0	1	0	0	1	0		0
1487	3	5	0	1	3.041	5.956	-4.556	0.6	0	1	1	0	3	10.956	-4.556	1	3	-0.956	4.556	1	0	0	0	0	1	0	1	0	0	1	0		0
1488	3	5	0	1	5.351	-1.229	2.05	-5.03	1	0	1	0	8.351	5	2.05	1	-2.351	5	-2.05	1	0	0	0	1	0	0	0	1	0	1	0		0
1489	3	5	0	1	-2.361	-1.221	-2.18	1.491	0	1	1	0	3	3.779	-2.18	1	3	6.221	2.18	1	1	0	1	0	1	0	0	0	1	0	1		0
1490	3	5	0	1	0.567	2.386	1.582	-2.978	1	0	0	1	3.567	5	0	-1.978	2.433	5	0	3.978	0	0	0	0	0	1	0	1	0	0	1		0
1491	3	5	0	1	-1.694	4.044	-2.971	-2.995	0	1	1	0	3	9.044	-2.971	1	3	0.956	2.971	1	0	0	0	0	1	0	1	0	0	1	0		0
1492	3	5	0	1	2.532	4.644	-1.377	-0.909	1	0	0	1	5.532	5	0	0.091	0.468	5	0	1.909	0	0	0	0	0	1	0	1	0	0	1		0
1493	3	5	0	1	-4.986	-3.398	-0.777	-0.137	0	1	1	0	3	1.602	-0.777	1	3	8.398	0.777	1	0	0	0	0	0	1	0	1	0	0	1		0
1494	3	5	0	1	4.749	4.684	-2.267	0.802	1	0	1	1	7.749	5	-2.267	1.802	-1.749	5	2.267	0.198	0	0	0	0	0	1	0	0	1	0	2		0
1495	3	5	0	1	-2.249	1.285	4.24	-2.603	0	0	0	1	3	5	0	-1.603	3	5	0	3.603	0	0	0	0	0	1	0	1	0	0	1		0
1496	3	5	0	1	0.99	-5.454	-2.623	5.262	0	1	0	0	3	-0.454	0	1	3	10.454	0	1	0	0	0	0	0	1	0	1	0	0	1		0
1497	3	5	0	1	5.371	0.317	-2.373	5.9	1	1	1	0	8.371	5.317	-2.373	1	-2.371	4.683	2.373	1	0	0	0	0	0	1	0	0	1	0	2		0
1498	3	5	0	1	-0.753	3.487	-5.755	-5.394	1	0	0	0	2.247	5	0	1	3.753	5	0	1	0	1	1	0	1	0	0	1	0	0	0		0
1499	3	5	0	1	-3.188	-3.515	-3.482	4.89	0	0	1	0	3	5	-3.482	1	3	5	3.482	1	1	0	1	0	1	0	0	0	1	0	1		0
1500	3	5	0	1	-3.291	-0.177	-5.565	4.5	0	1	0	1	3	4.823	0	5.5	3	5.177	0	-3.5	0	0	0	0	1	0	0	0	1	0	1		0
1501	3	5	0	1	-4.049	0.198	-0.735	-3.05	1	1	0	1	-1.049	5.198	0	-2.05	7.049	4.802	0	4.05	0	0	0	0	0	1	0	0	1	0	2		0
1502	3	5	0	1	4.927	1.568	-5.88	-2.164	1	1	1	1	7.927	6.568	-5.88	-1.164	-1.927	3.432	5.88	3.164	0	0	0	0	0	1	0	0	1	0	2		0
1503	3	5	0	1	2.874	3.015	-1.854	5.169	1	0	0	0	5.874	5	0	1	0.126	5	0	1	0	0	0	0	0	1	0	1	0	0	1		0
1504	3	5	0	1	-3.389	5.32	4.083	0.597	0	0	0	0	3	5	0	1	3	5	0	1	1	1	1	0	1	0	0	1	0	0	0		1
1505	3	5	0	1	-0.223	-1.136	-2.699	1.645	1	1	0	0	2.777	3.864	0	1	3.223	6.136	0	1	1	1	1	0	1	0	0	1	0	0	0		0
1506	3	5	0	1	2.258	0.889	3.359	0.854	1	0	1	0	5.258	5	3.359	1	0.742	5	-3.359	1	0	0	0	1	0	0	0	1	0	1	0		0
1507	3	5	0	1	3.134	-1.486	-5.567	-5.682	0	0	0	1	3	5	0	-4.682	3	5	0	6.682	0	0	0	0	0	1	0	1	0	0	1		0
1508	3	5	0	1	3.333	-2.834	5.882	4.542	0	0	1	1	3	5	5.882	5.542	3	5	-5.882	-3.542	0	1	1	0	0	1	0	1	0	0	1		0
1509	3	5	0	1	1.493	1.088	-5.846	2.075	0	1	1	1	3	6.088	-5.846	3.075	3	3.912	5.846	-1.075	0	0	0	0	1	0	0	0	1	0	1		0
1510	3	5	0	1	3.87	1.689	-1.251	2.61	1	0	0	0	6.87	5	0	1	-0.87	5	0	1	0	0	0	0	0	1	0	1	0	0	1		0
1511	3	5	0	1	-4.851	-1.212	5.306	4.784	1	0	1	1	-1.851	5	5.306	5.784	7.851	5	-5.306	-3.784	0	0	0	0	1	0	0	0	1	0	1		0
1512	3	5	0	1	0.055	-2.871	-1.88	0.937	0	1	1	1	3	2.129	-1.88	1.937	3	7.871	1.88	0.063	0	0	0	0	0	1	0	0	1	0	2		0
1513	3	5	0	1	-0.578	-0.666	-4.058	0.147	0	1	1	1	3	4.334	-4.058	1.147	3	5.666	4.058	0.853	1	0	1	0	1	0	0	0	1	0	1		0
1514	3	5	0	1	-4.107	-2.524	3.185	-4.002	1	0	0	1	-1.107	5	0	-3.002	7.107	5	0	5.002	0	0	0	0	0	1	0	0	1	0	2		0
1515	3	5	0	1	-0.561	4.011	0.96	3.578	0	0	0	1	3	5	0	4.578	3	5	0	-2.578	0	0	0	0	1	0	0	0	1	0	1		0
1516	3	5	0	1	2.074	-5.466	-5.337	2.627	1	0	0	0	5.074	5	0	1	0.926	5	0	1	0	0	0	0	0	1	0	1	0	0	1		0
1517	3	5	0	1	-0.27	-5.57	5.799	5.98	0	0	1	1	3	5	5.799	6.98	3	5	-5.799	-4.98	0	1	1	0	1	0	0	1	0	0	0		0
1518	3	5	0	1	-3.354	0.616	-0.565	4.023	0	0	0	0	3	5	0	1	3	5	0	1	1	1	1	0	1	0	0	1	0	0	0		1
1519	3	5	0	1	-0.589	0.333	2.039	4.606	1	0	1	1	2.411	5	2.039	5.606	3.589	5	-2.039	-3.606	0	0	0	0	1	0	0	0	1	0	1		0
1520	3	5	0	1	5.896	3.129	3.915	4.192	0	1	0	0	3	8.129	0	1	3	1.871	0	1	0	0	0	0	1	0	0	0	1	0	1		0
1521	3	5	0	1	-1.961	5.672	-0.131	-2.365	0	1	1	1	3	10.672	-0.131	-1.365	3	-0.672	0.131	3.365	0	0	0	0	0	1	0	0	1	0	2		0
1522	3	5	0	1	-5.16	-1.838	-4.972	2.286	1	1	1	0	-2.16	3.162	-4.972	1	8.16	6.838	4.972	1	0	0	0	0	1	0	1	0	0	1	0		0
1523	3	5	0	1	2.731	0.403	-1.234	5.883	1	1	1	0	5.731	5.403	-1.234	1	0.269	4.597	1.234	1	0	0	0	0	0	1	0	0	1	0	2		0
1524	3	5	0	1	-4.502	-4.467	-2.319	3.561	0	0	0	1	3	5	0	4.561	3	5	0	-2.561	0	0	0	0	1	0	0	0	1	0	1		0
1525	3	5	0	1	-4.274	-3.029	5.849	-2.948	0	1	0	0	3	1.971	0	1	3	8.029	0	1	0	0	0	0	0	1	0	1	0	0	1		0
1526	3	5	0	1	1.16	4.018	-3.881	4.774	0	0	0	1	3	5	0	5.774	3	5	0	-3.774	0	0	0	0	1	0	0	0	1	0	1		0
1527	3	5	0	1	2.878	3.108	2.831	-5.703	1	1	1	1	5.878	8.108	2.831	-4.703	0.122	1.892	-2.831	6.703	0	0	0	0	0	1	0	1	0	0	1		0
1528	3	5	0	1	0.865	3.088	0.578	0.754	0	1	1	0	3	8.088	0.578	1	3	1.912	-0.578	1	0	0	0	0	1	0	0	0	1	0	1		0
1529	3	5	0	1	5.776	4.562	5.949	4.091	1	1	0	1	8.776	9.562	0	5.091	-2.776	0.438	0	-3.091	1	0	1	0	1	0	0	0	1	0	1		0
1530	3	5	0	1	0.369	1.734	-2.942	5.23	1	0	0	0	3.369	5	0	1	2.631	5	0	1	1	1	1	0	1	0	0	1	0	0	0		0
1531	3	5	0	1	-0.094	5.677	-2.918	-5.72	1	1	0	1	2.906	10.677	0	-4.72	3.094	-0.677	0	6.72	0	0	0	0	0	1	0	0	1	0	2		0
1532	3	5	0	1	-2.792	3.573	-0.198	-5.325	1	1	0	0	0.208	8.573	0	1	5.792	1.427	0	1	0	0	0	0	1	0	0	0	1	0	1		0
1533	3	5	0	1	-1.529	0.576	-4.106	-3.672	0	0	1	0	3	5	-4.106	1	3	5	4.106	1	1	0	1	0	1	0	0	0	1	0	1		0
1534	3	5	0	1	-4.153	2.705	1.078	2.365	1	0	0	0	-1.153	5	0	1	7.153	5	0	1	0	0	0	0	1	0	0	0	1	0	1		0
1535	3	5	0	1	1.173	-5.934	2.716	5.53	0	0	1	1	3	5	2.716	6.53	3	5	-2.716	-4.53	0	0	0	0	1	0	0	0	1	0	1		0
1536	3	5	0	1	5.597	4.851	5.325	3.085	1	1	0	0	8.597	9.851	0	1	-2.597	0.149	0	1	1	0	1	0	1	0	0	1	0	0	0		0
1537	3	5	0	1	4.17	-4.546	5.944	1.988	1	1	1	0	7.17	0.454	5.944	1	-1.17	9.546	-5.944	1	0	0	0	1	0	0	0	1	0	1	0		0
1538	3	5	0	1	5.56	5.607	-1.896	-2.383	0	0	0	1	3	5	0	-1.383	3	5	0	3.383	0	0	0	0	0	1	0	1	0	0	1		0
1539	3	5	0	1	-4.332	4.064	-3.188	-2.042	0	0	1	0	3	5	-3.188	1	3	5	3.188	1	1	0	1	0	1	0	0	0	1	0	1		0
1540	3	5	0	1	3.018	5.939	-1.309	-2.346	1	1	0	1	6.018	10.939	0	-1.346	-0.018	-0.939	0	3.346	0	0	0	0	0	1	0	0	1	0	2		0
1541	3	5	0	1	2.073	2.839	-0.809	-4.001	1	1	0	0	5.073	7.839	0	1	0.927	2.161	0	1	1	0	1	0	1	0	0	1	0	0	0		0
1542	3	5	0	1	-3.079	-0.978	-0.311	2.189	0	1	1	1	3	4.022	-0.311	3.189	3	5.978	0.311	-1.189	0	0	0	0	1	0	0	0	1	0	1		0
1543	3	5	0	1	4.933	5.822	-1.622	-1.521	0	0	0	1	3	5	0	-0.521	3	5	0	2.521	0	1	1	0	0	1	0	1	0	0	1		0
1544	3	5	0	1	2.186	1.085	5.431	-4.784	1	1	1	1	5.186	6.085	5.431	-3.784	0.814	3.915	-5.431	5.784	0	0	0	0	0	1	0	1	0	0	1		0
1545	3	5	0	1	1.973	5.169	3.104	-4.586	1	0	1	0	4.973	5	3.104	1	1.027	5	-3.104	1	0	1	1	0	0	1	0	1	0	0	1		0
1546	3	5	0	1	3.828	-4.203	-1.88	1.865	1	1	0	1	6.828	0.797	0	2.865	-0.828	9.203	0	-0.865	0	0	0	0	0	1	0	0	1	0	2		0
1547	3	5	0	1	-3.209	-2.3	4.6	-0.981	0	0	1	0	3	5	4.6	1	3	5	-4.6	1	0	1	1	0	0	1	0	1	0	0	1		0
1548	3	5	0	1	-3.962	-0.809	-2.395	-1.731	1	1	0	1	-0.962	4.191	0	-0.731	6.962	5.809	0	2.731	0	0	0	0	0	1	0	0	1	0	2		0
1549	3	5	0	1	-1.976	4.755	3.335	0.061	0	0	1	1	3	5	3.335	1.061	3	5	-3.335	0.939	0	1	1	0	0	1	0	1	0	0	1		0
1550	3	5	0	1	5.362	-4.298	3.573	3.311	1	1	0	1	8.362	0.702	0	4.311	-2.362	9.298	0	-2.311	0	0	0	0	0	1	0	0	1	0	2		0
1551	3	5	0	1	-5.133	-0.008	1.16	2.608	1	0	0	1	-2.133	5	0	3.608	8.133	5	0	-1.608	0	0	0	0	1	0	1	0	0	1	0		0
1552	3	5	0	1	-0.39	-5.74	-4.946	3.288	1	0	0	0	2.61	5	0	1	3.39	5	0	1	1	1	1	0	1	0	0	1	0	0	0		0
1553	3	5	0	1	-4.909	-0.371	-5.321	3.818	1	0	1	0	-1.909	5	-5.321	1	7.909	5	5.321	1	0	0	0	0	1	0	1	0	0	1	0		0
1554	3	5	0	1	-3.998	4.405	1.017	-2.018	0	0	1	1	3	5	1.017	-1.018	3	5	-1.017	3.018	0	0	0	0	0	1	0	1	0	0	1		0
1555	3	5	0	1	-5.162	0.483	1.576	-3.04	0	1	0	1	3	5.483	0	-2.04	3	4.517	0	4.04	0	0	0	0	0	1	0	1	0	0	1		0
1556	3	5	0	1	-3.463	-0.991	-3.221	-4.901	0	0	0	1	3	5	0	-3.901	3	5	0	5.901	0	0	0	0	0	1	0	1	0	0	1		0
1557	3	5	0	1	-5.426	3.516	-1.948	-2.682	0	1	0	0	3	8.516	0	1	3	1.484	0	1	0	0	0	0	1	0	0	0	1	0	1		0
1558	3	5	0	1	-0.227	-2.099	3.768	3.489	1	1	1	1	2.773	2.901	3.768	4.489	3.227	7.099	-3.768	-2.489	0	1	1	0	1	0	0	1	0	0	0		0
1559	3	5	0	1	-5.042	2.115	5.63	0.952	1	1	1	0	-2.042	7.115	5.63	1	8.042	2.885	-5.63	1	0	0	0	0	0	1	0	0	1	0	2		0
1560	3	5	0	1	3.119	-4.595	2.465	5.377	0	0	1	1	3	5	2.465	6.377	3	5	-2.465	-4.377	0	0	0	0	1	0	0	0	1	0	1		0
1561	3	5	0	1	-0.013	2.527	1.273	-3.174	0	1	0	1	3	7.527	0	-2.174	3	2.473	0	4.174	0	0	0	0	0	1	0	0	1	0	2		0
1562	3	5	0	1	2.692	0.181	3.598	-0.592	0	0	0	1	3	5	0	0.408	3	5	0	1.592	1	1	1	0	1	0	0	1	0	0	0		0
1563	3	5	0	1	1.384	-1.158	3.058	4.434	0	1	0	0	3	3.842	0	1	3	6.158	0	1	1	0	1	0	1	0	0	1	0	0	0		0
1564	3	5	0	1	-3.801	4.596	-2.873	-1.18	0	1	0	1	3	9.596	0	-0.18	3	0.404	0	2.18	0	0	0	0	0	1	0	0	1	0	2		0
1565	3	5	0	1	-3.462	-1.181	2.37	3.073	1	0	1	0	-0.462	5	2.37	1	6.462	5	-2.37	1	0	0	0	0	0	1	0	0	1	0	2		0
1566	3	5	0	1	4.536	2.525	-3.92	0.596	1	0	1	1	7.536	5	-3.92	1.596	-1.536	5	3.92	0.404	0	0	0	0	0	1	0	0	1	0	2		0
1567	3	5	0	1	5.866	2.363	4.532	-2.826	1	0	0	0	8.866	5	0	1	-2.866	5	0	1	0	0	0	0	0	1	0	1	0	0	1		0
1568	3	5	0	1	1.253	-1.199	5.731	5.32	0	0	0	0	3	5	0	1	3	5	0	1	1	1	1	0	1	0	0	1	0	0	0		1
1569	3	5	0	1	-0.358	-3.109	2.563	0.547	1	1	1	1	2.642	1.891	2.563	1.547	3.358	8.109	-2.563	0.453	0	1	1	1	0	0	0	1	0	1	0		0
1570	3	5	0	1	-5.006	2.555	4.853	-3.329	1	0	1	0	-2.006	5	4.853	1	8.006	5	-4.853	1	0	0	0	0	0	1	0	0	1	0	2		0
1571	3	5	0	1	-4.828	3.474	-2.813	4.631	1	1	1	0	-1.828	8.474	-2.813	1	7.828	1.526	2.813	1	0	0	0	0	1	0	1	0	0	1	0		0
1572	3	5	0	1	-0.926	-5.964	0.245	0.982	0	0	0	1	3	5	0	1.982	3	5	0	0.018	1	1	1	0	1	0	0	1	0	0	0		0
1573	3	5	0	1	-5.133	-0.539	-4.594	-4.531	0	0	0	1	3	5	0	-3.531	3	5	0	5.531	0	0	0	0	0	1	0	1	0	0	1		0
1574	3	5	0	1	-1.317	-4.938	3.72	-2.437	0	0	0	1	3	5	0	-1.437	3	5	0	3.437	0	0	0	0	0	1	0	1	0	0	1		0
1575	3	5	0	1	4.016	4.33	-5.806	-4.85	0	1	0	0	3	9.33	0	1	3	0.67	0	1	0	0	0	0	1	0	0	0	1	0	1		0
1576	3	5	0	1	-2.253	4.135	5.749	5.691	0	1	0	0	3	9.135	0	1	3	0.865	0	1	0	0	0	0	1	0	0	0	1	0	1		0
1577	3	5	0	1	-5.712	-3.941	-5.119	-5.838	0	0	0	1	3	5	0	-4.838	3	5	0	6.838	0	0	0	0	0	1	0	1	0	0	1		0
1578	3	5	0	1	3.375	3.492	5.348	-4.219	0	1	1	1	3	8.492	5.348	-3.219	3	1.508	-5.348	5.219	0	0	0	0	0	1	0	0	1	0	2		0
1579	3	5	0	1	-5.352	-4.686	0.781	-1.945	1	1	1	1	-2.352	0.314	0.781	-0.945	8.352	9.686	-0.781	2.945	0	1	1	0	0	1	0	1	0	0	1		0
1580	3	5	0	1	0.428	-1.792	-2.948	-4.612	1	1	1	1	3.428	3.208	-2.948	-3.612	2.572	6.792	2.948	5.612	0	0	0	1	0	0	0	1	0	1	0		0
1581	3	5	0	1	-3.32	-2.789	-1.745	2.282	1	0	0	1	-0.32	5	0	3.282	6.32	5	0	-1.282	0	0	0	0	1	0	1	0	0	1	0		0
1582	3	5	0	1	-3.161	2.164	0.38	4.719	1	1	0	1	-0.161	7.164	0	5.719	6.161	2.836	0	-3.719	0	0	0	0	1	0	1	0	0	1	0		0
1583	3	5	0	1	-5.179	-5.574	0.542	0.101	1	1	1	0	-2.179	-0.574	0.542	1	8.179	10.574	-0.542	1	0	1	1	0	1	0	0	1	0	0	0		0
1584	3	5	0	1	-4.954	3.769	3.385	2.42	0	0	0	1	3	5	0	3.42	3	5	0	-1.42	0	0	0	0	1	0	0	0	1	0	1		0
1585	3	5	0	1	5.514	2.013	-4.43	-1.036	1	1	0	1	8.514	7.013	0	-0.036	-2.514	2.987	0	2.036	0	0	0	1	0	0	0	1	0	1	0		0
1586	3	5	0	1	0.393	-1.295	5.342	-2.885	0	0	1	0	3	5	5.342	1	3	5	-5.342	1	0	1	1	0	0	1	0	1	0	0	1		0
1587	3	5	0	1	-1.402	-1.873	3.768	4.345	0	0	1	1	3	5	3.768	5.345	3	5	-3.768	-3.345	0	1	1	0	1	0	0	1	0	0	0		0
1588	3	5	0	1	-4.379	-5.839	-0.266	-3.878	0	1	0	0	3	-0.839	0	1	3	10.839	0	1	0	0	0	0	0	1	0	1	0	0	1		0
1589	3	5	0	1	1.149	5.734	5.628	-1.394	0	0	1	1	3	5	5.628	-0.394	3	5	-5.628	2.394	0	1	1	0	0	1	0	1	0	0	1		0
1590	3	5	0	1	4.063	-4.641	0.157	-4.172	1	1	1	1	7.063	0.359	0.157	-3.172	-1.063	9.641	-0.157	5.172	0	0	0	1	0	0	0	1	0	1	0		0
1591	3	5	0	1	-4.596	-1.355	3.905	3.619	0	0	1	1	3	5	3.905	4.619	3	5	-3.905	-2.619	0	1	1	0	1	0	0	1	0	0	0		0
1592	3	5	0	1	1.353	-0.987	4.515	-4.234	1	1	0	1	4.353	4.013	0	-3.234	1.647	5.987	0	5.234	0	0	0	1	0	0	0	1	0	1	0		0
1593	3	5	0	1	2.581	2.56	0.843	-3.038	1	1	0	1	5.581	7.56	0	-2.038	0.419	2.44	0	4.038	0	0	0	0	0	1	0	1	0	0	1		0
1594	3	5	0	1	1.488	-4.14	5.95	-2.973	0	0	1	1	3	5	5.95	-1.973	3	5	-5.95	3.973	0	0	0	0	0	1	0	1	0	0	1		0
1595	3	5	0	1	4.768	4.768	0.048	-4.851	0	1	0	1	3	9.768	0	-3.851	3	0.232	0	5.851	0	0	0	0	0	1	0	0	1	0	2		0
1596	3	5	0	1	1.831	-1.531	3.591	-4.444	1	0	0	0	4.831	5	0	1	1.169	5	0	1	1	0	1	0	1	0	0	1	0	0	0		0
1597	3	5	0	1	2.031	-5.932	3.98	0.642	1	1	1	1	5.031	-0.932	3.98	1.642	0.969	10.932	-3.98	0.358	0	0	0	1	0	0	0	1	0	1	0		0
1598	3	5	0	1	2.2	-3.931	-0.041	-5.233	1	1	0	0	5.2	1.069	0	1	0.8	8.931	0	1	0	0	0	0	0	1	0	1	0	0	1		0
1599	3	5	0	1	-5.606	-0.439	4.905	-1.72	1	0	1	1	-2.606	5	4.905	-0.72	8.606	5	-4.905	2.72	0	0	0	0	0	1	0	0	1	0	2		0
1600	3	5	0	1	2.445	-4.431	1.21	-4.047	0	1	0	0	3	0.569	0	1	3	9.431	0	1	0	0	0	0	0	1	0	1	0	0	1		0
1601	3	5	0	1	-2.984	3.956	1.948	3.563	1	1	1	1	0.016	8.956	1.948	4.563	5.984	1.044	-1.948	-2.563	0	0	0	0	1	0	1	0	0	1	0		0
1602	3	5	0	1	4.115	-0.034	-3.089	0.555	1	0	1	1	7.115	5	-3.089	1.555	-1.115	5	3.089	0.445	0	0	0	0	0	1	0	0	1	0	2		0
1603	3	5	0	1	-0.815	1.928	-0.062	-2.677	1	0	1	0	2.185	5	-0.062	1	3.815	5	0.062	1	0	1	1	0	1	0	0	1	0	0	0		0
1604	3	5	0	1	-5.583	-1.229	2.61	-3.793	0	1	1	0	3	3.771	2.61	1	3	6.229	-2.61	1	0	1	1	0	0	1	0	1	0	0	1		0
1605	3	5	0	1	5.883	4.041	-0.523	-0.879	1	0	1	0	8.883	5	-0.523	1	-2.883	5	0.523	1	0	0	0	0	0	1	0	1	0	0	1		0
1606	3	5	0	1	1.19	2.845	-0.649	-1.981	1	1	0	0	4.19	7.845	0	1	1.81	2.155	0	1	1	1	1	0	1	0	0	1	0	0	0		0
1607	3	5	0	1	1.075	0.551	2.786	-2.328	1	1	1	1	4.075	5.551	2.786	-1.328	1.925	4.449	-2.786	3.328	0	0	0	0	0	1	0	1	0	0	1		0
1608	3	5	0	1	4.456	4.878	-0.083	2.88	1	0	1	1	7.456	5	-0.083	3.88	-1.456	5	0.083	-1.88	0	0	0	0	0	1	0	0	1	0	2		0
1609	3	5	0	1	-1.25	1.608	-4.336	-4.469	0	1	0	0	3	6.608	0	1	3	3.392	0	1	0	1	1	0	1	0	0	1	0	0	0		0
1610	3	5	0	1	4.524	-2.806	-5.949	3.677	1	0	1	1	7.524	5	-5.949	4.677	-1.524	5	5.949	-2.677	0	0	0	0	0	1	0	0	1	0	2		0
1611	3	5	0	1	-4.465	-3.059	-3.85	5.371	0	1	1	1	3	1.941	-3.85	6.371	3	8.059	3.85	-4.371	0	0	0	0	0	1	0	0	1	0	2		0
1612	3	5	0	1	-3.896	2.705	3.064	5.005	1	1	1	1	-0.896	7.705	3.064	6.005	6.896	2.295	-3.064	-4.005	0	0	0	0	1	0	1	0	0	1	0		0
1613	3	5	0	1	-3.828	-3.686	-3.91	-0.275	0	0	0	0	3	5	0	1	3	5	0	1	1	1	1	0	1	0	0	1	0	0	0		1
1614	3	5	0	1	-0.374	3.698	-2.52	0.073	0	0	0	1	3	5	0	1.073	3	5	0	0.927	1	1	1	0	1	0	0	1	0	0	0		0
1615	3	5	0	1	-2.707	-4.91	4.333	-3.313	0	1	0	0	3	0.09	0	1	3	9.91	0	1	0	0	0	0	0	1	0	1	0	0	1		0
1616	3	5	0	1	-2.313	3.545	-3.235	-1.854	0	0	0	1	3	5	0	-0.854	3	5	0	2.854	0	1	1	0	0	1	0	1	0	0	1		0
1617	3	5	0	1	3.11	-3.365	0.947	-4.695	0	1	0	0	3	1.635	0	1	3	8.365	0	1	0	0	0	0	0	1	0	1	0	0	1		0
1618	3	5	0	1	5.797	-2.848	-3.991	2.108	1	0	1	1	8.797	5	-3.991	3.108	-2.797	5	3.991	-1.108	0	0	0	0	0	1	0	0	1	0	2		0
1619	3	5	0	1	-3.709	2.067	2.865	-4.409	0	1	0	0	3	7.067	0	1	3	2.933	0	1	0	0	0	0	1	0	0	0	1	0	1		0
1620	3	5	0	1	2.086	-0.119	2.826	5.37	0	0	1	0	3	5	2.826	1	3	5	-2.826	1	0	1	1	0	0	1	0	1	0	0	1		0
1621	3	5	0	1	2.612	4.117	1.056	5.616	0	0	1	0	3	5	1.056	1	3	5	-1.056	1	0	1	1	0	0	1	0	1	0	0	1		0
1622	3	5	0	1	1.364	2.817	-2.69	-5.059	0	0	0	1	3	5	0	-4.059	3	5	0	6.059	0	0	0	0	0	1	0	1	0	0	1		0
1623	3	5	0	1	-0.992	-1.279	0.433	3.61	1	1	1	1	2.008	3.721	0.433	4.61	3.992	6.279	-0.433	-2.61	0	0	0	0	1	0	0	0	1	0	1		0
1624	3	5	0	1	3.433	2.291	-3.377	0.434	1	1	0	1	6.433	7.291	0	1.434	-0.433	2.709	0	0.566	1	0	1	0	1	0	0	1	0	0	0		0
1625	3	5	0	1	-3.239	-3.689	0.148	1.011	0	1	1	0	3	1.311	0.148	1	3	8.689	-0.148	1	0	0	0	0	0	1	0	1	0	0	1		0
1626	3	5	0	1	2.269	3.762	4.95	-0.229	1	1	0	0	5.269	8.762	0	1	0.731	1.238	0	1	1	0	1	0	1	0	0	1	0	0	0		0
1627	3	5	0	1	4.588	4.054	-0.876	-5.863	0	1	0	0	3	9.054	0	1	3	0.946	0	1	0	0	0	0	1	0	0	0	1	0	1		0
1628	3	5	0	1	-0.53	1.257	2.996	0.837	1	0	0	0	2.47	5	0	1	3.53	5	0	1	0	1	1	0	1	0	0	1	0	0	0		0
1629	3	5	0	1	5.164	0.926	2.866	-1.053	0	1	1	0	3	5.926	2.866	1	3	4.074	-2.866	1	0	1	1	0	0	1	0	1	0	0	1		0
1630	3	5	0	1	4.089	-1.211	-0.538	4.765	0	0	1	1	3	5	-0.538	5.765	3	5	0.538	-3.765	0	0	0	0	1	0	0	0	1	0	1		0
1631	3	5	0	1	-3.79	-0.749	1.173	5.243	0	1	0	1	3	4.251	0	6.243	3	5.749	0	-4.243	0	0	0	0	1	0	0	0	1	0	1		0
1632	3	5	0	1	-5.224	-2.867	1.459	-3.777	1	1	1	0	-2.224	2.133	1.459	1	8.224	7.867	-1.459	1	0	0	0	0	0	1	0	0	1	0	2		0
1633	3	5	0	1	-0.042	0.196	0.265	3.972	1	0	0	1	2.958	5	0	4.972	3.042	5	0	-2.972	0	0	0	0	1	0	0	0	1	0	1		0
1634	3	5	0	1	-1.224	-5.091	5.753	3.319	1	0	1	0	1.776	5	5.753	1	4.224	5	-5.753	1	0	1	1	0	0	1	0	1	0	0	1		0
1635	3	5	0	1	-4.421	4.628	0.165	0.145	1	1	0	0	-1.421	9.628	0	1	7.421	0.372	0	1	0	0	0	0	1	0	0	0	1	0	1		0
1636	3	5	0	1	5.413	-2.669	5.594	-5.558	0	1	1	1	3	2.331	5.594	-4.558	3	7.669	-5.594	6.558	0	0	0	1	0	0	0	1	0	1	0		0
1637	3	5	0	1	-2.197	1.35	-2.759	0.18	1	0	0	1	0.803	5	0	1.18	5.197	5	0	0.82	0	0	0	0	1	0	0	0	1	0	1		0
1638	3	5	0	1	5.327	-4.766	2.274	-1.782	1	1	0	0	8.327	0.234	0	1	-2.327	9.766	0	1	0	0	0	0	0	1	0	1	0	0	1		0
1639	3	5	0	1	-0.777	2.638	-0.936	3.227	0	0	1	1	3	5	-0.936	4.227	3	5	0.936	-2.227	0	0	0	0	1	0	0	0	1	0	1		0
1640	3	5	0	1	5.825	2.044	-3.914	2.481	0	0	0	1	3	5	0	3.481	3	5	0	-1.481	0	0	0	0	1	0	0	0	1	0	1		0
1641	3	5	0	1	-3.747	-3.228	-0.705	-0.994	1	1	1	0	-0.747	1.772	-0.705	1	6.747	8.228	0.705	1	0	1	1	0	1	0	0	1	0	0	0		0
1642	3	5	0	1	-3.598	5.76	3.847	4.737	1	0	0	0	-0.598	5	0	1	6.598	5	0	1	0	0	0	0	1	0	0	0	1	0	1		0
1643	3	5	0	1	-1.42	3.225	-1.112	5.172	0	1	0	0	3	8.225	0	1	3	1.775	0	1	0	0	0	0	1	0	0	0	1	0	1		0
1644	3	5	0	1	-1.959	-1.488	5.847	4.656	1	1	0	0	1.041	3.512	0	1	4.959	6.488	0	1	0	1	1	0	1	0	0	1	0	0	0		0
1645	3	5	0	1	3.253	-0.322	2.853	0.138	1	1	1	0	6.253	4.678	2.853	1	-0.253	5.322	-2.853	1	0	0	0	1	0	0	0	1	0	1	0		0
1646	3	5	0	1	2.039	3.232	-1.041	2.502	0	0	0	0	3	5	0	1	3	5	0	1	1	1	1	0	1	0	0	1	0	0	0		1
1647	3	5	0	1	1.055	-1.5	-2.412	4.378	0	0	0	1	3	5	0	5.378	3	5	0	-3.378	0	0	0	0	1	0	0	0	1	0	1		0
1648	3	5	0	1	-1.806	4.537	-3.95	3.9	1	0	1	0	1.194	5	-3.95	1	4.806	5	3.95	1	1	0	1	0	1	0	0	0	1	0	1		0
1649	3	5	0	1	5.457	-5.19	-5.217	-0.692	0	1	1	1	3	-0.19	-5.217	0.308	3	10.19	5.217	1.692	0	0	0	0	0	1	0	0	1	0	2		0
1650	3	5	0	1	-4.239	-4.755	-5.643	4.773	1	1	0	0	-1.239	0.245	0	1	7.239	9.755	0	1	0	1	1	0	1	0	0	1	0	0	0		0
1651	3	5	0	1	2.213	5.902	-0.928	2.966	0	1	0	1	3	10.902	0	3.966	3	-0.902	0	-1.966	0	0	0	0	1	0	1	0	0	1	0		0
1652	3	5	0	1	0.704	-0.279	-5.027	0.154	0	1	0	0	3	4.721	0	1	3	5.279	0	1	1	1	1	0	1	0	0	1	0	0	0		0
1653	3	5	0	1	-4.745	-1.819	-2.61	0.585	1	1	1	0	-1.745	3.181	-2.61	1	7.745	6.819	2.61	1	0	0	0	0	1	0	1	0	0	1	0		0
1654	3	5	0	1	-2.471	-1.542	0.783	-3.214	0	0	1	1	3	5	0.783	-2.214	3	5	-0.783	4.214	0	0	0	0	0	1	0	1	0	0	1		0
1655	3	5	0	1	-0.394	1.902	0.07	4.923	0	1	1	0	3	6.902	0.07	1	3	3.098	-0.07	1	0	1	1	0	1	0	0	1	0	0	0		0
1656	3	5	0	1	-2.335	-0.945	-0.668	1.556	0	0	1	1	3	5	-0.668	2.556	3	5	0.668	-0.556	1	0	1	0	1	0	0	0	1	0	1		0
1657	3	5	0	1	0.428	1.991	-1.469	-2.327	0	0	0	0	3	5	0	1	3	5	0	1	1	1	1	0	1	0	0	1	0	0	0		1
1658	3	5	0	1	3.921	1.93	-0.267	0.472	0	1	1	1	3	6.93	-0.267	1.472	3	3.07	0.267	0.528	0	1	1	0	1	0	0	1	0	0	0		0
1659	3	5	0	1	4.286	2.514	-3.28	-1.621	0	0	0	1	3	5	0	-0.621	3	5	0	2.621	0	1	1	0	0	1	0	1	0	0	1		0
1660	3	5	0	1	-2.326	-1.526	-0.632	-1.172	1	0	1	0	0.674	5	-0.632	1	5.326	5	0.632	1	0	0	0	0	1	0	0	0	1	0	1		0
1661	3	5	0	1	-5.799	-3.25	-1.249	4.435	1	0	0	1	-2.799	5	0	5.435	8.799	5	0	-3.435	0	0	0	0	1	0	1	0	0	1	0		0
1662	3	5	0	1	-5.629	-0.872	5.022	5.312	1	0	0	0	-2.629	5	0	1	8.629	5	0	1	0	0	0	0	1	0	0	0	1	0	1		0
1663	3	5	0	1	-1.747	4.007	-4.033	-2.64	0	1	1	1	3	9.007	-4.033	-1.64	3	0.993	4.033	3.64	1	0	1	0	1	0	1	0	0	1	0		0
1664	3	5	0	1	-5.355	2.288	-4.293	4.312	0	0	1	0	3	5	-4.293	1	3	5	4.293	1	1	0	1	0	1	0	0	0	1	0	1		0
1665	3	5	0	1	0.716	-5.564	-0.264	3.733	0	0	0	1	3	5	0	4.733	3	5	0	-2.733	0	0	0	0	1	0	0	0	1	0	1		0
1666	3	5	0	1	2.046	2.78	-5.994	-5.521	1	0	1	1	5.046	5	-5.994	-4.521	0.954	5	5.994	6.521	0	0	0	0	0	1	0	1	0	0	1		0
1667	3	5	0	1	-2.107	-5.644	5.855	0.515	1	0	0	0	0.893	5	0	1	5.107	5	0	1	0	0	0	0	1	0	0	0	1	0	1		0
1668	3	5	0	1	0.301	1.667	2.336	5.651	1	0	1	0	3.301	5	2.336	1	2.699	5	-2.336	1	0	1	1	0	0	1	0	1	0	0	1		0
1669	3	5	0	1	-2.225	-4.755	-2.855	-3.559	1	1	1	1	0.775	0.245	-2.855	-2.559	5.225	9.755	2.855	4.559	0	0	0	0	0	1	0	1	0	0	1		0
1670	3	5	0	1	-1.48	-0.532	-4.244	2.332	1	0	1	0	1.52	5	-4.244	1	4.48	5	4.244	1	1	0	1	0	1	0	0	0	1	0	1		0
1671	3	5	0	1	3.956	5.972	0.717	0.361	1	1	1	1	6.956	10.972	0.717	1.361	-0.956	-0.972	-0.717	0.639	1	0	1	0	1	0	0	0	1	0	1		0
1672	3	5	0	1	3.702	3.823	-3.806	-1.394	0	0	0	0	3	5	0	1	3	5	0	1	1	1	1	0	1	0	0	1	0	0	0		1
1673	3	5	0	1	4.981	-0.204	4.294	0.677	0	0	0	1	3	5	0	1.677	3	5	0	0.323	1	1	1	0	1	0	0	1	0	0	0		0
1674	3	5	0	1	4.063	-3.349	-5.89	-5.373	1	1	0	1	7.063	1.651	0	-4.373	-1.063	8.349	0	6.373	0	0	0	1	0	0	0	1	0	1	0		0
1675	3	5	0	1	-2.378	-2.522	-3.014	5.855	0	1	0	0	3	2.478	0	1	3	7.522	0	1	0	0	0	0	0	1	0	1	0	0	1		0
1676	3	5	0	1	-2.674	-3.784	5.642	-0.042	1	0	0	0	0.326	5	0	1	5.674	5	0	1	0	0	0	0	1	0	0	0	1	0	1		0
1677	3	5	0	1	-2.023	-0.246	-1.689	-4.553	1	1	0	0	0.977	4.754	0	1	5.023	5.246	0	1	0	1	1	0	1	0	0	1	0	0	0		0
1678	3	5	0	1	0.526	-4.831	-3.283	3.58	0	1	1	1	3	0.169	-3.283	4.58	3	9.831	3.283	-2.58	0	0	0	0	0	1	0	0	1	0	2		0
1679	3	5	0	1	2.686	-5.353	4.739	1.123	1	1	0	1	5.686	-0.353	0	2.123	0.314	10.353	0	-0.123	0	0	0	0	0	1	0	0	1	0	2		0
1680	3	5	0	1	-0.133	3.528	1.683	3.691	1	0	0	0	2.867	5	0	1	3.133	5	0	1	1	1	1	0	1	0	0	1	0	0	0		0
1681	3	5	0	1	0.883	5.23	-1.03	1.161	1	0	1	1	3.883	5	-1.03	2.161	2.117	5	1.03	-0.161	1	0	1	0	1	0	0	0	1	0	1		0
1682	3	5	0	1	-0.001	4.458	-0.461	2.746	1	1	1	0	2.999	9.458	-0.461	1	3.001	0.542	0.461	1	0	0	0	0	1	0	0	0	1	0	1		0
1683	3	5	0	1	-0.949	-4.961	-2.914	0.921	1	1	0	1	2.051	0.039	0	1.921	3.949	9.961	0	0.079	0	0	0	0	0	1	0	1	0	0	1		0
1684	3	5	0	1	-0.907	-2.61	-5.781	-0.735	1	0	0	1	2.093	5	0	0.265	3.907	5	0	1.735	0	1	1	0	1	0	0	1	0	0	0		0
1685	3	5	0	1	5.052	3.82	5.461	-1.932	0	1	0	1	3	8.82	0	-0.932	3	1.18	0	2.932	0	0	0	0	0	1	0	0	1	0	2		0
1686	3	5	0	1	-1.996	-2.074	-3.804	0.509	0	0	0	1	3	5	0	1.509	3	5	0	0.491	1	1	1	0	1	0	0	1	0	0	0		0
1687	3	5	0	1	-1.886	1.587	-2.591	0.62	0	1	1	1	3	6.587	-2.591	1.62	3	3.413	2.591	0.38	1	0	1	0	1	0	0	0	1	0	1		0
1688	3	5	0	1	-1.821	-3.936	3.063	-1.357	0	1	0	1	3	1.064	0	-0.357	3	8.936	0	2.357	0	0	0	1	0	0	0	1	0	1	0		0
1689	3	5	0	1	5.545	2.738	-1.938	4.334	1	1	0	0	8.545	7.738	0	1	-2.545	2.262	0	1	0	0	0	0	0	1	0	1	0	0	1		0
1690	3	5	0	1	-3.848	-3.433	1.529	-2.394	0	0	0	1	3	5	0	-1.394	3	5	0	3.394	0	0	0	0	0	1	0	1	0	0	1		0
1691	3	5	0	1	4.577	-5.983	1.873	-2.208	0	0	1	0	3	5	1.873	1	3	5	-1.873	1	0	1	1	0	0	1	0	1	0	0	1		0
1692	3	5	0	1	5.623	-1.777	-0.788	-2.111	1	1	1	1	8.623	3.223	-0.788	-1.111	-2.623	6.777	0.788	3.111	0	0	0	1	0	0	0	1	0	1	0		0
1693	3	5	0	1	4.769	-5.893	5.357	3.712	0	1	0	0	3	-0.893	0	1	3	10.893	0	1	0	0	0	0	0	1	0	1	0	0	1		0
1694	3	5	0	1	-2.116	0.879	4.752	1.99	1	0	0	1	0.884	5	0	2.99	5.116	5	0	-0.99	0	0	0	0	1	0	1	0	0	1	0		0
1695	3	5	0	1	-0.635	-5.255	4.388	-2.084	0	0	1	0	3	5	4.388	1	3	5	-4.388	1	0	1	1	0	0	1	0	1	0	0	1		0
1696	3	5	0	1	-3.711	2.773	-2.133	2.865	1	0	0	0	-0.711	5	0	1	6.711	5	0	1	0	0	0	0	1	0	0	0	1	0	1		0
1697	3	5	0	1	1.161	5.736	4.703	-5.794	0	1	1	1	3	10.736	4.703	-4.794	3	-0.736	-4.703	6.794	0	0	0	0	0	1	0	0	1	0	2		0
1698	3	5	0	1	3.073	-2.667	5.287	-5.166	1	1	1	1	6.073	2.333	5.287	-4.166	-0.073	7.667	-5.287	6.166	0	0	0	1	0	0	0	1	0	1	0		0
1699	3	5	0	1	-2.815	-3.877	-0.654	2.925	1	0	0	0	0.185	5	0	1	5.815	5	0	1	0	0	0	0	1	0	0	0	1	0	1		0
1700	3	5	0	1	1.852	-1.506	-0.447	-4.335	1	0	0	1	4.852	5	0	-3.335	1.148	5	0	5.335	0	0	0	0	0	1	0	1	0	0	1		0
1701	3	5	0	1	1.671	1.41	-2.976	-5.77	0	1	1	0	3	6.41	-2.976	1	3	3.59	2.976	1	1	0	1	0	1	0	0	0	1	0	1		0
1702	3	5	0	1	-1.306	2.927	-2.19	-2.008	0	0	1	0	3	5	-2.19	1	3	5	2.19	1	1	0	1	0	1	0	0	0	1	0	1		0
1703	3	5	0	1	-0.411	-3.341	-4.036	-2.135	1	1	1	0	2.589	1.659	-4.036	1	3.411	8.341	4.036	1	0	0	0	0	0	1	0	0	1	0	2		0
1704	3	5	0	1	-4.991	4.373	-0.844	1.906	1	1	1	0	-1.991	9.373	-0.844	1	7.991	0.627	0.844	1	0	0	0	0	1	0	0	0	1	0	1		0
1705	3	5	0	1	-2.254	-1.896	1.973	1.272	0	0	0	1	3	5	0	2.272	3	5	0	-0.272	1	0	1	0	1	0	0	0	1	0	1		0
1706	3	5	0	1	-5.416	-1.667	-5.446	-3.385	1	0	0	0	-2.416	5	0	1	8.416	5	0	1	0	0	0	0	1	0	0	0	1	0	1		0
1707	3	5	0	1	0.11	-3.532	-0.102	3.278	0	0	1	0	3	5	-0.102	1	3	5	0.102	1	1	1	1	0	1	0	0	1	0	0	0		0
1708	3	5	0	1	-2.002	-5.834	-0.751	4.535	0	0	0	1	3	5	0	5.535	3	5	0	-3.535	0	0	0	0	1	0	0	0	1	0	1		0
1709	3	5	0	1	3.304	0.259	3.199	3.322	0	0	1	0	3	5	3.199	1	3	5	-3.199	1	0	1	1	0	0	1	0	1	0	0	1		0
1710	3	5	0	1	2.682	1.713	-5.134	3.347	1	1	1	0	5.682	6.713	-5.134	1	0.318	3.287	5.134	1	1	0	1	0	1	0	0	0	1	0	1		0
1711	3	5	0	1	-3.217	0.697	-2.17	-1.208	1	1	0	1	-0.217	5.697	0	-0.208	6.217	4.303	0	2.208	0	0	0	0	0	1	0	0	1	0	2		0
1712	3	5	0	1	3.491	-5.596	5.089	-5.404	1	1	0	0	6.491	-0.596	0	1	-0.491	10.596	0	1	0	0	0	0	0	1	0	1	0	0	1		0
1713	3	5	0	1	4.582	-1.679	0.699	-0.227	1	1	1	0	7.582	3.321	0.699	1	-1.582	6.679	-0.699	1	0	0	0	0	0	1	0	1	0	0	1		0
1714	3	5	0	1	0.221	4.417	-0.064	1.866	1	1	0	1	3.221	9.417	0	2.866	2.779	0.583	0	-0.866	0	0	0	0	1	0	1	0	0	1	0		0
1715	3	5	0	1	1.552	-1.825	-1.474	-2.175	0	1	0	1	3	3.175	0	-1.175	3	6.825	0	3.175	0	0	0	0	0	1	0	1	0	0	1		0
1716	3	5	0	1	-2.923	5.907	2.011	0.689	1	1	0	0	0.077	10.907	0	1	5.923	-0.907	0	1	0	0	0	0	1	0	0	0	1	0	1		0
1717	3	5	0	1	3.365	-1.188	-0.773	-3.943	1	0	0	1	6.365	5	0	-2.943	-0.365	5	0	4.943	0	0	0	1	0	0	0	1	0	1	0		0
1718	3	5	0	1	-2.083	5.188	4.183	-4.307	0	0	1	1	3	5	4.183	-3.307	3	5	-4.183	5.307	0	0	0	0	0	1	0	1	0	0	1		0
1719	3	5	0	1	-0.496	4.598	4.127	3.901	1	0	0	1	2.504	5	0	4.901	3.496	5	0	-2.901	0	0	0	0	1	0	0	0	1	0	1		0
1720	3	5	0	1	5.878	-0.248	-0.13	-2.165	0	0	0	0	3	5	0	1	3	5	0	1	1	1	1	0	1	0	0	1	0	0	0		1
1721	3	5	0	1	-4.169	4.583	-3.13	2.234	1	1	1	1	-1.169	9.583	-3.13	3.234	7.169	0.417	3.13	-1.234	0	0	0	0	1	0	1	0	0	1	0		0
1722	3	5	0	1	-1.108	-2.133	-2.126	-5.683	0	0	0	1	3	5	0	-4.683	3	5	0	6.683	0	0	0	0	0	1	0	1	0	0	1		0
1723	3	5	0	1	-1.849	2.747	5.257	2.433	1	1	1	1	1.151	7.747	5.257	3.433	4.849	2.253	-5.257	-1.433	0	0	0	0	0	1	0	0	1	0	2		0
1724	3	5	0	1	-2.461	-2.687	-4.736	-2.286	0	1	0	0	3	2.313	0	1	3	7.687	0	1	0	0	0	0	0	1	0	1	0	0	1		0
1725	3	5	0	1	-5.034	1.331	2.372	-4.732	1	0	1	1	-2.034	5	2.372	-3.732	8.034	5	-2.372	5.732	0	0	0	0	0	1	0	0	1	0	2		0
1726	3	5	0	1	1.511	3.891	4.036	-3.09	1	1	0	1	4.511	8.891	0	-2.09	1.489	1.109	0	4.09	0	0	0	0	0	1	0	0	1	0	2		0
1727	3	5	0	1	-0.655	0.997	2.335	0.138	0	1	1	0	3	5.997	2.335	1	3	4.003	-2.335	1	0	1	1	0	0	1	0	1	0	0	1		0
1728	3	5	0	1	2.119	-0.862	1.187	0.334	1	0	0	0	5.119	5	0	1	0.881	5	0	1	0	0	0	0	0	1	0	1	0	0	1		0
1729	3	5	0	1	-4.599	4.105	4.021	5.963	1	0	1	1	-1.599	5	4.021	6.963	7.599	5	-4.021	-4.963	0	0	0	0	1	0	1	0	0	1	0		0
1730	3	5	0	1	2.101	1.165	3.643	5.896	0	1	1	0	3	6.165	3.643	1	3	3.835	-3.643	1	0	1	1	0	0	1	0	1	0	0	1		0
1731	3	5	0	1	-4.025	-2.027	-1.16	-1.804	0	1	1	0	3	2.973	-1.16	1	3	7.027	1.16	1	0	0	0	0	0	1	0	0	1	0	2		0
1732	3	5	0	1	-3.565	-2.886	-4.979	5.143	0	0	0	0	3	5	0	1	3	5	0	1	1	1	1	0	1	0	0	1	0	0	0		1
1733	3	5	0	1	-4.797	0.691	-0.856	3.845	0	1	0	0	3	5.691	0	1	3	4.309	0	1	1	1	1	0	1	0	0	1	0	0	0		0
1734	3	5	0	1	-0.641	-1.337	-3.472	5.77	1	0	1	0	2.359	5	-3.472	1	3.641	5	3.472	1	1	0	1	0	1	0	0	0	1	0	1		0
1735	3	5	0	1	1.371	-3.599	0.502	0.011	0	1	1	0	3	1.401	0.502	1	3	8.599	-0.502	1	0	0	0	0	0	1	0	1	0	0	1		0
1736	3	5	0	1	1.753	-4.68	3.757	-5.83	0	0	0	0	3	5	0	1	3	5	0	1	1	1	1	0	1	0	0	1	0	0	0		1
1737	3	5	0	1	1.164	5.28	-5.365	1.011	0	0	1	0	3	5	-5.365	1	3	5	5.365	1	1	0	1	0	1	0	0	0	1	0	1		0
1738	3	5	0	1	-5.428	5.261	4.832	0.569	0	1	0	1	3	10.261	0	1.569	3	-0.261	0	0.431	0	0	0	0	1	0	0	0	1	0	1		0
1739	3	5	0	1	3.357	-3.582	-2.488	-0.994	1	0	1	0	6.357	5	-2.488	1	-0.357	5	2.488	1	0	0	0	0	0	1	0	0	1	0	2		0
1740	3	5	0	1	1.867	1.062	1.701	5.63	0	0	0	0	3	5	0	1	3	5	0	1	1	1	1	0	1	0	0	1	0	0	0		1
1741	3	5	0	1	-1.275	3.863	-4.655	4.214	0	0	0	0	3	5	0	1	3	5	0	1	1	1	1	0	1	0	0	1	0	0	0		1
1742	3	5	0	1	3.256	-3.821	1.774	5.897	1	0	0	0	6.256	5	0	1	-0.256	5	0	1	0	0	0	0	0	1	0	1	0	0	1		0
1743	3	5	0	1	0.394	-5.498	1.056	-3.753	0	1	1	0	3	-0.498	1.056	1	3	10.498	-1.056	1	0	0	0	1	0	0	0	1	0	1	0		0
1744	3	5	0	1	-0.035	-0.027	-3.182	3.189	1	1	1	1	2.965	4.973	-3.182	4.189	3.035	5.027	3.182	-2.189	0	0	0	0	1	0	0	0	1	0	1		0
1745	3	5	0	1	0.601	4.104	-5.422	1.03	1	1	1	1	3.601	9.104	-5.422	2.03	2.399	0.896	5.422	-0.03	1	0	1	0	1	0	1	0	0	1	0		0
1746	3	5	0	1	2.482	4.841	3.014	3.419	0	0	0	0	3	5	0	1	3	5	0	1	1	1	1	0	1	0	0	1	0	0	0		1
1747	3	5	0	1	-5.439	3.232	2.329	0.679	0	0	0	0	3	5	0	1	3	5	0	1	1	1	1	0	1	0	0	1	0	0	0		1
1748	3	5	0	1	0.612	0.203	4.313	-0.21	1	1	1	0	3.612	5.203	4.313	1	2.388	4.797	-4.313	1	0	1	1	0	0	1	0	1	0	0	1		0
1749	3	5	0	1	0.224	5.42	-5.376	4.216	0	0	1	1	3	5	-5.376	5.216	3	5	5.376	-3.216	0	0	0	0	1	0	0	0	1	0	1		0
1750	3	5	0	1	-4.084	2.164	-0.829	3.698	1	1	1	0	-1.084	7.164	-0.829	1	7.084	2.836	0.829	1	0	0	0	0	1	0	0	0	1	0	1		0
1751	3	5	0	1	5.43	-5.494	-3.099	-3.076	1	0	0	0	8.43	5	0	1	-2.43	5	0	1	0	0	0	0	0	1	0	1	0	0	1		0
1752	3	5	0	1	-2.721	3.971	4.443	-2.578	1	0	0	0	0.279	5	0	1	5.721	5	0	1	0	0	0	0	1	0	0	0	1	0	1		0
1753	3	5	0	1	2.398	-4.277	0.283	-4.113	0	0	1	1	3	5	0.283	-3.113	3	5	-0.283	5.113	0	0	0	0	0	1	0	1	0	0	1		0
1754	3	5	0	1	5.553	-2.36	0.686	1.511	0	1	0	1	3	2.64	0	2.511	3	7.36	0	-0.511	0	0	0	0	0	1	0	0	1	0	2		0
1755	3	5	0	1	3.834	5.479	-2.831	-3.883	1	0	0	1	6.834	5	0	-2.883	-0.834	5	0	4.883	0	0	0	1	0	0	0	1	0	1	0		0
1756	3	5	0	1	-0.649	-3.011	2.897	-2.243	0	1	0	0	3	1.989	0	1	3	8.011	0	1	0	0	0	0	0	1	0	1	0	0	1		0
1757	3	5	0	1	-2.511	1.475	-5.451	2.979	0	1	0	1	3	6.475	0	3.979	3	3.525	0	-1.979	0	0	0	0	1	0	0	0	1	0	1		0
1758	3	5	0	1	0.565	-4.027	-1.194	-0.23	0	1	0	0	3	0.973	0	1	3	9.027	0	1	0	0	0	0	0	1	0	1	0	0	1		0
1759	3	5	0	1	2.032	-0.641	-0.429	2.156	0	0	1	0	3	5	-0.429	1	3	5	0.429	1	1	1	1	0	1	0	0	1	0	0	0		0
1760	3	5	0	1	-3.415	5.433	0.15	3.466	0	1	1	1	3	10.433	0.15	4.466	3	-0.433	-0.15	-2.466	0	0	0	0	1	0	1	0	0	1	0		0
1761	3	5	0	1	-1.82	-4.274	3.701	4.068	0	1	1	1	3	0.726	3.701	5.068	3	9.274	-3.701	-3.068	0	1	1	0	0	1	0	1	0	0	1		0
1762	3	5	0	1	4.066	-0.717	-2.382	2.584	1	1	1	0	7.066	4.283	-2.382	1	-1.066	5.717	2.382	1	0	0	0	0	0	1	0	0	1	0	2		0
1763	3	5	0	1	-0.813	1.863	4.7	-3.956	1	0	1	1	2.187	5	4.7	-2.956	3.813	5	-4.7	4.956	0	0	0	0	0	1	0	1	0	0	1		0
1764	3	5	0	1	2.17	0.061	-0.951	1.099	0	1	0	1	3	5.061	0	2.099	3	4.939	0	-0.099	1	0	1	0	1	0	0	0	1	0	1		0
1765	3	5	0	1	-3.458	3.574	4.817	2.622	0	0	1	1	3	5	4.817	3.622	3	5	-4.817	-1.622	0	1	1	0	0	1	0	1	0	0	1		0
1766	3	5	0	1	3.176	5.962	3.761	1.286	0	0	0	0	3	5	0	1	3	5	0	1	1	1	1	0	1	0	0	1	0	0	0		1
1767	3	5	0	1	2.742	2.748	5.004	-3.808	0	0	1	1	3	5	5.004	-2.808	3	5	-5.004	4.808	0	0	0	0	0	1	0	1	0	0	1		0
1768	3	5	0	1	-4.123	-2.636	-5.665	4.139	1	1	0	1	-1.123	2.364	0	5.139	7.123	7.636	0	-3.139	0	0	0	0	1	0	0	0	1	0	1		0
1769	3	5	0	1	-1.714	3.215	-5.61	-0.711	0	0	1	1	3	5	-5.61	0.289	3	5	5.61	1.711	1	0	1	0	1	0	0	0	1	0	1		0
1770	3	5	0	1	0.967	3.643	3.833	3.946	0	1	0	0	3	8.643	0	1	3	1.357	0	1	0	0	0	0	1	0	0	0	1	0	1		0
1771	3	5	0	1	3.168	-0.944	-2.998	3.775	0	1	1	0	3	4.056	-2.998	1	3	5.944	2.998	1	1	0	1	0	1	0	0	0	1	0	1		0
1772	3	5	0	1	-3.399	-5.809	4.073	-1.31	0	0	1	0	3	5	4.073	1	3	5	-4.073	1	0	1	1	0	0	1	0	1	0	0	1		0
1773	3	5	0	1	4.455	-4.224	0.639	0.684	0	1	0	0	3	0.776	0	1	3	9.224	0	1	0	0	0	0	0	1	0	1	0	0	1		0
1774	3	5	0	1	-5.698	1.201	-2.562	4.529	0	0	0	1	3	5	0	5.529	3	5	0	-3.529	0	0	0	0	1	0	0	0	1	0	1		0
1775	3	5	0	1	-0.174	-2.92	-4.301	1.383	1	1	0	0	2.826	2.08	0	1	3.174	7.92	0	1	0	0	0	0	0	1	0	1	0	0	1		0
1776	3	5	0	1	-4.535	-5.819	3.693	3.127	1	0	1	0	-1.535	5	3.693	1	7.535	5	-3.693	1	0	0	0	0	0	1	0	0	1	0	2		0
1777	3	5	0	1	2.543	-4.442	-0.223	-1.569	0	0	0	1	3	5	0	-0.569	3	5	0	2.569	0	1	1	0	0	1	0	1	0	0	1		0
1778	3	5	0	1	0.211	-4.102	1.388	-1.753	0	0	1	1	3	5	1.388	-0.753	3	5	-1.388	2.753	0	1	1	0	0	1	0	1	0	0	1		0
1779	3	5	0	1	-1.047	4.466	5.46	5.22	1	1	0	1	1.953	9.466	0	6.22	4.047	0.534	0	-4.22	0	0	0	0	1	0	1	0	0	1	0		0
1780	3	5	0	1	-2.355	-5.652	-5.846	-2.742	0	1	1	0	3	-0.652	-5.846	1	3	10.652	5.846	1	0	0	0	0	0	1	0	0	1	0	2		0
1781	3	5	0	1	-2.126	-5.023	-3.339	-1.277	1	0	1	0	0.874	5	-3.339	1	5.126	5	3.339	1	0	0	0	0	1	0	1	0	0	1	0		0
1782	3	5	0	1	-3.518	-1.222	-4.666	0.515	0	1	1	0	3	3.778	-4.666	1	3	6.222	4.666	1	1	0	1	0	1	0	0	0	1	0	1		0
1783	3	5	0	1	0.16	-0.954	-5.119	-5.741	0	1	1	1	3	4.046	-5.119	-4.741	3	5.954	5.119	6.741	1	0	1	0	1	0	0	1	0	0	0		0
1784	3	5	0	1	5.913	4.003	-4.67	5.927	1	0	0	0	8.913	5	0	1	-2.913	5	0	1	0	0	0	0	0	1	0	1	0	0	1		0
1785	3	5	0	1	5.461	-5.757	1.194	3.499	1	0	1	0	8.461	5	1.194	1	-2.461	5	-1.194	1	0	0	0	1	0	0	0	1	0	1	0		0
1786	3	5	0	1	-2.439	3.312	-0.791	4.519	1	1	0	0	0.561	8.312	0	1	5.439	1.688	0	1	0	0	0	0	1	0	0	0	1	0	1		0
1787	3	5	0	1	-1.256	-0.439	4.311	2.287	1	1	0	1	1.744	4.561	0	3.287	4.256	5.439	0	-1.287	0	0	0	0	1	0	0	0	1	0	1		0
1788	3	5	0	1	2.823	-4.145	-3.306	2.558	0	0	0	1	3	5	0	3.558	3	5	0	-1.558	0	0	0	0	1	0	0	0	1	0	1		0
1789	3	5	0	1	3.816	3.054	-2.501	-5.167	1	0	1	1	6.816	5	-2.501	-4.167	-0.816	5	2.501	6.167	0	0	0	1	0	0	0	1	0	1	0		0
1790	3	5	0	1	-3.657	-2.217	1.961	2.758	1	1	1	0	-0.657	2.783	1.961	1	6.657	7.217	-1.961	1	0	1	1	0	0	1	0	1	0	0	1		0
1791	3	5	0	1	5.679	1.686	-3.1	0.984	0	0	1	0	3	5	-3.1	1	3	5	3.1	1	1	0	1	0	1	0	0	0	1	0	1		0
1792	3	5	0	1	-0.936	-2.923	-5.395	0.866	1	1	1	0	2.064	2.077	-5.395	1	3.936	7.923	5.395	1	1	0	1	0	1	0	0	0	1	0	1		0
1793	3	5	0	1	-5.672	2.707	-4.932	3.095	0	1	0	0	3	7.707	0	1	3	2.293	0	1	0	0	0	0	1	0	0	0	1	0	1		0
1794	3	5	0	1	5.905	3.768	1.391	-3.323	1	0	1	0	8.905	5	1.391	1	-2.905	5	-1.391	1	0	0	0	1	0	0	0	1	0	1	0		0
1795	3	5	0	1	-0.594	2.136	4.531	-5.932	1	0	1	0	2.406	5	4.531	1	3.594	5	-4.531	1	0	1	1	0	0	1	0	1	0	0	1		0
1796	3	5	0	1	-4.719	-5.48	0.542	-4.033	0	1	0	0	3	-0.48	0	1	3	10.48	0	1	0	0	0	0	0	1	0	1	0	0	1		0
1797	3	5	0	1	-2.034	2.483	0.958	0.738	0	1	1	0	3	7.483	0.958	1	3	2.517	-0.958	1	0	0	0	0	1	0	0	0	1	0	1		0
1798	3	5	0	1	0.918	0.407	-5.139	-2.775	0	1	1	0	3	5.407	-5.139	1	3	4.593	5.139	1	1	0	1	0	1	0	0	0	1	0	1		0
1799	3	5	0	1	3.541	3.191	4.735	2.087	1	0	1	1	6.541	5	4.735	3.087	-0.541	5	-4.735	-1.087	0	0	0	1	0	0	0	1	0	1	0		0
1800	3	5	0	1	5.624	-4.725	0.293	-3.213	0	1	1	1	3	0.275	0.293	-2.213	3	9.725	-0.293	4.213	0	0	0	1	0	0	0	1	0	1	0		0
1801	3	5	0	1	3.125	-1.102	-4.916	-2.054	1	0	1	0	6.125	5	-4.916	1	-0.125	5	4.916	1	0	0	0	0	0	1	0	0	1	0	2		0
1802	3	5	0	1	1.085	3.209	4.047	-2.78	1	1	1	1	4.085	8.209	4.047	-1.78	1.915	1.791	-4.047	3.78	0	0	0	0	0	1	0	0	1	0	2		0
1803	3	5	0	1	0.451	2.3	1.412	3.775	0	1	0	0	3	7.3	0	1	3	2.7	0	1	0	0	0	0	1	0	0	0	1	0	1		0
1804	3	5	0	1	2.488	3.823	5.441	-0.052	0	0	0	1	3	5	0	0.948	3	5	0	1.052	1	1	1	0	1	0	0	1	0	0	0		0
1805	3	5	0	1	3.364	-5.88	4.978	3.605	1	0	0	1	6.364	5	0	4.605	-0.364	5	0	-2.605	0	0	0	0	0	1	0	0	1	0	2		0
1806	3	5	0	1	-1.501	-1.993	-3.93	-3.643	0	1	1	1	3	3.007	-3.93	-2.643	3	6.993	3.93	4.643	1	0	1	0	1	0	0	1	0	0	0		0
1807	3	5	0	1	2.945	-5.613	1.858	-3.961	0	1	1	1	3	-0.613	1.858	-2.961	3	10.613	-1.858	4.961	0	0	0	1	0	0	0	1	0	1	0		0
1808	3	5	0	1	4.387	0.909	-5.131	2.577	1	0	0	0	7.387	5	0	1	-1.387	5	0	1	0	0	0	0	0	1	0	1	0	0	1		0
1809	3	5	0	1	-0.968	2.44	0.286	-1.429	0	0	0	1	3	5	0	-0.429	3	5	0	2.429	0	1	1	0	0	1	0	1	0	0	1		0
1810	3	5	0	1	2.979	3.338	-1.773	5.176	0	0	1	1	3	5	-1.773	6.176	3	5	1.773	-4.176	0	0	0	0	1	0	0	0	1	0	1		0
1811	3	5	0	1	4.523	0.05	-5.192	-5.806	1	1	0	0	7.523	5.05	0	1	-1.523	4.95	0	1	0	0	0	0	0	1	0	1	0	0	1		0
1812	3	5	0	1	4.547	-5.028	0.873	-5.679	0	0	1	1	3	5	0.873	-4.679	3	5	-0.873	6.679	0	0	0	0	0	1	0	1	0	0	1		0
1813	3	5	0	1	-4.633	2.599	-1.045	3.343	1	0	1	0	-1.633	5	-1.045	1	7.633	5	1.045	1	0	0	0	0	1	0	1	0	0	1	0		0
1814	3	5	0	1	5.395	-0.514	5.422	5.88	1	1	0	0	8.395	4.486	0	1	-2.395	5.514	0	1	0	0	0	0	0	1	0	1	0	0	1		0
1815	3	5	0	1	-2.894	-2.582	-0.794	-5.908	0	0	0	0	3	5	0	1	3	5	0	1	1	1	1	0	1	0	0	1	0	0	0		1
1816	3	5	0	1	3.078	-3.245	-2.396	1.817	1	0	1	0	6.078	5	-2.396	1	-0.078	5	2.396	1	0	0	0	0	0	1	0	0	1	0	2		0
1817	3	5	0	1	-2.642	-3.048	-2.558	-2.172	1	0	1	0	0.358	5	-2.558	1	5.642	5	2.558	1	0	0	0	0	1	0	1	0	0	1	0		0
1818	3	5	0	1	3.251	-2.369	-3.109	5.458	1	0	0	0	6.251	5	0	1	-0.251	5	0	1	0	0	0	0	0	1	0	1	0	0	1		0
1819	3	5	0	1	3.728	1.515	-1.832	-5.977	0	1	0	0	3	6.515	0	1	3	3.485	0	1	0	1	1	0	1	0	0	1	0	0	0		0
1820	3	5	0	1	-2.865	-2.701	1.622	-4.389	1	1	0	1	0.135	2.299	0	-3.389	5.865	7.701	0	5.389	0	1	1	0	0	1	0	1	0	0	1		0
1821	3	5	0	1	-2.512	-1.924	3.604	-5.162	1	0	0	1	0.488	5	0	-4.162	5.512	5	0	6.162	0	0	0	0	0	1	0	0	1	0	2		0
1822	3	5	0	1	-2.853	2.599	-0.655	-3.642	1	0	0	1	0.147	5	0	-2.642	5.853	5	0	4.642	0	0	0	0	0	1	0	0	1	0	2		0
1823	3	5	0	1	-1.385	-3.613	-0.344	-0.503	0	1	1	0	3	1.387	-0.344	1	3	8.613	0.344	1	0	0	0	0	0	1	0	1	0	0	1		0
1824	3	5	0	1	-2.184	-3.311	-5.168	1.435	1	0	1	0	0.816	5	-5.168	1	5.184	5	5.168	1	0	0	0	0	1	0	1	0	0	1	0		0
1825	3	5	0	1	2.119	3.345	-3.877	-3.401	0	1	1	1	3	8.345	-3.877	-2.401	3	1.655	3.877	4.401	1	0	1	0	1	0	0	0	1	0	1		0
1826	3	5	0	1	-0.406	1.064	3.464	0.266	1	1	0	1	2.594	6.064	0	1.266	3.406	3.936	0	0.734	0	1	1	0	1	0	0	1	0	0	0		0
1827	3	5	0	1	1.344	-5.781	3.862	1.251	0	1	0	1	3	-0.781	0	2.251	3	10.781	0	-0.251	0	0	0	0	0	1	0	0	1	0	2		0
1828	3	5	0	1	-3.931	5.95	3.483	-4.163	0	1	1	0	3	10.95	3.483	1	3	-0.95	-3.483	1	0	0	0	0	0	1	0	0	1	0	2		0
1829	3	5	0	1	0.73	2.135	0.92	3.183	0	1	0	1	3	7.135	0	4.183	3	2.865	0	-2.183	0	0	0	0	1	0	1	0	0	1	0		0
1830	3	5	0	1	-5.745	4.404	3.855	-1.283	1	0	0	1	-2.745	5	0	-0.283	8.745	5	0	2.283	0	0	0	0	0	1	0	0	1	0	2		0
1831	3	5	0	1	3.342	3.012	-1.158	-1.14	0	1	0	0	3	8.012	0	1	3	1.988	0	1	0	0	0	0	1	0	0	0	1	0	1		0
1832	3	5	0	1	-2.2	-3.828	0.208	-5.756	1	1	1	0	0.8	1.172	0.208	1	5.2	8.828	-0.208	1	0	1	1	0	1	0	0	1	0	0	0		0
1833	3	5	0	1	2.687	-0.256	-3.421	-3.77	1	0	0	1	5.687	5	0	-2.77	0.313	5	0	4.77	0	0	0	1	0	0	0	1	0	1	0		0
1834	3	5	0	1	-2.57	2.298	1.611	4.632	0	0	0	1	3	5	0	5.632	3	5	0	-3.632	0	0	0	0	1	0	0	0	1	0	1		0
1835	3	5	0	1	5.859	-4.207	0.815	-2.337	1	0	0	1	8.859	5	0	-1.337	-2.859	5	0	3.337	0	0	0	1	0	0	0	1	0	1	0		0
1836	3	5	0	1	-3.067	-4.31	-0.8	4.553	1	0	0	1	-0.067	5	0	5.553	6.067	5	0	-3.553	0	0	0	0	1	0	1	0	0	1	0		0
1837	3	5	0	1	-2.299	0.15	-4.595	-3.432	0	0	0	1	3	5	0	-2.432	3	5	0	4.432	0	0	0	0	0	1	0	1	0	0	1		0
1838	3	5	0	1	3.727	-0.771	4.734	-1.544	0	1	0	0	3	4.229	0	1	3	5.771	0	1	1	1	1	0	1	0	0	1	0	0	0		0
1839	3	5	0	1	-3.555	3.085	2.345	3.233	1	0	0	0	-0.555	5	0	1	6.555	5	0	1	0	0	0	0	1	0	0	0	1	0	1		0
1840	3	5	0	1	3.508	-5.297	-1.752	1.646	0	1	1	1	3	-0.297	-1.752	2.646	3	10.297	1.752	-0.646	0	0	0	0	0	1	0	0	1	0	2		0
1841	3	5	0	1	-4.858	-4.159	-4.91	-2.975	1	1	0	1	-1.858	0.841	0	-1.975	7.858	9.159	0	3.975	0	1	1	0	0	1	0	1	0	0	1		0
1842	3	5	0	1	-1.742	-3.348	2.582	0.671	1	1	0	0	1.258	1.652	0	1	4.742	8.348	0	1	1	1	1	0	1	0	0	1	0	0	0		0
1843	3	5	0	1	0.43	2.84	-4.082	-2.609	1	0	0	0	3.43	5	0	1	2.57	5	0	1	1	1	1	0	1	0	0	1	0	0	0		0
1844	3	5	0	1	-4.575	2.392	1.806	4.729	1	0	0	1	-1.575	5	0	5.729	7.575	5	0	-3.729	0	0	0	0	1	0	1	0	0	1	0		0
1845	3	5	0	1	3.502	2.192	2.407	-0.309	0	1	1	1	3	7.192	2.407	0.691	3	2.808	-2.407	1.309	0	0	0	0	0	1	0	0	1	0	2		0
1846	3	5	0	1	-3.713	2.851	4.544	-5.391	0	1	0	0	3	7.851	0	1	3	2.149	0	1	0	0	0	0	1	0	0	0	1	0	1		0
1847	3	5	0	1	5.288	0.599	5.4	3.849	0	1	0	0	3	5.599	0	1	3	4.401	0	1	1	1	1	0	1	0	0	1	0	0	0		0
1848	3	5	0	1	0.082	1.963	-4.547	-1.46	1	0	1	0	3.082	5	-4.547	1	2.918	5	4.547	1	1	0	1	0	1	0	0	0	1	0	1		0
1849	3	5	0	1	-2.175	1.983	4.939	-1.251	1	0	1	1	0.825	5	4.939	-0.251	5.175	5	-4.939	2.251	0	0	0	0	0	1	0	0	1	0	2		0
1850	3	5	0	1	-1.376	-4.885	4.681	5.855	0	1	1	1	3	0.115	4.681	6.855	3	9.885	-4.681	-4.855	0	0	0	0	0	1	0	0	1	0	2		0
1851	3	5	0	1	0.662	-0.755	-2.372	-5.544	1	1	1	1	3.662	4.245	-2.372	-4.544	2.338	5.755	2.372	6.544	0	0	0	0	0	1	0	1	0	0	1		0
1852	3	5	0	1	5.439	4.77	5.922	3.033	1	1	0	1	8.439	9.77	0	4.033	-2.439	0.23	0	-2.033	1	0	1	0	1	0	0	0	1	0	1		0
1853	3	5	0	1	-0.053	-4.964	5.839	-0.387	1	0	0	0	2.947	5	0	1	3.053	5	0	1	1	1	1	0	1	0	0	1	0	0	0		0
1854	3	5	0	1	1.868	-0.183	1.945	3.105	1	1	1	0	4.868	4.817	1.945	1	1.132	5.183	-1.945	1	0	0	0	1	0	0	0	1	0	1	0		0
1855	3	5	0	1	-0.849	1.165	4.69	4.684	0	0	0	0	3	5	0	1	3	5	0	1	1	1	1	0	1	0	0	1	0	0	0		1
1856	3	5	0	1	0.393	-4.737	0.38	-3.948	1	0	1	1	3.393	5	0.38	-2.948	2.607	5	-0.38	4.948	0	0	0	0	0	1	0	1	0	0	1		0
1857	3	5	0	1	-3.507	-0.587	0.313	0.082	1	0	0	1	-0.507	5	0	1.082	6.507	5	0	0.918	0	0	0	0	1	0	0	0	1	0	1		0
1858	3	5	0	1	-5.509	2.145	5.261	-4.57	1	1	1	0	-2.509	7.145	5.261	1	8.509	2.855	-5.261	1	0	0	0	0	0	1	0	0	1	0	2		0
1859	3	5	0	1	2.342	-1.678	-0.135	0.341	0	0	1	0	3	5	-0.135	1	3	5	0.135	1	1	1	1	0	1	0	0	1	0	0	0		0
1860	3	5	0	1	-3.836	-5.206	2.726	-5.183	1	0	0	0	-0.836	5	0	1	6.836	5	0	1	0	0	0	0	1	0	0	0	1	0	1		0
1861	3	5	0	1	4.323	-1.631	-4.448	4.292	1	1	0	0	7.323	3.369	0	1	-1.323	6.631	0	1	0	0	0	0	0	1	0	1	0	0	1		0
1862	3	5	0	1	1.396	-2.78	3.135	-4.17	0	0	0	0	3	5	0	1	3	5	0	1	1	1	1	0	1	0	0	1	0	0	0		1
1863	3	5	0	1	2.755	-0.322	-5.033	5.662	0	0	1	1	3	5	-5.033	6.662	3	5	5.033	-4.662	0	0	0	0	1	0	0	0	1	0	1		0
1864	3	5	0	1	5.192	1.234	-5.459	0.876	0	1	0	0	3	6.234	0	1	3	3.766	0	1	0	1	1	0	1	0	0	1	0	0	0		0
1865	3	5	0	1	0.398	2.463	-5.028	0.886	1	1	0	1	3.398	7.463	0	1.886	2.602	2.537	0	0.114	0	0	0	0	1	0	0	0	1	0	1		0
1866	3	5	0	1	-1.706	-1.294	-0.089	-2.733	0	1	1	0	3	3.706	-0.089	1	3	6.294	0.089	1	1	0	1	0	1	0	0	1	0	0	0		0
1867	3	5	0	1	-5.602	5.049	-5.172	2.851	0	0	0	1	3	5	0	3.851	3	5	0	-1.851	0	0	0	0	1	0	0	0	1	0	1		0
1868	3	5	0	1	-4.145	-4.096	4.439	-5.416	1	0	0	1	-1.145	5	0	-4.416	7.145	5	0	6.416	0	0	0	0	0	1	0	0	1	0	2		0
1869	3	5	0	1	3.583	4.999	4.114	-4.43	1	1	0	0	6.583	9.999	0	1	-0.583	0.001	0	1	1	0	1	0	1	0	0	1	0	0	0		0
1870	3	5	0	1	5.936	-2.047	-3.302	-5.421	1	0	1	0	8.936	5	-3.302	1	-2.936	5	3.302	1	0	0	0	0	0	1	0	0	1	0	2		0
1871	3	5	0	1	3.984	-3.008	4.151	-1.585	1	1	0	1	6.984	1.992	0	-0.585	-0.984	8.008	0	2.585	0	0	0	1	0	0	0	1	0	1	0		0
1872	3	5	0	1	-3.873	0.025	1.208	0.545	0	1	1	1	3	5.025	1.208	1.545	3	4.975	-1.208	0.455	0	1	1	0	1	0	0	1	0	0	0		0
1873	3	5	0	1	-0.46	5.982	-0.454	-2.5	0	0	1	0	3	5	-0.454	1	3	5	0.454	1	1	1	1	0	1	0	0	1	0	0	0		0
1874	3	5	0	1	-4.69	3.729	3.96	-0.419	1	1	1	1	-1.69	8.729	3.96	0.581	7.69	1.271	-3.96	1.419	0	0	0	0	0	1	0	0	1	0	2		0
1875	3	5	0	1	-0.86	-0.475	0.524	4.893	1	0	0	0	2.14	5	0	1	3.86	5	0	1	0	1	1	0	1	0	0	1	0	0	0		0
1876	3	5	0	1	1.005	-1.887	1.199	3.642	0	0	1	1	3	5	1.199	4.642	3	5	-1.199	-2.642	0	0	0	0	1	0	0	0	1	0	1		0
1877	3	5	0	1	4.24	-5.062	-5.168	2.445	0	1	1	1	3	-0.062	-5.168	3.445	3	10.062	5.168	-1.445	0	0	0	0	0	1	0	0	1	0	2		0
1878	3	5	0	1	3.81	-3.063	1.341	-4.759	1	0	0	0	6.81	5	0	1	-0.81	5	0	1	0	0	0	0	0	1	0	1	0	0	1		0
1879	3	5	0	1	-2.512	1.662	-3.749	3.481	1	0	1	0	0.488	5	-3.749	1	5.512	5	3.749	1	0	0	0	0	1	0	1	0	0	1	0		0
1880	3	5	0	1	-0.876	3.737	5.97	5.127	1	0	1	0	2.124	5	5.97	1	3.876	5	-5.97	1	0	1	1	0	0	1	0	1	0	0	1		0
1881	3	5	0	1	5.278	1.047	-1.776	-2.321	1	1	0	0	8.278	6.047	0	1	-2.278	3.953	0	1	0	0	0	0	0	1	0	1	0	0	1		0
1882	3	5	0	1	-1.973	1.732	4.606	-5.064	1	1	1	1	1.027	6.732	4.606	-4.064	4.973	3.268	-4.606	6.064	0	0	0	0	0	1	0	0	1	0	2		0
1883	3	5	0	1	4.956	-1.202	-1.967	-5.383	1	1	0	1	7.956	3.798	0	-4.383	-1.956	6.202	0	6.383	0	0	0	1	0	0	0	1	0	1	0		0
1884	3	5	0	1	-2.509	-2.963	3.915	3.695	0	0	1	0	3	5	3.915	1	3	5	-3.915	1	0	1	1	0	0	1	0	1	0	0	1		0
1885	3	5	0	1	0.78	-5.923	-5.749	2.815	0	0	1	0	3	5	-5.749	1	3	5	5.749	1	1	0	1	0	1	0	0	0	1	0	1		0
1886	3	5	0	1	-3.513	5.938	2.4	-4.765	0	1	0	0	3	10.938	0	1	3	-0.938	0	1	0	0	0	0	1	0	0	0	1	0	1		0
1887	3	5	0	1	2.255	5.949	-5.921	-1.052	0	1	0	1	3	10.949	0	-0.052	3	-0.949	0	2.052	0	0	0	0	0	1	0	0	1	0	2		0
1888	3	5	0	1	-2.553	-2.053	-3.738	0.066	1	1	0	1	0.447	2.947	0	1.066	5.553	7.053	0	0.934	0	1	1	0	1	0	0	1	0	0	0		0
1889	3	5	0	1	1.144	1.269	3.208	-5.699	1	1	1	0	4.144	6.269	3.208	1	1.856	3.731	-3.208	1	0	1	1	0	0	1	0	1	0	0	1		0
1890	3	5	0	1	-1.04	-0.607	-5.619	-4.288	1	1	1	1	1.96	4.393	-5.619	-3.288	4.04	5.607	5.619	5.288	1	0	1	0	1	0	0	0	1	0	1		0
1891	3	5	0	1	-5.186	-3.017	-1.382	2.497	0	0	0	1	3	5	0	3.497	3	5	0	-1.497	0	0	0	0	1	0	0	0	1	0	1		0
1892	3	5	0	1	-0.147	5.146	-1.221	3.97	0	0	1	1	3	5	-1.221	4.97	3	5	1.221	-2.97	0	0	0	0	1	0	0	0	1	0	1		0
1893	3	5	0	1	-5.546	-5.59	4.676	1.704	0	0	0	1	3	5	0	2.704	3	5	0	-0.704	1	0	1	0	1	0	0	0	1	0	1		0
1894	3	5	0	1	1.744	5.836	1.859	2.254	1	1	1	1	4.744	10.836	1.859	3.254	1.256	-0.836	-1.859	-1.254	0	0	0	0	1	0	0	0	1	0	1		0
1895	3	5	0	1	3.68	-3.125	-3.763	-4.108	0	1	0	0	3	1.875	0	1	3	8.125	0	1	0	0	0	0	0	1	0	1	0	0	1		0
1896	3	5	0	1	0.47	0.355	-3.493	0.678	1	0	0	0	3.47	5	0	1	2.53	5	0	1	1	1	1	0	1	0	0	1	0	0	0		0
1897	3	5	0	1	-5.487	5.972	-4.562	-2.906	0	0	1	1	3	5	-4.562	-1.906	3	5	4.562	3.906	1	0	1	0	1	0	0	0	1	0	1		0
1898	3	5	0	1	4.14	-0.718	1.504	5.791	1	1	0	0	7.14	4.282	0	1	-1.14	5.718	0	1	0	0	0	0	0	1	0	1	0	0	1		0
1899	3	5	0	1	-2.667	4.435	1.265	-2.209	1	0	1	1	0.333	5	1.265	-1.209	5.667	5	-1.265	3.209	0	0	0	0	0	1	0	0	1	0	2		0
1900	3	5	0	1	-5.028	-1.694	5.84	3.712	1	0	0	0	-2.028	5	0	1	8.028	5	0	1	0	0	0	0	1	0	0	0	1	0	1		0
1901	3	5	0	1	-4.684	3.142	-3.908	-5.846	1	1	0	0	-1.684	8.142	0	1	7.684	1.858	0	1	0	0	0	0	1	0	0	0	1	0	1		0
1902	3	5	0	1	-2.434	1.197	-4.161	0.155	0	0	0	1	3	5	0	1.155	3	5	0	0.845	1	1	1	0	1	0	0	1	0	0	0		0
1903	3	5	0	1	-1.97	4.402	-3.124	4.14	0	0	1	1	3	5	-3.124	5.14	3	5	3.124	-3.14	0	0	0	0	1	0	0	0	1	0	1		0
1904	3	5	0	1	-3.701	-4.534	-1.652	-0.784	0	0	1	0	3	5	-1.652	1	3	5	1.652	1	1	0	1	0	1	0	0	0	1	0	1		0
1905	3	5	0	1	3.836	-5.9	5.977	2.445	0	1	0	1	3	-0.9	0	3.445	3	10.9	0	-1.445	0	0	0	0	0	1	0	0	1	0	2		0
1906	3	5	0	1	-3.472	-1.733	-5.805	5.616	0	0	1	0	3	5	-5.805	1	3	5	5.805	1	1	0	1	0	1	0	0	0	1	0	1		0
1907	3	5	0	1	2.393	-0.853	1.463	2.404	1	0	0	0	5.393	5	0	1	0.607	5	0	1	0	0	0	0	0	1	0	1	0	0	1		0
1908	3	5	0	1	4.053	-5.384	-2.274	-1.574	1	1	1	0	7.053	-0.384	-2.274	1	-1.053	10.384	2.274	1	0	0	0	0	0	1	0	0	1	0	2		0
1909	3	5	0	1	-1.728	0.929	-2.552	-0.264	1	0	0	0	1.272	5	0	1	4.728	5	0	1	0	1	1	0	1	0	0	1	0	0	0		0
1910	3	5	0	1	5.999	5.628	-4.73	-0.517	0	1	0	1	3	10.628	0	0.483	3	-0.628	0	1.517	0	0	0	0	1	0	0	0	1	0	1		0
1911	3	5	0	1	-0.506	4.415	-3.069	1.315	0	0	0	0	3	5	0	1	3	5	0	1	1	1	1	0	1	0	0	1	0	0	0		1
1912	3	5	0	1	-1.093	-4.758	3.947	3.788	0	1	0	1	3	0.242	0	4.788	3	9.758	0	-2.788	0	0	0	0	0	1	0	0	1	0	2		0
1913	3	5	0	1	1.557	-5.902	-4.491	-4.505	0	0	1	1	3	5	-4.491	-3.505	3	5	4.491	5.505	1	0	1	0	1	0	0	1	0	0	0		0
1914	3	5	0	1	5.98	4.457	3.067	4.979	0	0	0	0	3	5	0	1	3	5	0	1	1	1	1	0	1	0	0	1	0	0	0		1
1915	3	5	0	1	1.595	-5.329	2.788	2.984	1	1	1	1	4.595	-0.329	2.788	3.984	1.405	10.329	-2.788	-1.984	0	0	0	0	0	1	0	1	0	0	1		0
1916	3	5	0	1	5.936	3.806	1.446	-5.296	1	0	0	0	8.936	5	0	1	-2.936	5	0	1	0	0	0	0	0	1	0	1	0	0	1		0
1917	3	5	0	1	-2.809	-1.323	-2.831	4.524	0	0	0	0	3	5	0	1	3	5	0	1	1	1	1	0	1	0	0	1	0	0	0		1
1918	3	5	0	1	-5.351	-1.892	-0.043	-3.193	0	0	0	1	3	5	0	-2.193	3	5	0	4.193	0	0	0	0	0	1	0	1	0	0	1		0
1919	3	5	0	1	0.931	-2.933	-2.818	0.293	0	1	1	1	3	2.067	-2.818	1.293	3	7.933	2.818	0.707	0	0	0	0	0	1	0	0	1	0	2		0
1920	3	5	0	1	4.016	-2.486	-3.214	3.824	1	1	1	0	7.016	2.514	-3.214	1	-1.016	7.486	3.214	1	0	0	0	0	0	1	0	0	1	0	2		0
1921	3	5	0	1	2.481	1.273	-2.854	-1.811	0	1	1	0	3	6.273	-2.854	1	3	3.727	2.854	1	1	0	1	0	1	0	0	0	1	0	1		0
1922	3	5	0	1	2.766	-1.733	4.053	3.01	1	0	1	1	5.766	5	4.053	4.01	0.234	5	-4.053	-2.01	0	0	0	1	0	0	0	1	0	1	0		0
1923	3	5	0	1	2.022	-4.167	0.051	-2.019	0	1	0	1	3	0.833	0	-1.019	3	9.167	0	3.019	0	0	0	1	0	0	0	1	0	1	0		0
1924	3	5	0	1	1.285	-2.043	-0.987	5.771	0	1	1	0	3	2.957	-0.987	1	3	7.043	0.987	1	0	0	0	0	0	1	0	1	0	0	1		0
1925	3	5	0	1	-1.465	3.059	3.492	3.721	0	1	1	0	3	8.059	3.492	1	3	1.941	-3.492	1	0	0	0	0	0	1	0	0	1	0	2		0
1926	3	5	0	1	0.36	5.894	-0.962	2.72	0	1	1	1	3	10.894	-0.962	3.72	3	-0.894	0.962	-1.72	0	0	0	0	1	0	1	0	0	1	0		0
1927	3	5	0	1	-5.833	4.569	-0.797	2.882	1	0	0	0	-2.833	5	0	1	8.833	5	0	1	0	0	0	0	1	0	0	0	1	0	1		0
1928	3	5	0	1	1.362	1.201	-3.248	-0.888	1	1	0	0	4.362	6.201	0	1	1.638	3.799	0	1	1	0	1	0	1	0	0	1	0	0	0		0
1929	3	5	0	1	-4.294	3.159	2.908	-2.194	0	1	1	0	3	8.159	2.908	1	3	1.841	-2.908	1	0	0	0	0	0	1	0	0	1	0	2		0
1930	3	5	0	1	-3.038	-5.873	4.899	-5.193	0	1	1	0	3	-0.873	4.899	1	3	10.873	-4.899	1	0	1	1	1	0	0	0	1	0	1	0		0
1931	3	5	0	1	-3.886	4.036	-1.786	3.883	0	0	0	1	3	5	0	4.883	3	5	0	-2.883	0	0	0	0	1	0	0	0	1	0	1		0
1932	3	5	0	1	-2.237	-4.571	5.41	4.828	1	0	0	1	0.763	5	0	5.828	5.237	5	0	-3.828	0	0	0	0	1	0	1	0	0	1	0		0
1933	3	5	0	1	1.944	-5.044	2.491	-0.248	0	0	1	1	3	5	2.491	0.752	3	5	-2.491	1.248	0	1	1	0	0	1	0	1	0	0	1		0
1934	3	5	0	1	-2.976	0.97	-2.999	-4.422	1	1	0	1	0.024	5.97	0	-3.422	5.976	4.03	0	5.422	0	0	0	0	0	1	0	0	1	0	2		0
1935	3	5	0	1	-1.317	-3.898	-5.987	1.612	0	1	1	1	3	1.102	-5.987	2.612	3	8.898	5.987	-0.612	0	0	0	0	0	1	0	0	1	0	2		0
1936	3	5	0	1	-3.181	0.282	-3.499	2.7	0	0	0	0	3	5	0	1	3	5	0	1	1	1	1	0	1	0	0	1	0	0	0		1
1937	3	5	0	1	-0.087	-4.633	-5.219	-3.5	0	0	1	1	3	5	-5.219	-2.5	3	5	5.219	4.5	1	0	1	0	1	0	0	0	1	0	1		0
1938	3	5	0	1	-2.01	5.803	2.452	-3.709	1	1	1	0	0.99	10.803	2.452	1	5.01	-0.803	-2.452	1	0	0	0	0	0	1	0	0	1	0	2		0
1939	3	5	0	1	-3.658	-4.274	-3.494	3.011	1	0	0	1	-0.658	5	0	4.011	6.658	5	0	-2.011	0	0	0	0	1	0	1	0	0	1	0		0
1940	3	5	0	1	1.098	0.704	-1.206	-4.032	1	0	1	1	4.098	5	-1.206	-3.032	1.902	5	1.206	5.032	0	0	0	0	0	1	0	1	0	0	1		0
1941	3	5	0	1	0.113	-0.683	5.472	2.41	1	0	0	0	3.113	5	0	1	2.887	5	0	1	1	1	1	0	1	0	0	1	0	0	0		0
1942	3	5	0	1	0.475	-2.215	-5.107	3.212	1	0	0	1	3.475	5	0	4.212	2.525	5	0	-2.212	0	0	0	0	1	0	0	0	1	0	1		0
1943	3	5	0	1	-0.842	2.67	3.166	4.828	1	0	1	1	2.158	5	3.166	5.828	3.842	5	-3.166	-3.828	0	0	0	0	1	0	0	0	1	0	1		0
1944	3	5	0	1	1.977	1.571	1.41	3.353	1	1	1	1	4.977	6.571	1.41	4.353	1.023	3.429	-1.41	-2.353	1	0	1	0	1	0	0	0	1	0	1		0
1945	3	5	0	1	-4.781	-3.194	-2.617	2.594	0	1	0	0	3	1.806	0	1	3	8.194	0	1	0	0	0	0	0	1	0	1	0	0	1		0
1946	3	5	0	1	-0.637	3.781	-0.293	5.568	1	1	1	0	2.363	8.781	-0.293	1	3.637	1.219	0.293	1	0	0	0	0	1	0	0	0	1	0	1		0
1947	3	5	0	1	4.834	-2.646	2.661	4.887	1	1	0	1	7.834	2.354	0	5.887	-1.834	7.646	0	-3.887	0	0	0	0	0	1	0	0	1	0	2		0
1948	3	5	0	1	4.016	2.845	3.66	0.264	0	1	1	1	3	7.845	3.66	1.264	3	2.155	-3.66	0.736	0	0	0	0	0	1	0	0	1	0	2		0
1949	3	5	0	1	3.701	2.184	-3.893	3.84	0	0	1	0	3	5	-3.893	1	3	5	3.893	1	1	0	1	0	1	0	0	0	1	0	1		0
1950	3	5	0	1	-0.541	-0.599	4.033	2.423	1	0	1	1	2.459	5	4.033	3.423	3.541	5	-4.033	-1.423	0	1	1	0	0	1	0	1	0	0	1		0
1951	3	5	0	1	5.508	-5.013	-0.607	-3.505	1	0	0	1	8.508	5	0	-2.505	-2.508	5	0	4.505	0	0	0	1	0	0	0	1	0	1	0		0
1952	3	5	0	1	-0.622	4.906	5.179	-3.51	1	1	0	1	2.378	9.906	0	-2.51	3.622	0.094	0	4.51	0	0	0	0	0	1	0	0	1	0	2		0
1953	3	5	0	1	3.189	-0.127	-1.808	-5.722	1	0	1	0	6.189	5	-1.808	1	-0.189	5	1.808	1	0	0	0	0	0	1	0	0	1	0	2		0
1954	3	5	0	1	-5.245	2.513	4.168	0.058	0	0	0	1	3	5	0	1.058	3	5	0	0.942	1	1	1	0	1	0	0	1	0	0	0		0
1955	3	5	0	1	-2.85	-3.042	1.763	-2.956	1	0	1	1	0.15	5	1.763	-1.956	5.85	5	-1.763	3.956	0	0	0	0	0	1	0	0	1	0	2		0
1956	3	5	0	1	-1.067	-4.326	4.645	5.222	1	0	1	0	1.933	5	4.645	1	4.067	5	-4.645	1	0	1	1	0	0	1	0	1	0	0	1		0
1957	3	5	0	1	-0.164	4.64	-2.3	2.054	1	0	0	0	2.836	5	0	1	3.164	5	0	1	1	1	1	0	1	0	0	1	0	0	0		0
1958	3	5	0	1	2.874	4.809	0.588	-0.415	1	0	1	1	5.874	5	0.588	0.585	0.126	5	-0.588	1.415	0	0	0	1	0	0	0	1	0	1	0		0
1959	3	5	0	1	-5.144	-1.224	-2.869	0.836	0	1	1	1	3	3.776	-2.869	1.836	3	6.224	2.869	0.164	1	0	1	0	1	0	0	0	1	0	1		0
1960	3	5	0	1	3.143	-2.173	-1.181	-4.005	0	1	0	1	3	2.827	0	-3.005	3	7.173	0	5.005	0	0	0	1	0	0	0	1	0	1	0		0
1961	3	5	0	1	-3.544	1.318	-5.617	1.867	1	0	0	1	-0.544	5	0	2.867	6.544	5	0	-0.867	0	0	0	0	1	0	1	0	0	1	0		0
1962	3	5	0	1	5.415	-3.712	-0.935	0.796	1	1	1	1	8.415	1.288	-0.935	1.796	-2.415	8.712	0.935	0.204	0	0	0	0	0	1	0	0	1	0	2		0
1963	3	5	0	1	-0.967	0.789	-1.206	-0.301	0	0	1	1	3	5	-1.206	0.699	3	5	1.206	1.301	1	0	1	0	1	0	0	1	0	0	0		0
1964	3	5	0	1	-1.992	2.943	3.895	-5.144	0	0	1	0	3	5	3.895	1	3	5	-3.895	1	0	1	1	0	0	1	0	1	0	0	1		0
1965	3	5	0	1	-0.011	-2.673	0.912	2.033	0	0	1	1	3	5	0.912	3.033	3	5	-0.912	-1.033	0	0	0	0	1	0	0	0	1	0	1		0
1966	3	5	0	1	-5.433	0.985	-0.683	-1.212	1	1	0	0	-2.433	5.985	0	1	8.433	4.015	0	1	0	0	0	0	1	0	0	0	1	0	1		0
1967	3	5	0	1	1.736	-0.867	0.001	4.392	0	1	0	0	3	4.133	0	1	3	5.867	0	1	1	1	1	0	1	0	0	1	0	0	0		0
1968	3	5	0	1	5.153	4.606	0.093	0.729	1	1	0	0	8.153	9.606	0	1	-2.153	0.394	0	1	1	0	1	0	1	0	0	1	0	0	0		0
1969	3	5	0	1	3.754	5.849	-4.424	-0.328	0	1	1	0	3	10.849	-4.424	1	3	-0.849	4.424	1	0	0	0	0	1	0	1	0	0	1	0		0
1970	3	5	0	1	-0.584	4.459	-1.545	-0.177	1	1	0	0	2.416	9.459	0	1	3.584	0.541	0	1	0	0	0	0	1	0	0	0	1	0	1		0
1971	3	5	0	1	-4.604	-1.053	2.307	-2.871	0	0	0	0	3	5	0	1	3	5	0	1	1	1	1	0	1	0	0	1	0	0	0		1
1972	3	5	0	1	5.12	-1.5	4.597	3.377	1	1	1	1	8.12	3.5	4.597	4.377	-2.12	6.5	-4.597	-2.377	0	0	0	1	0	0	0	1	0	1	0		0
1973	3	5	0	1	5.045	-5.693	-2.313	1.288	0	0	1	0	3	5	-2.313	1	3	5	2.313	1	1	0	1	0	1	0	0	0	1	0	1		0
1974	3	5	0	1	0.02	3.974	-2.841	-4.513	1	1	0	0	3.02	8.974	0	1	2.98	1.026	0	1	0	0	0	0	1	0	0	0	1	0	1		0
1975	3	5	0	1	5.585	-5.586	-4.023	0.207	1	1	1	1	8.585	-0.586	-4.023	1.207	-2.585	10.586	4.023	0.793	0	0	0	0	0	1	0	0	1	0	2		0
1976	3	5	0	1	3.771	-0.406	4.395	2.691	0	0	0	1	3	5	0	3.691	3	5	0	-1.691	0	0	0	0	1	0	0	0	1	0	1		0
1977	3	5	0	1	3.058	-4.114	1.402	2.948	0	1	0	1	3	0.886	0	3.948	3	9.114	0	-1.948	0	0	0	0	0	1	0	0	1	0	2		0
1978	3	5	0	1	-5.814	-0.928	1.108	1.561	1	1	1	0	-2.814	4.072	1.108	1	8.814	5.928	-1.108	1	0	0	0	0	0	1	0	0	1	0	2		0
1979	3	5	0	1	2.562	-2.683	5.675	2.611	0	0	0	0	3	5	0	1	3	5	0	1	1	1	1	0	1	0	0	1	0	0	0		1
1980	3	5	0	1	3.431	-2.387	-4.207	1.068	1	0	0	0	6.431	5	0	1	-0.431	5	0	1	0	0	0	0	0	1	0	1	0	0	1		0
1981	3	5	0	1	-5.926	0.954	-5.564	3.656	0	0	0	0	3	5	0	1	3	5	0	1	1	1	1	0	1	0	0	1	0	0	0		1
1982	3	5	0	1	-1.199	-3.696	-3.069	3.032	1	0	0	1	1.801	5	0	4.032	4.199	5	0	-2.032	0	0	0	0	1	0	0	0	1	0	1		0
1983	3	5	0	1	-0.139	5.096	-0.136	-3.777	1	1	0	1	2.861	10.096	0	-2.777	3.139	-0.096	0	4.777	0	0	0	0	0	1	0	0	1	0	2		0
1984	3	5	0	1	0.59	-1.377	-4.792	-5.978	1	0	1	1	3.59	5	-4.792	-4.978	2.41	5	4.792	6.978	0	0	0	0	0	1	0	1	0	0	1		0
1985	3	5	0	1	-3.856	3.754	-4.429	-2.992	0	1	0	0	3	8.754	0	1	3	1.246	0	1	0	0	0	0	1	0	0	0	1	0	1		0
1986	3	5	0	1	2.068	-5.3	1.532	5.96	0	1	1	1	3	-0.3	1.532	6.96	3	10.3	-1.532	-4.96	0	0	0	0	0	1	0	0	1	0	2		0
1987	3	5	0	1	5.211	2.5	-0.378	3.707	1	0	0	0	8.211	5	0	1	-2.211	5	0	1	0	0	0	0	0	1	0	1	0	0	1		0
1988	3	5	0	1	4.054	0.298	-5.387	-3.335	0	0	1	0	3	5	-5.387	1	3	5	5.387	1	1	0	1	0	1	0	0	0	1	0	1		0
1989	3	5	0	1	4.892	2.559	5.355	4.595	1	1	0	1	7.892	7.559	0	5.595	-1.892	2.441	0	-3.595	0	0	0	0	0	1	0	0	1	0	2		0
1990	3	5	0	1	1.417	-3.411	1.945	-5.033	1	0	1	1	4.417	5	1.945	-4.033	1.583	5	-1.945	6.033	0	0	0	0	0	1	0	1	0	0	1		0
1991	3	5	0	1	4.947	1.777	-1.347	-1.363	0	1	1	0	3	6.777	-1.347	1	3	3.223	1.347	1	1	0	1	0	1	0	0	0	1	0	1		0
1992	3	5	0	1	-4.285	5.294	-4.443	0.19	1	1	0	1	-1.285	10.294	0	1.19	7.285	-0.294	0	0.81	0	0	0	0	1	0	0	0	1	0	1		0
1993	3	5	0	1	4.291	0.557	0.451	-2.366	1	1	1	0	7.291	5.557	0.451	1	-1.291	4.443	-0.451	1	0	0	0	0	0	1	0	1	0	0	1		0
1994	3	5	0	1	2.854	-1.787	4.384	-5.248	1	1	0	1	5.854	3.213	0	-4.248	0.146	6.787	0	6.248	0	0	0	1	0	0	0	1	0	1	0		0
1995	3	5	0	1	-2.028	-4.976	5.179	3.32	1	1	0	1	0.972	0.024	0	4.32	5.028	9.976	0	-2.32	0	0	0	0	0	1	0	0	1	0	2		0
1996	3	5	0	1	-3.084	-3.626	3.373	-0.587	1	0	1	1	-0.084	5	3.373	0.413	6.084	5	-3.373	1.587	0	0	0	0	0	1	0	0	1	0	2		0
1997	3	5	0	1	1.555	-1.678	-4.879	1.175	1	0	0	0	4.555	5	0	1	1.445	5	0	1	1	0	1	0	1	0	0	1	0	0	0		0
1998	3	5	0	1	5.447	4.684	2.147	-0.235	0	1	0	0	3	9.684	0	1	3	0.316	0	1	0	0	0	0	1	0	0	0	1	0	1		0
1999	3	5	0	1	1.284	3.909	2.785	0.662	1	1	0	1	4.284	8.909	0	1.662	1.716	1.091	0	0.338	0	0	0	0	1	0	0	0	1	0	1		0
[truncated: 10,002 more rows]

## Sheet: values-symm
ID	0a	0b	0c	0d	d1	d2	d3	d4	y1	y2	y3	y4	la	lb	lc	ld	ha	hb	hc	hd	lpd	hpd	alsopd	lCdom	lDdom	lMix	hCdom	hDdom	hMix	Cdom	Mix	check	4d0	Dmin	Cmin	Cdommaxmin	Cmaxmin					Dmin	Cmin	Cmaxmax	C-best		c1	c2	c3
1	3	5	0	1	-1.741	0.495	2.055	0.606	1	1	0	1	1.259	5.495	0	1.606	4.741	4.505	0	0.394	0	0	0	0	1	0	0	0	1	0	1		0	0.394	0		0			%		5.495	4.741	0	0		1.606	4.236	0.394
3	3	5	0	1	-5.629	-2.053	-0.939	-0.205	0	1	1	0	3	2.947	-0.939	1	3	7.053	0.939	1	0	0	0	0	0	1	0	1	0	0	1		0	1	-0.939		0		Cdom	21.4695		7.053	3	0	0		1.939	0	0.061
4	3	5	0	1	1.498	-5.02	-0.44	2.743	0	1	1	1	3	-0.02	-0.44	3.743	3	10.02	0.44	-1.743	0	0	0	0	0	1	0	0	1	0	2		0	-1.743	-0.44		1		&Cmaxmin	10.308		10.02	3	0	1		4.183	0	0
5	3	5	0	1	-2.632	-4.343	-1.05	1.613	1	1	0	1	0.368	0.657	0	2.613	5.632	9.343	0	-0.613	0	0	0	0	1	0	0	0	1	0	1		0	-0.613	0		1					9.343	5.632	0	1		2.613	0.289	0
7	3	5	0	1	1.962	-2.989	1.724	5.789	1	1	0	1	4.962	2.011	0	6.789	1.038	7.989	0	-4.789	0	0	0	0	0	1	0	0	1	0	2		0	-4.789	0		1		Cmaxmin	42.3123		7.989	4.962	0	1		6.789	0	0
8	3	5	0	1	-4.748	-5.71	-4.825	3.868	0	1	1	1	3	-0.71	-4.825	4.868	3	10.71	4.825	-2.868	0	0	0	0	0	1	0	0	1	0	2		0	-2.868	-4.825		0					10.71	4.825	0	0		9.693	0	0
9	3	5	0	1	-3.378	5.342	-4.968	4.591	1	1	1	0	-0.378	10.342	-4.968	1	6.378	-0.342	4.968	1	0	0	0	0	1	0	1	0	0	1	0		0	-0.342	-4.968	0	0		Cmaxmax	34.1912		10.342	6.378	0	0		5.968	10.72	0
10	3	5	0	1	0.612	-3.655	4.458	-2.887	1	1	0	1	3.612	1.345	0	-1.887	2.388	8.655	0	3.887	0	0	0	1	0	0	0	1	0	1	0		0	-1.887	0	1	1					8.655	3.612	0	1		0	0	3.887
11	3	5	0	1	3.834	-2.305	1.115	-0.584	1	1	0	1	6.834	2.695	0	0.416	-0.834	7.305	0	1.584	0	0	0	0	0	1	0	1	0	0	1		0	0.416	-0.834		0		Cmaxs	69.4226		7.305	6.834	0	0		0.416	0	1.584
12	3	5	0	1	-5.74	4.079	1.357	2.599	1	1	0	0	-2.74	9.079	0	1	8.74	0.921	0	1	0	0	0	0	1	0	0	0	1	0	1		0	0.921	-2.74		0					9.079	8.74	0	0		1	11.819	1
13	3	5	0	1	2.739	-2.942	0.551	-2.361	1	1	1	0	5.739	2.058	0.551	1	0.261	7.942	-0.551	1	0	0	0	0	0	1	0	1	0	0	1		0	1	-0.551		0					7.942	5.739	0	0		0.449	0	1.551
15	3	5	0	1	3.355	1.174	2.182	2.922	0	1	0	1	3	6.174	0	3.922	3	3.826	0	-1.922	0	0	0	0	1	0	0	0	1	0	1		0	-1.922	0		1					6.174	3	0	1		3.922	3.174	0
16	3	5	0	1	-1.826	0.805	-1.398	5.151	0	0	1	1	3	5	-1.398	6.151	3	5	1.398	-4.151	0	0	0	0	1	0	0	0	1	0	1		0	-4.151	-1.398		1					6.151	3	0	1		7.549	2	0
19	3	5	0	1	5.474	-3.716	-4.275	1.43	1	1	1	1	8.474	1.284	-4.275	2.43	-2.474	8.716	4.275	-0.43	0	0	0	0	0	1	0	0	1	0	2		0	-0.43	-4.275		0					8.716	8.474	0	0		6.705	0	0
20	3	5	0	1	-1.574	-5.467	3.229	-5.3	1	0	1	1	1.426	5	3.229	-4.3	4.574	5	-3.229	6.3	0	0	0	0	0	1	0	1	0	0	1		0	-4.3	-3.229		1					6.3	4.574	0	1		0	3.574	9.529
21	3	5	0	1	-4.277	1.163	3.325	2.158	0	0	0	1	3	5	0	3.158	3	5	0	-1.158	0	0	0	0	1	0	0	0	1	0	1		0	-1.158	0		1					5	3	0	1		3.158	2	0
22	3	5	0	1	2.415	-4.443	-2.097	-3.092	1	1	1	0	5.415	0.557	-2.097	1	0.585	9.443	2.097	1	0	0	0	0	0	1	0	0	1	0	2		0	0.557	-2.097		0					9.443	5.415	0	0		3.097	0	0
23	3	5	0	1	3.936	5.896	-4.564	0.843	0	1	1	0	3	10.896	-4.564	1	3	-0.896	4.564	1	0	0	0	0	1	0	1	0	0	1	0		0	-0.896	-4.564	0	0					10.896	4.564	0	0		5.564	7.896	0
25	3	5	0	1	-5.82	-1.693	0.214	-1.237	1	1	1	0	-2.82	3.307	0.214	1	8.82	6.693	-0.214	1	0	0	0	0	1	0	0	0	1	0	1		0	1	-2.82		0					6.693	8.82	1	1		0.786	6.127	1.214
26	3	5	0	1	-3.452	-0.121	1.322	-2.118	0	1	1	1	3	4.879	1.322	-1.118	3	5.121	-1.322	3.118	0	0	0	0	0	1	0	1	0	0	1		0	-1.118	-1.322		0					5.121	3	0	0		0	1.879	4.44
27	3	5	0	1	5.14	-2.21	-0.193	4.64	1	0	1	1	8.14	5	-0.193	5.64	-2.14	5	0.193	-3.64	0	0	0	0	0	1	0	0	1	0	2		0	-3.64	-2.14		1					5.64	8.14	1	1		5.833	0	0
29	3	5	0	1	-4.649	5.604	-1.467	3.968	0	1	0	0	3	10.604	0	1	3	-0.604	0	1	0	0	0	0	1	0	0	0	1	0	1		0	-0.604	0		1					10.604	3	0	1		1	7.604	1
30	3	5	0	1	-0.898	4.6	3.321	3.468	0	1	1	1	3	9.6	3.321	4.468	3	0.4	-3.321	-2.468	0	0	0	0	1	0	0	0	1	0	1		0	-2.468	-3.321		0					9.6	3.321	0	0		1.147	6.6	0.853
32	3	5	0	1	-4.856	1.062	-1.084	-5.191	1	0	1	0	-1.856	5	-1.084	1	7.856	5	1.084	1	0	0	0	0	1	0	1	0	0	1	0		0	1	-1.856	0	0					5	7.856	1	1		2.084	6.856	0
33	3	5	0	1	-4.22	-4.223	-2.566	-2.089	0	1	0	1	3	0.777	0	-1.089	3	9.223	0	3.089	0	0	0	1	0	0	0	1	0	1	0		0	-1.089	0	1	1					9.223	3	0	1		0	0	3.089
34	3	5	0	1	4.989	2.942	0.24	4.963	1	0	1	1	7.989	5	0.24	5.963	-1.989	5	-0.24	-3.963	0	0	0	0	0	1	0	0	1	0	2		0	-3.963	-1.989		1					5.963	7.989	1	1		5.723	0	0
35	3	5	0	1	-1.585	-4.19	-4.211	1.443	1	1	1	1	1.415	0.81	-4.211	2.443	4.585	9.19	4.211	-0.443	0	0	0	0	0	1	0	0	1	0	2		0	-0.443	-4.211		0					9.19	4.585	0	0		6.654	0	0
37	3	5	0	1	3.269	-5.298	-5.062	-4.916	1	0	0	1	6.269	5	0	-3.916	-0.269	5	0	5.916	0	0	0	1	0	0	0	1	0	1	0		0	-3.916	-0.269	1	1					5.916	6.269	1	1		0	0	5.916
39	3	5	0	1	3.148	-5.385	1.634	-0.103	1	0	0	1	6.148	5	0	0.897	-0.148	5	0	1.103	0	0	0	0	0	1	0	1	0	0	1		0	0.897	-0.148		0					5	6.148	1	1		0.897	0	1.103
42	3	5	0	1	-3.997	4.786	-4.892	5.504	0	0	0	1	3	5	0	6.504	3	5	0	-4.504	0	0	0	0	1	0	0	0	1	0	1		0	-4.504	0		1					6.504	3	0	1		6.504	2	0
43	3	5	0	1	-4.367	1.227	3.868	3.328	1	1	0	1	-1.367	6.227	0	4.328	7.367	3.773	0	-2.328	0	0	0	0	1	0	1	0	0	1	0		0	-2.328	-1.367	1	1					6.227	7.367	1	1		4.328	7.594	0
44	3	5	0	1	-0.761	2.546	4.604	4.2	1	0	0	1	2.239	5	0	5.2	3.761	5	0	-3.2	0	0	0	0	1	0	0	0	1	0	1		0	-3.2	0		1					5.2	3.761	0	1		5.2	2.761	0
46	3	5	0	1	4.407	-1.943	2.926	-2.976	0	0	0	1	3	5	0	-1.976	3	5	0	3.976	0	0	0	0	0	1	0	1	0	0	1		0	-1.976	0		1					5	3	0	1		0	2	3.976
48	3	5	0	1	0.705	-2.909	2.958	-0.405	0	1	0	0	3	2.091	0	1	3	7.909	0	1	0	0	0	0	0	1	0	1	0	0	1		0	1	0		0					7.909	3	0	0		1	0	1
49	3	5	0	1	2.542	-0.923	-3.039	1.562	1	1	0	0	5.542	4.077	0	1	0.458	5.923	0	1	0	0	0	0	0	1	0	1	0	0	1		0	1	0		0					5.923	5.542	0	0		1	0	1
53	3	5	0	1	5.277	-3.115	5.929	-2.113	0	1	0	1	3	1.885	0	-1.113	3	8.115	0	3.113	0	0	0	1	0	0	0	1	0	1	0		0	-1.113	0	1	1					8.115	3	0	1		0	0	3.113
56	3	5	0	1	-4.798	4.895	1.221	0.408	1	0	1	0	-1.798	5	1.221	1	7.798	5	-1.221	1	0	0	0	0	0	1	0	0	1	0	2		0	1	-1.798		0					5	7.798	1	1		0	6.798	2.221
57	3	5	0	1	-3.629	3.081	-2.57	3.534	1	0	0	0	-0.629	5	0	1	6.629	5	0	1	0	0	0	0	1	0	0	0	1	0	1		0	1	-0.629		0					5	6.629	1	1		1	5.629	1
58	3	5	0	1	-4.924	-1.951	-3.604	-5.982	1	0	1	0	-1.924	5	-3.604	1	7.924	5	3.604	1	0	0	0	0	1	0	1	0	0	1	0		0	1	-3.604	0	0					5	7.924	1	1		4.604	6.924	0
59	3	5	0	1	2.082	2.52	-0.659	2.388	0	1	1	1	3	7.52	-0.659	3.388	3	2.48	0.659	-1.388	0	0	0	0	1	0	1	0	0	1	0		0	-1.388	-0.659	1	1					7.52	3	0	1		4.047	4.52	0
60	3	5	0	1	1.302	3.44	1.534	3.33	0	1	0	1	3	8.44	0	4.33	3	1.56	0	-2.33	0	0	0	0	1	0	1	0	0	1	0		0	-2.33	0	1	1					8.44	3	0	1		4.33	5.44	0
61	3	5	0	1	2.738	-3.561	-2.707	1.837	1	1	1	1	5.738	1.439	-2.707	2.837	0.262	8.561	2.707	-0.837	0	0	0	0	0	1	0	0	1	0	2		0	-0.837	-2.707		0					8.561	5.738	0	0		5.544	0	0
64	3	5	0	1	-1.552	1.935	-3.812	-5.856	1	1	1	1	1.448	6.935	-3.812	-4.856	4.552	3.065	3.812	6.856	0	0	0	0	0	1	0	0	1	0	2		0	-4.856	-3.812		1					6.935	4.552	0	1		0	5.487	3.044
65	3	5	0	1	-4.512	2.436	-2.515	-5.822	0	0	0	1	3	5	0	-4.822	3	5	0	6.822	0	0	0	0	0	1	0	1	0	0	1		0	-4.822	0		1					6.822	3	0	1		0	2	6.822
67	3	5	0	1	-5.195	3.353	-0.288	1.827	1	1	0	0	-2.195	8.353	0	1	8.195	1.647	0	1	0	0	0	0	1	0	0	0	1	0	1		0	1	-2.195		0					8.353	8.195	0	0		1	10.548	1
68	3	5	0	1	-1.749	2.581	-3.055	-3.603	0	0	0	1	3	5	0	-2.603	3	5	0	4.603	0	0	0	0	0	1	0	1	0	0	1		0	-2.603	0		1					5	3	0	1		0	2	4.603
69	3	5	0	1	3.464	3.071	2.785	-4.754	0	1	1	1	3	8.071	2.785	-3.754	3	1.929	-2.785	5.754	0	0	0	0	0	1	0	0	1	0	2		0	-3.754	-2.785		1					8.071	3	0	1		0	5.071	8.539
70	3	5	0	1	-4.344	3.65	-5.484	4.816	1	1	1	0	-1.344	8.65	-5.484	1	7.344	1.35	5.484	1	0	0	0	0	1	0	1	0	0	1	0		0	1	-5.484	0	0					8.65	7.344	0	0		6.484	9.994	0
72	3	5	0	1	3.282	2.316	5.888	0.405	0	1	0	1	3	7.316	0	1.405	3	2.684	0	0.595	0	0	0	0	1	0	0	0	1	0	1		0	0.595	0		0					7.316	3	0	0		1.405	4.316	0.595
73	3	5	0	1	0.32	5.114	4.022	-2.431	1	0	1	1	3.32	5	4.022	-1.431	2.68	5	-4.022	3.431	0	0	0	0	0	1	0	1	0	0	1		0	-1.431	-4.022		0					5	4.022	0	0		0	1.68	7.453
74	3	5	0	1	3.681	-1.728	3.862	-3.966	0	1	1	1	3	3.272	3.862	-2.966	3	6.728	-3.862	4.966	0	0	0	0	0	1	0	1	0	0	1		0	-2.966	-3.862		0					6.728	3.862	0	0		0	0.272	8.828
75	3	5	0	1	5.273	-3.113	2.563	0.435	0	1	0	0	3	1.887	0	1	3	8.113	0	1	0	0	0	0	0	1	0	1	0	0	1		0	1	0		0					8.113	3	0	0		1	0	1
77	3	5	0	1	4.054	5.684	3.723	-0.084	0	1	1	1	3	10.684	3.723	0.916	3	-0.684	-3.723	1.084	0	0	0	0	0	1	0	0	1	0	2		0	-0.684	-3.723		0					10.684	3.723	0	0		0	7.684	4.807
78	3	5	0	1	-5.928	-4.827	-1.907	0.886	0	1	1	1	3	0.173	-1.907	1.886	3	9.827	1.907	0.114	0	0	0	0	0	1	0	0	1	0	2		0	0.114	-1.907		0					9.827	3	0	0		3.793	0	0
79	3	5	0	1	-1.969	4.148	2.483	1.024	1	1	0	1	1.031	9.148	0	2.024	4.969	0.852	0	-0.024	0	0	0	0	1	0	1	0	0	1	0		0	-0.024	0	1	1					9.148	4.969	0	1		2.024	8.117	0
80	3	5	0	1	1.834	-0.695	0.249	4.954	1	1	1	1	4.834	4.305	0.249	5.954	1.166	5.695	-0.249	-3.954	0	0	0	0	0	1	0	0	1	0	2		0	-3.954	-0.249		1					5.954	4.834	0	1		5.705	0	0
81	3	5	0	1	-5.535	-4.204	-0.045	-4.144	1	0	0	1	-2.535	5	0	-3.144	8.535	5	0	5.144	0	0	0	0	0	1	0	0	1	0	2		0	-3.144	-2.535		1					5.144	8.535	1	1		0	7.535	5.144
84	3	5	0	1	-3.14	-4.792	3.706	0.646	0	1	1	1	3	0.208	3.706	1.646	3	9.792	-3.706	0.354	0	0	0	1	0	0	0	1	0	1	0		0	0.208	-3.706	0	0					9.792	3.706	0	0		0	0	4.06
85	3	5	0	1	1.446	-4.732	4.978	-5.26	1	1	0	0	4.446	0.268	0	1	1.554	9.732	0	1	0	0	0	0	0	1	0	1	0	0	1		0	0.268	0		0					9.732	4.446	0	0		1	0	1
87	3	5	0	1	1.601	1.23	-0.779	-4.189	0	0	0	1	3	5	0	-3.189	3	5	0	5.189	0	0	0	0	0	1	0	1	0	0	1		0	-3.189	0		1					5.189	3	0	1		0	2	5.189
90	3	5	0	1	-4.269	-0.962	-0.109	5.802	1	0	1	1	-1.269	5	-0.109	6.802	7.269	5	0.109	-4.802	0	0	0	0	1	0	1	0	0	1	0		0	-4.802	-1.269	1	1					6.802	7.269	1	1		6.911	6.269	0
92	3	5	0	1	3.864	-4.851	-1.822	-0.825	0	1	1	0	3	0.149	-1.822	1	3	9.851	1.822	1	0	0	0	0	0	1	0	0	1	0	2		0	0.149	-1.822		0					9.851	3	0	0		2.822	0	0
93	3	5	0	1	-5.495	5.307	-2.353	1.288	0	1	0	1	3	10.307	0	2.288	3	-0.307	0	-0.288	0	0	0	0	1	0	1	0	0	1	0		0	-0.307	0	1	1					10.307	3	0	1		2.288	7.307	0
96	3	5	0	1	3.678	4.276	5.346	2.132	0	1	1	0	3	9.276	5.346	1	3	0.724	-5.346	1	0	0	0	0	0	1	0	0	1	0	2		0	0.724	-5.346		0					9.276	5.346	0	0		0	6.276	6.346
98	3	5	0	1	-4.595	-5.124	3.033	-0.401	0	1	0	1	3	-0.124	0	0.599	3	10.124	0	1.401	0	0	0	0	0	1	0	1	0	0	1		0	-0.124	0		1					10.124	3	0	1		0.599	0	1.401
99	3	5	0	1	-3.44	3.991	-4.305	-3.632	1	1	0	0	-0.44	8.991	0	1	6.44	1.009	0	1	0	0	0	0	1	0	0	0	1	0	1		0	1	-0.44		0					8.991	6.44	0	0		1	9.431	1
102	3	5	0	1	-1.55	4.143	3.652	2.698	1	1	1	1	1.45	9.143	3.652	3.698	4.55	0.857	-3.652	-1.698	0	0	0	0	1	0	0	0	1	0	1		0	-1.698	-3.652		0					9.143	4.55	0	0		0.046	7.693	1.954
103	3	5	0	1	-5.885	4.369	2.996	-5.061	0	0	1	1	3	5	2.996	-4.061	3	5	-2.996	6.061	0	0	0	0	0	1	0	1	0	0	1		0	-4.061	-2.996		1					6.061	3	0	1		0	2	9.057
104	3	5	0	1	-3.55	-2.157	-5.15	5.055	1	0	0	1	-0.55	5	0	6.055	6.55	5	0	-4.055	0	0	0	0	1	0	1	0	0	1	0		0	-4.055	-0.55	1	1					6.055	6.55	1	1		6.055	5.55	0
105	3	5	0	1	0.133	-2.105	-1.22	-3.948	1	0	1	1	3.133	5	-1.22	-2.948	2.867	5	1.22	4.948	0	0	0	0	0	1	0	1	0	0	1		0	-2.948	-1.22		1					5	3.133	0	1		0	1.867	3.728
106	3	5	0	1	3.935	2.295	-2.85	4.684	0	1	1	1	3	7.295	-2.85	5.684	3	2.705	2.85	-3.684	0	0	0	0	1	0	1	0	0	1	0		0	-3.684	-2.85	1	1					7.295	3	0	1		8.534	4.295	0
107	3	5	0	1	-0.401	4.132	5.631	3.661	1	1	0	1	2.599	9.132	0	4.661	3.401	0.868	0	-2.661	0	0	0	0	1	0	1	0	0	1	0		0	-2.661	0	1	1					9.132	3.401	0	1		4.661	6.533	0
109	3	5	0	1	-3.21	3.254	-2.912	-0.951	1	1	1	0	-0.21	8.254	-2.912	1	6.21	1.746	2.912	1	0	0	0	0	1	0	1	0	0	1	0		0	1	-2.912	0	0					8.254	6.21	0	0		3.912	8.464	0
111	3	5	0	1	-2.371	3.583	-0.863	-3.866	1	1	0	1	0.629	8.583	0	-2.866	5.371	1.417	0	4.866	0	0	0	0	0	1	0	0	1	0	2		0	-2.866	0		1					8.583	5.371	0	1		0	7.954	4.866
113	3	5	0	1	0.192	1.076	-0.17	-2.018	0	1	1	1	3	6.076	-0.17	-1.018	3	3.924	0.17	3.018	0	0	0	0	0	1	0	1	0	0	1		0	-1.018	-0.17		1					6.076	3	0	1		0	3.076	2.848
115	3	5	0	1	3.385	-2.345	3.905	3.675	1	0	1	1	6.385	5	3.905	4.675	-0.385	5	-3.905	-2.675	0	0	0	0	0	1	0	1	0	0	1		0	-2.675	-3.905		0					5	6.385	1	1		0.77	0	1.23
117	3	5	0	1	-0.756	-4.828	0.69	-3.043	1	1	1	0	2.244	0.172	0.69	1	3.756	9.828	-0.69	1	0	0	0	0	0	1	0	1	0	0	1		0	0.172	-0.69		0					9.828	3.756	0	0		0.31	0	1.69
118	3	5	0	1	-1.424	-4.969	2.964	4.665	1	0	0	1	1.576	5	0	5.665	4.424	5	0	-3.665	0	0	0	0	1	0	0	0	1	0	1		0	-3.665	0		1					5.665	4.424	0	1		5.665	3.424	0
119	3	5	0	1	1.744	-0.941	-0.003	5.072	1	1	1	0	4.744	4.059	-0.003	1	1.256	5.941	0.003	1	0	0	0	0	0	1	0	1	0	0	1		0	1	-0.003		0					5.941	4.744	0	0		1.003	0	0.997
121	3	5	0	1	-1.279	4.643	4.576	-4.913	1	1	0	1	1.721	9.643	0	-3.913	4.279	0.357	0	5.913	0	0	0	0	0	1	0	0	1	0	2		0	-3.913	0		1					9.643	4.279	0	1		0	7.922	5.913
123	3	5	0	1	-3.556	-0.76	1.818	-1.86	1	1	0	0	-0.556	4.24	0	1	6.556	5.76	0	1	0	0	0	0	1	0	0	0	1	0	1		0	1	-0.556		0					5.76	6.556	1	1		1	4.796	1
124	3	5	0	1	-2.424	-3.592	0.405	-4.391	0	0	1	1	3	5	0.405	-3.391	3	5	-0.405	5.391	0	0	0	0	0	1	0	1	0	0	1		0	-3.391	-0.405		1					5.391	3	0	1		0	2	5.796
125	3	5	0	1	2.87	1.42	-1.595	4.857	0	0	0	1	3	5	0	5.857	3	5	0	-3.857	0	0	0	0	1	0	0	0	1	0	1		0	-3.857	0		1					5.857	3	0	1		5.857	2	0
127	3	5	0	1	3.221	3.958	-5.239	-2.772	0	1	0	0	3	8.958	0	1	3	1.042	0	1	0	0	0	0	1	0	0	0	1	0	1		0	1	0		0					8.958	3	0	0		1	5.958	1
129	3	5	0	1	-3.49	-2.805	0.082	-5.135	1	0	0	0	-0.49	5	0	1	6.49	5	0	1	0	0	0	0	1	0	0	0	1	0	1		0	1	-0.49		0					5	6.49	1	1		1	5.49	1
134	3	5	0	1	3.944	-5.448	4.386	-2.521	0	1	1	1	3	-0.448	4.386	-1.521	3	10.448	-4.386	3.521	0	0	0	1	0	0	0	1	0	1	0		0	-1.521	-4.386	0	0					10.448	4.386	0	0		0	0	7.907
136	3	5	0	1	2.018	3.705	-3.83	-4.93	1	0	0	0	5.018	5	0	1	0.982	5	0	1	0	0	0	0	0	1	0	1	0	0	1		0	1	0		0					5	5.018	1	1		1	0	1
140	3	5	0	1	3.389	-4.239	0.096	-5.771	0	1	1	0	3	0.761	0.096	1	3	9.239	-0.096	1	0	0	0	0	0	1	0	1	0	0	1		0	0.761	-0.096		0					9.239	3	0	0		0.904	0	1.096
141	3	5	0	1	-2.533	2.604	-1.023	5.307	0	1	0	0	3	7.604	0	1	3	2.396	0	1	0	0	0	0	1	0	0	0	1	0	1		0	1	0		0					7.604	3	0	0		1	4.604	1
142	3	5	0	1	4.975	-0.135	-0.605	-1.985	1	1	1	0	7.975	4.865	-0.605	1	-1.975	5.135	0.605	1	0	0	0	0	0	1	0	1	0	0	1		0	1	-1.975		0					5.135	7.975	1	1		1.605	0	0.395
143	3	5	0	1	5.045	1.898	1.688	-4.371	0	1	1	1	3	6.898	1.688	-3.371	3	3.102	-1.688	5.371	0	0	0	0	0	1	0	1	0	0	1		0	-3.371	-1.688		1					6.898	3	0	1		0	3.898	7.059
144	3	5	0	1	3.462	2.758	0.148	-1.077	1	0	1	0	6.462	5	0.148	1	-0.462	5	-0.148	1	0	0	0	0	0	1	0	1	0	0	1		0	1	-0.462		0					5	6.462	1	1		0.852	0	1.148
145	3	5	0	1	-3.996	5.831	-1.577	-5.458	1	1	0	0	-0.996	10.831	0	1	6.996	-0.831	0	1	0	0	0	0	1	0	0	0	1	0	1		0	-0.831	-0.996		0					10.831	6.996	0	0		1	11.827	1
147	3	5	0	1	3.268	3.479	3.317	-3.078	1	0	1	0	6.268	5	3.317	1	-0.268	5	-3.317	1	0	0	0	1	0	0	0	1	0	1	0		0	1	-3.317	0	0					5	6.268	1	1		0	0	4.317
148	3	5	0	1	-4.139	3.277	-3.079	1.869	1	1	1	1	-1.139	8.277	-3.079	2.869	7.139	1.723	3.079	-0.869	0	0	0	0	1	0	1	0	0	1	0		0	-0.869	-3.079	0	0					8.277	7.139	0	0		5.948	9.416	0
149	3	5	0	1	2.135	4.612	1.792	-1.18	0	1	0	0	3	9.612	0	1	3	0.388	0	1	0	0	0	0	1	0	0	0	1	0	1		0	0.388	0		0					9.612	3	0	0		1	6.612	1
151	3	5	0	1	-1.473	3.3	-2.565	-2.696	0	0	0	1	3	5	0	-1.696	3	5	0	3.696	0	0	0	0	0	1	0	1	0	0	1		0	-1.696	0		1					5	3	0	1		0	2	3.696
155	3	5	0	1	-5.771	-4.883	-1.919	1.954	1	0	0	0	-2.771	5	0	1	8.771	5	0	1	0	0	0	0	1	0	0	0	1	0	1		0	1	-2.771		0					5	8.771	1	1		1	7.771	1
156	3	5	0	1	-5.131	-3.62	-0.022	4.279	1	0	1	0	-2.131	5	-0.022	1	8.131	5	0.022	1	0	0	0	0	1	0	0	0	1	0	1		0	1	-2.131		0					5	8.131	1	1		1.022	7.131	0.978
157	3	5	0	1	4.4	-0.938	-3.821	3.331	1	1	1	0	7.4	4.062	-3.821	1	-1.4	5.938	3.821	1	0	0	0	0	0	1	0	0	1	0	2		0	1	-3.821		0					5.938	7.4	1	1		4.821	0	0
159	3	5	0	1	0.577	1.747	4.672	-1.879	1	0	0	1	3.577	5	0	-0.879	2.423	5	0	2.879	0	0	0	0	0	1	0	1	0	0	1		0	-0.879	0		1					5	3.577	0	1		0	1.423	2.879
161	3	5	0	1	-3.306	1.096	-0.265	-4.232	1	0	1	1	-0.306	5	-0.265	-3.232	6.306	5	0.265	5.232	0	0	0	0	0	1	0	0	1	0	2		0	-3.232	-0.306		1					5.232	6.306	1	1		0	5.306	4.967
162	3	5	0	1	-3.1	2.861	3.547	-1.721	0	1	0	0	3	7.861	0	1	3	2.139	0	1	0	0	0	0	1	0	0	0	1	0	1		0	1	0		0					7.861	3	0	0		1	4.861	1
164	3	5	0	1	3.322	-5.439	-2.321	-3.937	0	0	0	1	3	5	0	-2.937	3	5	0	4.937	0	0	0	0	0	1	0	1	0	0	1		0	-2.937	0		1					5	3	0	1		0	2	4.937
165	3	5	0	1	5.352	4.535	-2.593	-0.38	0	1	1	1	3	9.535	-2.593	0.62	3	0.465	2.593	1.38	0	0	0	0	1	0	1	0	0	1	0		0	0.465	-2.593	0	0					9.535	3	0	0		3.213	6.535	0
167	3	5	0	1	-4.494	-3.012	3.023	-5.729	1	0	1	0	-1.494	5	3.023	1	7.494	5	-3.023	1	0	0	0	0	0	1	0	0	1	0	2		0	1	-3.023		0					5	7.494	1	1		0	6.494	4.023
169	3	5	0	1	-1.452	-5.197	1.464	5.142	1	0	0	1	1.548	5	0	6.142	4.452	5	0	-4.142	0	0	0	0	1	0	0	0	1	0	1		0	-4.142	0		1					6.142	4.452	0	1		6.142	3.452	0
170	3	5	0	1	5.476	-4.04	-4.496	2.48	1	0	1	1	8.476	5	-4.496	3.48	-2.476	5	4.496	-1.48	0	0	0	0	0	1	0	0	1	0	2		0	-1.48	-4.496		0					5	8.476	1	1		7.976	0	0
171	3	5	0	1	-2.204	1.312	-3.417	4.996	0	0	1	1	3	5	-3.417	5.996	3	5	3.417	-3.996	0	0	0	0	1	0	0	0	1	0	1		0	-3.996	-3.417		1					5.996	3.417	0	1		9.413	2	0
172	3	5	0	1	5.171	3.371	5.984	-5.089	0	0	1	1	3	5	5.984	-4.089	3	5	-5.984	6.089	0	0	0	0	0	1	0	1	0	0	1		0	-4.089	-5.984		0					6.089	5.984	0	0		0	2	12.073
174	3	5	0	1	2.202	2.566	-0.611	5.962	0	1	0	1	3	7.566	0	6.962	3	2.434	0	-4.962	0	0	0	0	1	0	1	0	0	1	0		0	-4.962	0	1	1					7.566	3	0	1		6.962	4.566	0
175	3	5	0	1	-0.133	-2.819	-3.382	2.586	0	1	1	1	3	2.181	-3.382	3.586	3	7.819	3.382	-1.586	0	0	0	0	0	1	0	0	1	0	2		0	-1.586	-3.382		0					7.819	3.382	0	0		6.968	0	0
176	3	5	0	1	4.517	-0.541	-2.134	1.062	1	0	1	0	7.517	5	-2.134	1	-1.517	5	2.134	1	0	0	0	0	0	1	0	0	1	0	2		0	1	-2.134		0					5	7.517	1	1		3.134	0	0
177	3	5	0	1	4.531	5.124	-1.031	4.593	0	1	0	0	3	10.124	0	1	3	-0.124	0	1	0	0	0	0	1	0	0	0	1	0	1		0	-0.124	0		1					10.124	3	0	1		1	7.124	1
178	3	5	0	1	4.891	5.977	2.687	-2.439	0	1	1	0	3	10.977	2.687	1	3	-0.977	-2.687	1	0	0	0	0	0	1	0	0	1	0	2		0	-0.977	-2.687		0					10.977	3	0	0		0	7.977	3.687
180	3	5	0	1	4.617	-3.824	-0.086	2.541	1	1	1	1	7.617	1.176	-0.086	3.541	-1.617	8.824	0.086	-1.541	0	0	0	0	0	1	0	0	1	0	2		0	-1.541	-1.617		0					8.824	7.617	0	0		3.627	0	0
181	3	5	0	1	5.941	5.295	4.006	2.425	1	0	0	1	8.941	5	0	3.425	-2.941	5	0	-1.425	0	0	0	0	0	1	0	0	1	0	2		0	-1.425	-2.941		0					5	8.941	1	1		3.425	0	0
182	3	5	0	1	4.932	-3.343	-3.779	2.668	1	1	0	0	7.932	1.657	0	1	-1.932	8.343	0	1	0	0	0	0	0	1	0	1	0	0	1		0	1	-1.932		0					8.343	7.932	0	0		1	0	1
183	3	5	0	1	-1.963	-5.618	0.825	-2.35	0	1	0	0	3	-0.618	0	1	3	10.618	0	1	0	0	0	0	0	1	0	1	0	0	1		0	-0.618	0		1					10.618	3	0	1		1	0	1
184	3	5	0	1	-3.129	5.289	4.245	-5.349	0	1	1	0	3	10.289	4.245	1	3	-0.289	-4.245	1	0	0	0	0	0	1	0	0	1	0	2		0	-0.289	-4.245		0					10.289	4.245	0	0		0	7.289	5.245
185	3	5	0	1	-5.604	2.322	-2.636	-1.404	1	1	0	1	-2.604	7.322	0	-0.404	8.604	2.678	0	2.404	0	0	0	0	0	1	0	0	1	0	2		0	-0.404	-2.604		0					7.322	8.604	1	1		0	9.926	2.404
186	3	5	0	1	3.436	-1.576	-4.677	-0.308	1	1	1	1	6.436	3.424	-4.677	0.692	-0.436	6.576	4.677	1.308	0	0	0	0	0	1	0	0	1	0	2		0	0.692	-4.677		0					6.576	6.436	0	0		5.369	0	0
187	3	5	0	1	2.351	-5.44	-2.535	-4.887	0	1	0	0	3	-0.44	0	1	3	10.44	0	1	0	0	0	0	0	1	0	1	0	0	1		0	-0.44	0		1					10.44	3	0	1		1	0	1
188	3	5	0	1	2.868	-5.081	4.956	-5.8	1	0	1	1	5.868	5	4.956	-4.8	0.132	5	-4.956	6.8	0	0	0	1	0	0	0	1	0	1	0		0	-4.8	-4.956	0	0					6.8	5.868	0	0		0	0	11.756
190	3	5	0	1	-4.332	1.473	-5.934	-5.923	1	1	0	0	-1.332	6.473	0	1	7.332	3.527	0	1	0	0	0	0	1	0	0	0	1	0	1		0	1	-1.332		0					6.473	7.332	1	1		1	7.805	1
192	3	5	0	1	-4.518	-1.867	1.923	-3.755	1	0	1	0	-1.518	5	1.923	1	7.518	5	-1.923	1	0	0	0	0	0	1	0	0	1	0	2		0	1	-1.923		0					5	7.518	1	1		0	6.518	2.923
193	3	5	0	1	1.085	1.907	-2.308	5.955	1	1	1	1	4.085	6.907	-2.308	6.955	1.915	3.093	2.308	-4.955	0	0	0	0	1	0	0	0	1	0	1		0	-4.955	-2.308		1					6.955	4.085	0	1		9.263	2.822	0
194	3	5	0	1	2.586	3.171	4.646	-1.202	0	1	0	0	3	8.171	0	1	3	1.829	0	1	0	0	0	0	1	0	0	0	1	0	1		0	1	0		0					8.171	3	0	0		1	5.171	1
195	3	5	0	1	4.647	3.665	-3.729	3.186	1	0	0	0	7.647	5	0	1	-1.647	5	0	1	0	0	0	0	0	1	0	1	0	0	1		0	1	-1.647		0					5	7.647	1	1		1	0	1
198	3	5	0	1	0.835	4.4	-3.203	5.677	0	1	1	0	3	9.4	-3.203	1	3	0.6	3.203	1	0	0	0	0	1	0	1	0	0	1	0		0	0.6	-3.203	0	0					9.4	3.203	0	0		4.203	6.4	0
199	3	5	0	1	-3.216	-0.334	2.477	-4.915	0	0	1	1	3	5	2.477	-3.915	3	5	-2.477	5.915	0	0	0	0	0	1	0	1	0	0	1		0	-3.915	-2.477		1					5.915	3	0	1		0	2	8.392
203	3	5	0	1	4.605	-4.775	3.949	-3.447	1	1	1	0	7.605	0.225	3.949	1	-1.605	9.775	-3.949	1	0	0	0	1	0	0	0	1	0	1	0		0	0.225	-3.949	0	0					9.775	7.605	0	0		0	0	4.949
205	3	5	0	1	1.929	-4.254	-5.68	-3.581	0	1	1	0	3	0.746	-5.68	1	3	9.254	5.68	1	0	0	0	0	0	1	0	0	1	0	2		0	0.746	-5.68		0					9.254	5.68	0	0		6.68	0	0
206	3	5	0	1	-0.725	-2.089	1.248	3.352	0	1	0	1	3	2.911	0	4.352	3	7.089	0	-2.352	0	0	0	0	0	1	0	0	1	0	2		0	-2.352	0		1					7.089	3	0	1		4.352	0	0
207	3	5	0	1	0.441	-0.773	2.274	5.314	1	0	1	1	3.441	5	2.274	6.314	2.559	5	-2.274	-4.314	0	0	0	0	1	0	0	0	1	0	1		0	-4.314	-2.274		1					6.314	3.441	0	1		4.04	1.559	0
208	3	5	0	1	2.886	-1.322	-4.996	-3.366	1	0	0	0	5.886	5	0	1	0.114	5	0	1	0	0	0	0	0	1	0	1	0	0	1		0	1	0		0					5	5.886	1	1		1	0	1
209	3	5	0	1	-2.789	5.984	3.444	-1.834	1	1	0	0	0.211	10.984	0	1	5.789	-0.984	0	1	0	0	0	0	1	0	0	0	1	0	1		0	-0.984	0		1					10.984	5.789	0	1		1	10.773	1
211	3	5	0	1	-3.649	0.448	5.244	-2.452	1	1	1	1	-0.649	5.448	5.244	-1.452	6.649	4.552	-5.244	3.452	0	0	0	0	0	1	0	0	1	0	2		0	-1.452	-5.244		0					5.448	6.649	1	1		0	6.097	8.696
212	3	5	0	1	1.495	2.034	3.292	2.106	0	0	0	1	3	5	0	3.106	3	5	0	-1.106	0	0	0	0	1	0	0	0	1	0	1		0	-1.106	0		1					5	3	0	1		3.106	2	0
214	3	5	0	1	-2.632	0.485	0.715	2.92	1	1	1	0	0.368	5.485	0.715	1	5.632	4.515	-0.715	1	0	0	0	0	1	0	0	0	1	0	1		0	1	-0.715		0					5.485	5.632	1	1		0.285	5.117	1.715
215	3	5	0	1	-2.066	-1.487	3.453	-4.217	0	0	1	1	3	5	3.453	-3.217	3	5	-3.453	5.217	0	0	0	0	0	1	0	1	0	0	1		0	-3.217	-3.453		0					5.217	3.453	0	0		0	2	8.67
216	3	5	0	1	2.227	-2.054	3.488	-2.585	0	1	0	0	3	2.946	0	1	3	7.054	0	1	0	0	0	0	0	1	0	1	0	0	1		0	1	0		0					7.054	3	0	0		1	0	1
217	3	5	0	1	0.638	3.569	5.324	4.071	0	1	0	0	3	8.569	0	1	3	1.431	0	1	0	0	0	0	1	0	0	0	1	0	1		0	1	0		0					8.569	3	0	0		1	5.569	1
219	3	5	0	1	-5.278	2.704	-1.728	-5.194	1	1	0	1	-2.278	7.704	0	-4.194	8.278	2.296	0	6.194	0	0	0	0	0	1	0	0	1	0	2		0	-4.194	-2.278		1					7.704	8.278	1	1		0	9.982	6.194
221	3	5	0	1	3.062	0.351	-0.991	-1.063	1	1	1	0	6.062	5.351	-0.991	1	-0.062	4.649	0.991	1	0	0	0	0	0	1	0	1	0	0	1		0	1	-0.991		0					5.351	6.062	1	1		1.991	0	0.009
222	3	5	0	1	0.682	1.352	-1.531	-4.493	1	0	1	1	3.682	5	-1.531	-3.493	2.318	5	1.531	5.493	0	0	0	0	0	1	0	1	0	0	1		0	-3.493	-1.531		1					5.493	3.682	0	1		0	1.318	3.962
223	3	5	0	1	-2.242	-0.413	3.658	-4.152	1	0	0	0	0.758	5	0	1	5.242	5	0	1	0	0	0	0	1	0	0	0	1	0	1		0	1	0		0					5	5.242	1	1		1	4.242	1
225	3	5	0	1	-4.047	5.226	-4.361	-5.491	1	1	0	1	-1.047	10.226	0	-4.491	7.047	-0.226	0	6.491	0	0	0	0	0	1	0	0	1	0	2		0	-4.491	-1.047		1					10.226	7.047	0	1		0	11.273	6.491
228	3	5	0	1	2.225	-2.357	-5.768	2.461	1	0	0	1	5.225	5	0	3.461	0.775	5	0	-1.461	0	0	0	0	0	1	0	0	1	0	2		0	-1.461	0		1					5	5.225	1	1		3.461	0	0
230	3	5	0	1	5.072	-5.569	2.623	3.862	1	1	0	0	8.072	-0.569	0	1	-2.072	10.569	0	1	0	0	0	0	0	1	0	1	0	0	1		0	-0.569	-2.072		0					10.569	8.072	0	0		1	0	1
232	3	5	0	1	-1.676	4.401	-5.296	-3.888	1	1	1	1	1.324	9.401	-5.296	-2.888	4.676	0.599	5.296	4.888	0	0	0	0	1	0	1	0	0	1	0		0	-2.888	-5.296	0	0					9.401	5.296	0	0		2.408	8.077	0
233	3	5	0	1	1.069	-2.493	2.075	5.581	1	1	1	1	4.069	2.507	2.075	6.581	1.931	7.493	-2.075	-4.581	0	0	0	0	0	1	0	0	1	0	2		0	-4.581	-2.075		1					7.493	4.069	0	1		4.506	0	0
235	3	5	0	1	1.882	0.612	4.164	-4.715	1	1	0	1	4.882	5.612	0	-3.715	1.118	4.388	0	5.715	0	0	0	0	0	1	0	1	0	0	1		0	-3.715	0		1					5.715	4.882	0	1		0	0.73	5.715
236	3	5	0	1	2.098	0.012	3.261	-0.198	1	1	0	1	5.098	5.012	0	0.802	0.902	4.988	0	1.198	0	0	0	0	0	1	0	1	0	0	1		0	0.802	0		0					5.012	5.098	1	1		0.802	0	1.198
237	3	5	0	1	3.343	-3.144	0.39	1.342	0	1	1	1	3	1.856	0.39	2.342	3	8.144	-0.39	-0.342	0	0	0	0	0	1	0	1	0	0	1		0	-0.342	-0.39		0					8.144	3	0	0		1.952	0	0.048
238	3	5	0	1	-4.85	0.03	5.866	-1.883	1	0	0	1	-1.85	5	0	-0.883	7.85	5	0	2.883	0	0	0	0	0	1	0	0	1	0	2		0	-0.883	-1.85		0					5	7.85	1	1		0	6.85	2.883
241	3	5	0	1	4.167	2.819	-4.077	4.877	0	1	1	1	3	7.819	-4.077	5.877	3	2.181	4.077	-3.877	0	0	0	0	1	0	1	0	0	1	0		0	-3.877	-4.077	0	0					7.819	4.077	0	0		9.954	4.819	0
243	3	5	0	1	1.997	-1.832	5.348	-2.339	1	1	1	1	4.997	3.168	5.348	-1.339	1.003	6.832	-5.348	3.339	0	0	0	1	0	0	0	1	0	1	0		0	-1.339	-5.348	0	0					6.832	5.348	0	0		0	0	8.687
244	3	5	0	1	-2.183	-1.459	5.599	-5.818	1	0	1	1	0.817	5	5.599	-4.818	5.183	5	-5.599	6.818	0	0	0	0	0	1	0	0	1	0	2		0	-4.818	-5.599		0					6.818	5.599	0	0		0	4.183	12.417
245	3	5	0	1	5.977	-1.489	-3.969	1.13	1	0	0	1	8.977	5	0	2.13	-2.977	5	0	-0.13	0	0	0	0	0	1	0	0	1	0	2		0	-0.13	-2.977		0					5	8.977	1	1		2.13	0	0
247	3	5	0	1	5.775	4.289	2.895	-3.619	0	1	1	1	3	9.289	2.895	-2.619	3	0.711	-2.895	4.619	0	0	0	0	0	1	0	0	1	0	2		0	-2.619	-2.895		0					9.289	3	0	0		0	6.289	7.514
248	3	5	0	1	-2.572	-0.821	-5.508	-4.857	1	0	0	1	0.428	5	0	-3.857	5.572	5	0	5.857	0	0	0	0	0	1	0	0	1	0	2		0	-3.857	0		1					5.857	5.572	0	1		0	4.572	5.857
249	3	5	0	1	-3.658	-4.569	-3.126	-3.74	1	0	0	1	-0.658	5	0	-2.74	6.658	5	0	4.74	0	0	0	0	0	1	0	0	1	0	2		0	-2.74	-0.658		1					5	6.658	1	1		0	5.658	4.74
250	3	5	0	1	0.545	2.511	0.678	-5.143	1	0	0	1	3.545	5	0	-4.143	2.455	5	0	6.143	0	0	0	0	0	1	0	1	0	0	1		0	-4.143	0		1					6.143	3.545	0	1		0	1.455	6.143
252	3	5	0	1	1.878	-3.378	0.906	-0.191	1	1	1	0	4.878	1.622	0.906	1	1.122	8.378	-0.906	1	0	0	0	0	0	1	0	1	0	0	1		0	1	-0.906		0					8.378	4.878	0	0		0.094	0	1.906
253	3	5	0	1	-0.611	3.365	-3.694	5.741	1	1	0	0	2.389	8.365	0	1	3.611	1.635	0	1	0	0	0	0	1	0	0	0	1	0	1		0	1	0		0					8.365	3.611	0	0		1	5.976	1
254	3	5	0	1	4.122	4.01	1.08	-4.784	0	1	1	1	3	9.01	1.08	-3.784	3	0.99	-1.08	5.784	0	0	0	0	0	1	0	0	1	0	2		0	-3.784	-1.08		1					9.01	3	0	1		0	6.01	6.864
255	3	5	0	1	-4.529	-4.604	2.195	-5.05	0	0	0	1	3	5	0	-4.05	3	5	0	6.05	0	0	0	0	0	1	0	1	0	0	1		0	-4.05	0		1					6.05	3	0	1		0	2	6.05
256	3	5	0	1	1.583	5.28	0.772	-2.223	0	0	1	1	3	5	0.772	-1.223	3	5	-0.772	3.223	0	0	0	0	0	1	0	1	0	0	1		0	-1.223	-0.772		1					5	3	0	1		0	2	3.995
258	3	5	0	1	0.122	-3.902	0.879	-5.974	1	1	1	1	3.122	1.098	0.879	-4.974	2.878	8.902	-0.879	6.974	0	0	0	1	0	0	0	1	0	1	0		0	-4.974	-0.879	1	1					8.902	3.122	0	1		0	0	7.853
260	3	5	0	1	-1.24	4.207	1.396	0.043	1	1	1	0	1.76	9.207	1.396	1	4.24	0.793	-1.396	1	0	0	0	0	0	1	0	0	1	0	2		0	0.793	-1.396		0					9.207	4.24	0	0		0	7.447	2.396
261	3	5	0	1	4.169	4.186	2.439	-2.523	1	0	0	0	7.169	5	0	1	-1.169	5	0	1	0	0	0	0	0	1	0	1	0	0	1		0	1	-1.169		0					5	7.169	1	1		1	0	1
262	3	5	0	1	-3.576	-2.493	5.555	2.485	0	0	0	1	3	5	0	3.485	3	5	0	-1.485	0	0	0	0	1	0	0	0	1	0	1		0	-1.485	0		1					5	3	0	1		3.485	2	0
263	3	5	0	1	5.501	-1.053	0.439	-2.554	1	1	0	1	8.501	3.947	0	-1.554	-2.501	6.053	0	3.554	0	0	0	1	0	0	0	1	0	1	0		0	-1.554	-2.501	0	0					6.053	8.501	1	1		0	0	3.554
264	3	5	0	1	4.921	0.277	5.987	-0.507	1	0	0	1	7.921	5	0	0.493	-1.921	5	0	1.507	0	0	0	0	0	1	0	1	0	0	1		0	0.493	-1.921		0					5	7.921	1	1		0.493	0	1.507
265	3	5	0	1	-4.214	-0.787	-1.045	-0.981	1	0	0	0	-1.214	5	0	1	7.214	5	0	1	0	0	0	0	1	0	0	0	1	0	1		0	1	-1.214		0					5	7.214	1	1		1	6.214	1
266	3	5	0	1	-0.363	-0.964	5.724	5.934	1	0	0	1	2.637	5	0	6.934	3.363	5	0	-4.934	0	0	0	0	1	0	0	0	1	0	1		0	-4.934	0		1					6.934	3.363	0	1		6.934	2.363	0
267	3	5	0	1	-5.118	3.152	-2.481	5.3	1	1	1	1	-2.118	8.152	-2.481	6.3	8.118	1.848	2.481	-4.3	0	0	0	0	1	0	1	0	0	1	0		0	-4.3	-2.481	1	1					8.152	8.118	0	1		8.781	10.27	0
268	3	5	0	1	-1.661	5.908	1.631	-4.967	0	1	0	0	3	10.908	0	1	3	-0.908	0	1	0	0	0	0	1	0	0	0	1	0	1		0	-0.908	0		1					10.908	3	0	1		1	7.908	1
269	3	5	0	1	-3.249	5.561	1.248	-4.988	0	1	0	1	3	10.561	0	-3.988	3	-0.561	0	5.988	0	0	0	0	0	1	0	0	1	0	2		0	-3.988	0		1					10.561	3	0	1		0	7.561	5.988
271	3	5	0	1	-3.859	2.822	5.544	4.899	1	1	0	1	-0.859	7.822	0	5.899	6.859	2.178	0	-3.899	0	0	0	0	1	0	1	0	0	1	0		0	-3.899	-0.859	1	1					7.822	6.859	0	1		5.899	8.681	0
272	3	5	0	1	-2.196	-4.767	1.744	4.572	1	0	0	0	0.804	5	0	1	5.196	5	0	1	0	0	0	0	1	0	0	0	1	0	1		0	1	0		0					5	5.196	1	1		1	4.196	1
274	3	5	0	1	-0.725	-1.663	-1.937	1.412	1	0	0	1	2.275	5	0	2.412	3.725	5	0	-0.412	0	0	0	0	1	0	0	0	1	0	1		0	-0.412	0		1					5	3.725	0	1		2.412	2.725	0
275	3	5	0	1	-4.265	-0.465	-0.152	-0.645	1	0	1	1	-1.265	5	-0.152	0.355	7.265	5	0.152	1.645	0	0	0	0	1	0	0	0	1	0	1		0	0.355	-1.265		0					5	7.265	1	1		0.507	6.265	1.493
276	3	5	0	1	4.813	1.627	-3.831	-0.106	1	1	0	1	7.813	6.627	0	0.894	-1.813	3.373	0	1.106	0	0	0	0	0	1	0	1	0	0	1		0	0.894	-1.813		0					6.627	7.813	1	1		0.894	0	1.106
278	3	5	0	1	1.17	5.812	-1.807	1.791	1	1	0	0	4.17	10.812	0	1	1.83	-0.812	0	1	0	0	0	0	1	0	0	0	1	0	1		0	-0.812	0		1					10.812	4.17	0	1		1	6.642	1
280	3	5	0	1	2.554	-0.96	-2.744	-4.005	1	1	1	1	5.554	4.04	-2.744	-3.005	0.446	5.96	2.744	5.005	0	0	0	1	0	0	0	1	0	1	0		0	-3.005	-2.744	1	1					5.96	5.554	0	1		0	0	2.261
282	3	5	0	1	-2.475	5.214	-5.992	-2.173	1	1	1	1	0.525	10.214	-5.992	-1.173	5.475	-0.214	5.992	3.173	0	0	0	0	1	0	1	0	0	1	0		0	-1.173	-5.992	0	0					10.214	5.992	0	0		4.819	9.689	0
283	3	5	0	1	2.391	-0.208	3.415	-2.505	1	0	1	1	5.391	5	3.415	-1.505	0.609	5	-3.415	3.505	0	0	0	1	0	0	0	1	0	1	0		0	-1.505	-3.415	0	0					5	5.391	1	1		0	0	6.92
284	3	5	0	1	-5.947	4.35	3.862	-0.125	1	0	1	0	-2.947	5	3.862	1	8.947	5	-3.862	1	0	0	0	0	0	1	0	0	1	0	2		0	1	-3.862		0					5	8.947	1	1		0	7.947	4.862
285	3	5	0	1	-0.831	-5.875	-1.071	-3.002	0	0	1	1	3	5	-1.071	-2.002	3	5	1.071	4.002	0	0	0	0	0	1	0	1	0	0	1		0	-2.002	-1.071		1					5	3	0	1		0	2	2.931
288	3	5	0	1	5.801	3.037	3.847	2.701	0	1	0	0	3	8.037	0	1	3	1.963	0	1	0	0	0	0	1	0	0	0	1	0	1		0	1	0		0					8.037	3	0	0		1	5.037	1
289	3	5	0	1	4.755	-5.761	0.386	-1.974	1	1	0	0	7.755	-0.761	0	1	-1.755	10.761	0	1	0	0	0	0	0	1	0	1	0	0	1		0	-0.761	-1.755		0					10.761	7.755	0	0		1	0	1
293	3	5	0	1	4.624	-5.357	-3.627	-0.377	1	1	1	1	7.624	-0.357	-3.627	0.623	-1.624	10.357	3.627	1.377	0	0	0	0	0	1	0	0	1	0	2		0	-0.357	-3.627		0					10.357	7.624	0	0		4.25	0	0
294	3	5	0	1	-3.518	-1.286	-4.217	3.33	1	0	1	0	-0.518	5	-4.217	1	6.518	5	4.217	1	0	0	0	0	1	0	1	0	0	1	0		0	1	-4.217	0	0					5	6.518	1	1		5.217	5.518	0
295	3	5	0	1	1.57	-4.413	-3.347	5.6	0	1	0	0	3	0.587	0	1	3	9.413	0	1	0	0	0	0	0	1	0	1	0	0	1		0	0.587	0		0					9.413	3	0	0		1	0	1
296	3	5	0	1	-2.505	-5.564	-2.909	2.65	1	1	0	1	0.495	-0.564	0	3.65	5.505	10.564	0	-1.65	0	0	0	0	0	1	0	0	1	0	2		0	-1.65	0		1					10.564	5.505	0	1		3.65	0	0
297	3	5	0	1	-2.355	-4.568	-2.935	0.19	1	0	0	0	0.645	5	0	1	5.355	5	0	1	0	0	0	0	1	0	0	0	1	0	1		0	1	0		0					5	5.355	1	1		1	4.355	1
298	3	5	0	1	2.989	-1.996	-3.026	-1.515	1	0	0	1	5.989	5	0	-0.515	0.011	5	0	2.515	0	0	0	1	0	0	0	1	0	1	0		0	-0.515	0	1	1					5	5.989	1	1		0	0	2.515
300	3	5	0	1	-4.062	0.626	-0.167	-5.522	1	1	0	0	-1.062	5.626	0	1	7.062	4.374	0	1	0	0	0	0	1	0	0	0	1	0	1		0	1	-1.062		0					5.626	7.062	1	1		1	6.688	1
301	3	5	0	1	2.075	5.957	-1.606	1.545	0	1	0	1	3	10.957	0	2.545	3	-0.957	0	-0.545	0	0	0	0	1	0	1	0	0	1	0		0	-0.957	0	1	1					10.957	3	0	1		2.545	7.957	0
302	3	5	0	1	-5.455	3.244	-3.751	0.975	1	1	0	1	-2.455	8.244	0	1.975	8.455	1.756	0	0.025	0	0	0	0	1	0	0	0	1	0	1		0	0.025	-2.455		0					8.244	8.455	1	1		1.975	10.699	0.025
303	3	5	0	1	1.092	-4.85	-1.59	-5.702	0	1	1	0	3	0.15	-1.59	1	3	9.85	1.59	1	0	0	0	0	0	1	0	0	1	0	2		0	0.15	-1.59		0					9.85	3	0	0		2.59	0	0
304	3	5	0	1	-5.91	-4.125	-2.041	-3.869	0	0	0	1	3	5	0	-2.869	3	5	0	4.869	0	0	0	0	0	1	0	1	0	0	1		0	-2.869	0		1					5	3	0	1		0	2	4.869
305	3	5	0	1	-3.558	5.933	-4.692	-0.843	1	1	0	0	-0.558	10.933	0	1	6.558	-0.933	0	1	0	0	0	0	1	0	0	0	1	0	1		0	-0.933	-0.558		1					10.933	6.558	0	1		1	11.491	1
306	3	5	0	1	-0.341	2.838	5.41	-3.549	0	1	0	1	3	7.838	0	-2.549	3	2.162	0	4.549	0	0	0	0	0	1	0	0	1	0	2		0	-2.549	0		1					7.838	3	0	1		0	4.838	4.549
309	3	5	0	1	0.602	5.973	2.249	-5.63	0	0	0	1	3	5	0	-4.63	3	5	0	6.63	0	0	0	0	0	1	0	1	0	0	1		0	-4.63	0		1					6.63	3	0	1		0	2	6.63
310	3	5	0	1	4.914	-1.583	-4.294	-3.12	1	1	1	1	7.914	3.417	-4.294	-2.12	-1.914	6.583	4.294	4.12	0	0	0	0	0	1	0	0	1	0	2		0	-2.12	-4.294		0					6.583	7.914	1	1		2.174	0	0
313	3	5	0	1	1.703	-3.663	3.216	-2.752	0	0	0	1	3	5	0	-1.752	3	5	0	3.752	0	0	0	0	0	1	0	1	0	0	1		0	-1.752	0		1					5	3	0	1		0	2	3.752
314	3	5	0	1	5.395	-0.967	5.58	4.907	1	1	0	0	8.395	4.033	0	1	-2.395	5.967	0	1	0	0	0	0	0	1	0	1	0	0	1		0	1	-2.395		0					5.967	8.395	1	1		1	0	1
315	3	5	0	1	-3.117	-4.919	1.193	-1.148	1	0	0	1	-0.117	5	0	-0.148	6.117	5	0	2.148	0	0	0	0	0	1	0	0	1	0	2		0	-0.148	-0.117		1					5	6.117	1	1		0	5.117	2.148
316	3	5	0	1	3.905	-3.096	-4.934	3.513	1	0	0	1	6.905	5	0	4.513	-0.905	5	0	-2.513	0	0	0	0	0	1	0	0	1	0	2		0	-2.513	-0.905		1					5	6.905	1	1		4.513	0	0
317	3	5	0	1	-2.667	4.624	-0.028	-3.819	1	0	0	1	0.333	5	0	-2.819	5.667	5	0	4.819	0	0	0	0	0	1	0	0	1	0	2		0	-2.819	0		1					5	5.667	1	1		0	4.667	4.819
318	3	5	0	1	-2.15	-2.696	-1.86	-0.62	1	0	1	0	0.85	5	-1.86	1	5.15	5	1.86	1	0	0	0	0	1	0	1	0	0	1	0		0	1	-1.86	0	0					5	5.15	1	1		2.86	4.15	0
319	3	5	0	1	-5.659	5.305	0.213	-0.509	1	1	1	0	-2.659	10.305	0.213	1	8.659	-0.305	-0.213	1	0	0	0	0	1	0	0	0	1	0	1		0	-0.305	-2.659		0					10.305	8.659	0	0		0.787	12.964	1.213
320	3	5	0	1	1.514	-0.582	-5.495	4.005	0	1	1	1	3	4.418	-5.495	5.005	3	5.582	5.495	-3.005	0	0	0	0	1	0	0	0	1	0	1		0	-3.005	-5.495		0					5.582	5.495	0	0		10.5	1.418	0
321	3	5	0	1	-4.093	3.288	-5.588	5.745	0	1	0	1	3	8.288	0	6.745	3	1.712	0	-4.745	0	0	0	0	1	0	1	0	0	1	0		0	-4.745	0	1	1					8.288	3	0	1		6.745	5.288	0
324	3	5	0	1	3.358	-1.954	0.483	-4.901	0	0	1	1	3	5	0.483	-3.901	3	5	-0.483	5.901	0	0	0	0	0	1	0	1	0	0	1		0	-3.901	-0.483		1					5.901	3	0	1		0	2	6.384
325	3	5	0	1	3.925	-2.557	2.321	-0.621	1	0	0	1	6.925	5	0	0.379	-0.925	5	0	1.621	0	0	0	0	0	1	0	1	0	0	1		0	0.379	-0.925		0					5	6.925	1	1		0.379	0	1.621
326	3	5	0	1	1.714	-2.953	-0.189	1.994	1	1	0	1	4.714	2.047	0	2.994	1.286	7.953	0	-0.994	0	0	0	0	0	1	0	0	1	0	2		0	-0.994	0		1					7.953	4.714	0	1		2.994	0	0
327	3	5	0	1	-4.082	-0.334	-2.425	-4.622	1	0	1	1	-1.082	5	-2.425	-3.622	7.082	5	2.425	5.622	0	0	0	0	0	1	0	0	1	0	2		0	-3.622	-2.425		1					5.622	7.082	1	1		0	6.082	3.197
329	3	5	0	1	-0.595	3.714	-0.012	-5.77	0	1	1	1	3	8.714	-0.012	-4.77	3	1.286	0.012	6.77	0	0	0	0	0	1	0	0	1	0	2		0	-4.77	-0.012		1					8.714	3	0	1		0	5.714	6.758
330	3	5	0	1	2.985	-0.019	-4.961	5.628	0	0	0	1	3	5	0	6.628	3	5	0	-4.628	0	0	0	0	1	0	0	0	1	0	1		0	-4.628	0		1					6.628	3	0	1		6.628	2	0
332	3	5	0	1	3.625	1.817	-5.416	1.529	1	0	1	0	6.625	5	-5.416	1	-0.625	5	5.416	1	0	0	0	0	0	1	0	0	1	0	2		0	1	-5.416		0					5	6.625	1	1		6.416	0	0
333	3	5	0	1	4.97	2.527	2.034	4.479	1	1	0	1	7.97	7.527	0	5.479	-1.97	2.473	0	-3.479	0	0	0	0	0	1	0	0	1	0	2		0	-3.479	-1.97		1					7.527	7.97	1	1		5.479	0	0
336	3	5	0	1	-3.239	0.519	4.046	1.006	1	1	0	1	-0.239	5.519	0	2.006	6.239	4.481	0	-0.006	0	0	0	0	1	0	1	0	0	1	0		0	-0.006	-0.239	0	0					5.519	6.239	1	1		2.006	5.758	0
337	3	5	0	1	-0.061	4.835	-2.084	-3.428	1	1	0	1	2.939	9.835	0	-2.428	3.061	0.165	0	4.428	0	0	0	0	0	1	0	0	1	0	2		0	-2.428	0		1					9.835	3.061	0	1		0	6.896	4.428
341	3	5	0	1	-1.936	-1.456	-5.476	-5.309	1	0	0	1	1.064	5	0	-4.309	4.936	5	0	6.309	0	0	0	0	0	1	0	1	0	0	1		0	-4.309	0		1					6.309	4.936	0	1		0	3.936	6.309
342	3	5	0	1	3.727	-5.043	4.137	-3.205	0	0	1	1	3	5	4.137	-2.205	3	5	-4.137	4.205	0	0	0	0	0	1	0	1	0	0	1		0	-2.205	-4.137		0					5	4.137	0	0		0	2	8.342
343	3	5	0	1	-4.775	4.704	-4.749	2.607	0	1	1	1	3	9.704	-4.749	3.607	3	0.296	4.749	-1.607	0	0	0	0	1	0	1	0	0	1	0		0	-1.607	-4.749	0	0					9.704	4.749	0	0		8.356	6.704	0
345	3	5	0	1	3.547	0.956	-4.677	4.675	0	0	0	1	3	5	0	5.675	3	5	0	-3.675	0	0	0	0	1	0	0	0	1	0	1		0	-3.675	0		1					5.675	3	0	1		5.675	2	0
346	3	5	0	1	5.447	-1.098	-4.982	2.291	0	0	1	1	3	5	-4.982	3.291	3	5	4.982	-1.291	0	0	0	0	1	0	0	0	1	0	1		0	-1.291	-4.982		0					5	4.982	0	0		8.273	2	0
347	3	5	0	1	5.999	-3.317	-4.504	5.373	0	1	1	1	3	1.683	-4.504	6.373	3	8.317	4.504	-4.373	0	0	0	0	0	1	0	0	1	0	2		0	-4.373	-4.504		0					8.317	4.504	0	0		10.877	0	0
348	3	5	0	1	-5.165	-0.343	3.046	1.323	1	1	0	1	-2.165	4.657	0	2.323	8.165	5.343	0	-0.323	0	0	0	0	1	0	1	0	0	1	0		0	-0.323	-2.165	0	0					5.343	8.165	1	1		2.323	6.822	0
350	3	5	0	1	5.201	1.144	2.124	-5.617	1	0	1	0	8.201	5	2.124	1	-2.201	5	-2.124	1	0	0	0	1	0	0	0	1	0	1	0		0	1	-2.201	0	0					5	8.201	1	1		0	0	3.124
354	3	5	0	1	-0.038	5.523	-5.089	-4.764	0	0	0	1	3	5	0	-3.764	3	5	0	5.764	0	0	0	0	0	1	0	1	0	0	1		0	-3.764	0		1					5.764	3	0	1		0	2	5.764
355	3	5	0	1	3.252	-5.771	-5.064	5.504	1	0	1	1	6.252	5	-5.064	6.504	-0.252	5	5.064	-4.504	0	0	0	0	0	1	0	0	1	0	2		0	-4.504	-5.064		0					6.504	6.252	0	0		11.568	0	0
356	3	5	0	1	-0.49	-4.717	0.638	-3.38	0	1	0	1	3	0.283	0	-2.38	3	9.717	0	4.38	0	0	0	1	0	0	0	1	0	1	0		0	-2.38	0	1	1					9.717	3	0	1		0	0	4.38
358	3	5	0	1	2.493	3.007	-4.566	-2.549	1	0	1	0	5.493	5	-4.566	1	0.507	5	4.566	1	0	0	0	0	0	1	0	0	1	0	2		0	1	-4.566		0					5	5.493	1	1		5.566	0	0
359	3	5	0	1	-3.347	1.134	2.954	2.901	1	0	0	1	-0.347	5	0	3.901	6.347	5	0	-1.901	0	0	0	0	1	0	1	0	0	1	0		0	-1.901	-0.347	1	1					5	6.347	1	1		3.901	5.347	0
360	3	5	0	1	5.503	4.396	0.217	-4.794	0	1	1	1	3	9.396	0.217	-3.794	3	0.604	-0.217	5.794	0	0	0	0	0	1	0	0	1	0	2		0	-3.794	-0.217		1					9.396	3	0	1		0	6.396	6.011
362	3	5	0	1	1.268	5.987	-3.076	3.11	0	1	0	0	3	10.987	0	1	3	-0.987	0	1	0	0	0	0	1	0	0	0	1	0	1		0	-0.987	0		1					10.987	3	0	1		1	7.987	1
364	3	5	0	1	-2.647	1.955	2.236	3.828	0	1	0	1	3	6.955	0	4.828	3	3.045	0	-2.828	0	0	0	0	1	0	0	0	1	0	1		0	-2.828	0		1					6.955	3	0	1		4.828	3.955	0
365	3	5	0	1	3.285	-3.967	-5.82	3.401	1	0	0	0	6.285	5	0	1	-0.285	5	0	1	0	0	0	0	0	1	0	1	0	0	1		0	1	-0.285		0					5	6.285	1	1		1	0	1
367	3	5	0	1	-4.924	4.802	-2.511	-3.131	1	1	0	1	-1.924	9.802	0	-2.131	7.924	0.198	0	4.131	0	0	0	0	0	1	0	0	1	0	2		0	-2.131	-1.924		1					9.802	7.924	0	1		0	11.726	4.131
368	3	5	0	1	-0.274	-3.487	-1.594	1.916	1	1	0	0	2.726	1.513	0	1	3.274	8.487	0	1	0	0	0	0	0	1	0	1	0	0	1		0	1	0		0					8.487	3.274	0	0		1	0	1
371	3	5	0	1	0.556	3.026	-0.994	-4.31	0	0	1	1	3	5	-0.994	-3.31	3	5	0.994	5.31	0	0	0	0	0	1	0	1	0	0	1		0	-3.31	-0.994		1					5.31	3	0	1		0	2	4.316
373	3	5	0	1	-4.565	-5.29	3.536	0.769	0	1	0	1	3	-0.29	0	1.769	3	10.29	0	0.231	0	0	0	0	0	1	0	1	0	0	1		0	-0.29	0		1					10.29	3	0	1		1.769	0	0.231
374	3	5	0	1	-5.257	5.119	-5.989	3.848	1	1	0	0	-2.257	10.119	0	1	8.257	-0.119	0	1	0	0	0	0	1	0	0	0	1	0	1		0	-0.119	-2.257		0					10.119	8.257	0	0		1	12.376	1
376	3	5	0	1	0.958	-4.427	-3.519	-3.946	0	1	0	1	3	0.573	0	-2.946	3	9.427	0	4.946	0	0	0	1	0	0	0	1	0	1	0		0	-2.946	0	1	1					9.427	3	0	1		0	0	4.946
377	3	5	0	1	-3.915	-0.92	2.127	-2.91	1	0	0	0	-0.915	5	0	1	6.915	5	0	1	0	0	0	0	1	0	0	0	1	0	1		0	1	-0.915		0					5	6.915	1	1		1	5.915	1
378	3	5	0	1	-3.639	-1.244	-4.475	0.943	1	0	0	0	-0.639	5	0	1	6.639	5	0	1	0	0	0	0	1	0	0	0	1	0	1		0	1	-0.639		0					5	6.639	1	1		1	5.639	1
379	3	5	0	1	-2.473	-2.04	4.543	-5.944	1	0	0	0	0.527	5	0	1	5.473	5	0	1	0	0	0	0	1	0	0	0	1	0	1		0	1	0		0					5	5.473	1	1		1	4.473	1
380	3	5	0	1	4.811	-0.784	-1.462	1.924	1	0	0	1	7.811	5	0	2.924	-1.811	5	0	-0.924	0	0	0	0	0	1	0	0	1	0	2		0	-0.924	-1.811		0					5	7.811	1	1		2.924	0	0
381	3	5	0	1	3.751	3.825	5.957	4.706	0	1	1	1	3	8.825	5.957	5.706	3	1.175	-5.957	-3.706	0	0	0	0	0	1	0	0	1	0	2		0	-3.706	-5.957		0					8.825	5.957	0	0		0	5.825	2.251
382	3	5	0	1	-1.891	-5.554	0.656	0.063	0	1	1	0	3	-0.554	0.656	1	3	10.554	-0.656	1	0	0	0	0	0	1	0	1	0	0	1		0	-0.554	-0.656		0					10.554	3	0	0		0.344	0	1.656
385	3	5	0	1	5.613	-0.192	-3.546	-4.74	0	0	1	1	3	5	-3.546	-3.74	3	5	3.546	5.74	0	0	0	0	0	1	0	1	0	0	1		0	-3.74	-3.546		1					5.74	3.546	0	1		0	2	2.194
387	3	5	0	1	4.187	-5.94	1.19	0.041	1	0	1	1	7.187	5	1.19	1.041	-1.187	5	-1.19	0.959	0	0	0	1	0	0	0	1	0	1	0		0	0.959	-1.19	0	0					5	7.187	1	1		0	0	2.149
388	3	5	0	1	0.832	0.44	-4.053	-3.031	1	1	0	1	3.832	5.44	0	-2.031	2.168	4.56	0	4.031	0	0	0	0	0	1	0	1	0	0	1		0	-2.031	0		1					5.44	3.832	0	1		0	1.608	4.031
391	3	5	0	1	2.575	-2.516	1.349	-3.123	0	1	1	1	3	2.484	1.349	-2.123	3	7.516	-1.349	4.123	0	0	0	1	0	0	0	1	0	1	0		0	-2.123	-1.349	1	1					7.516	3	0	1		0	0	5.472
392	3	5	0	1	1.339	3.317	2.487	-3.885	0	0	0	1	3	5	0	-2.885	3	5	0	4.885	0	0	0	0	0	1	0	1	0	0	1		0	-2.885	0		1					5	3	0	1		0	2	4.885
393	3	5	0	1	-1.621	4.062	-2.403	3.235	0	1	0	0	3	9.062	0	1	3	0.938	0	1	0	0	0	0	1	0	0	0	1	0	1		0	0.938	0		0					9.062	3	0	0		1	6.062	1
394	3	5	0	1	-4.015	-4.011	-3.637	5.271	0	1	1	0	3	0.989	-3.637	1	3	9.011	3.637	1	0	0	0	0	0	1	0	0	1	0	2		0	0.989	-3.637		0					9.011	3.637	0	0		4.637	0	0
395	3	5	0	1	1.777	1.581	1.308	-4.365	1	0	0	1	4.777	5	0	-3.365	1.223	5	0	5.365	0	0	0	0	0	1	0	1	0	0	1		0	-3.365	0		1					5.365	4.777	0	1		0	0.223	5.365
396	3	5	0	1	5.501	-1.059	-3.871	3.056	0	1	0	1	3	3.941	0	4.056	3	6.059	0	-2.056	0	0	0	0	1	0	0	0	1	0	1		0	-2.056	0		1					6.059	3	0	1		4.056	0.941	0
398	3	5	0	1	-2.147	-1.116	-3.104	5.267	1	1	1	1	0.853	3.884	-3.104	6.267	5.147	6.116	3.104	-4.267	0	0	0	0	1	0	0	0	1	0	1		0	-4.267	-3.104		1					6.267	5.147	0	1		9.371	3.031	0
402	3	5	0	1	5.893	-1.959	5.764	5.27	1	1	1	1	8.893	3.041	5.764	6.27	-2.893	6.959	-5.764	-4.27	0	0	0	0	0	1	0	1	0	0	1		0	-4.27	-5.764		0					6.959	8.893	1	1		0.506	0	1.494
403	3	5	0	1	4.797	-2.656	5.835	-4.515	0	0	1	1	3	5	5.835	-3.515	3	5	-5.835	5.515	0	0	0	0	0	1	0	1	0	0	1		0	-3.515	-5.835		0					5.515	5.835	1	1		0	2	11.35
404	3	5	0	1	-4.252	4.436	-0.875	2.764	1	0	0	0	-1.252	5	0	1	7.252	5	0	1	0	0	0	0	1	0	0	0	1	0	1		0	1	-1.252		0					5	7.252	1	1		1	6.252	1
405	3	5	0	1	-4.058	4.214	2.98	5.41	1	0	0	1	-1.058	5	0	6.41	7.058	5	0	-4.41	0	0	0	0	1	0	1	0	0	1	0		0	-4.41	-1.058	1	1					6.41	7.058	1	1		6.41	6.058	0
406	3	5	0	1	4.337	-3.608	-0.044	-4.689	0	1	0	0	3	1.392	0	1	3	8.608	0	1	0	0	0	0	0	1	0	1	0	0	1		0	1	0		0					8.608	3	0	0		1	0	1
407	3	5	0	1	-5.137	5.751	0.748	4.97	0	1	1	0	3	10.751	0.748	1	3	-0.751	-0.748	1	0	0	0	0	1	0	0	0	1	0	1		0	-0.751	-0.748		1					10.751	3	0	1		0.252	7.751	1.748
408	3	5	0	1	4.419	-5.507	4.656	-3.24	1	1	0	1	7.419	-0.507	0	-2.24	-1.419	10.507	0	4.24	0	0	0	1	0	0	0	1	0	1	0		0	-2.24	-1.419	1	1					10.507	7.419	0	1		0	0	4.24
409	3	5	0	1	-4.576	5.215	4.127	-0.733	0	1	0	1	3	10.215	0	0.267	3	-0.215	0	1.733	0	0	0	0	1	0	0	0	1	0	1		0	-0.215	0		1					10.215	3	0	1		0.267	7.215	1.733
410	3	5	0	1	-4.674	1.21	-2.103	4.712	1	1	0	1	-1.674	6.21	0	5.712	7.674	3.79	0	-3.712	0	0	0	0	1	0	1	0	0	1	0		0	-3.712	-1.674	1	1					6.21	7.674	1	1		5.712	7.884	0
414	3	5	0	1	0.448	-2.26	-5.721	-3.894	1	1	0	0	3.448	2.74	0	1	2.552	7.26	0	1	0	0	0	0	0	1	0	1	0	0	1		0	1	0		0					7.26	3.448	0	0		1	0	1
416	3	5	0	1	0.068	-4.781	3.381	-3.979	0	1	1	0	3	0.219	3.381	1	3	9.781	-3.381	1	0	0	0	1	0	0	0	1	0	1	0		0	0.219	-3.381	0	0					9.781	3.381	0	0		0	0	4.381
417	3	5	0	1	2.027	-3.195	2.822	5.104	1	0	0	1	5.027	5	0	6.104	0.973	5	0	-4.104	0	0	0	0	0	1	0	0	1	0	2		0	-4.104	0		1					6.104	5.027	0	1		6.104	0	0
418	3	5	0	1	-1.005	0.097	-3.938	-4.225	0	1	0	1	3	5.097	0	-3.225	3	4.903	0	5.225	0	0	0	0	0	1	0	1	0	0	1		0	-3.225	0		1					5.225	3	0	1		0	2.097	5.225
419	3	5	0	1	-4.257	0.106	1.805	3.038	1	0	0	1	-1.257	5	0	4.038	7.257	5	0	-2.038	0	0	0	0	1	0	1	0	0	1	0		0	-2.038	-1.257	1	1					5	7.257	1	1		4.038	6.257	0
421	3	5	0	1	-5.284	2.468	0.621	-2.757	1	0	0	0	-2.284	5	0	1	8.284	5	0	1	0	0	0	0	1	0	0	0	1	0	1		0	1	-2.284		0					5	8.284	1	1		1	7.284	1
422	3	5	0	1	1.305	3.007	-2.195	0.873	0	1	0	0	3	8.007	0	1	3	1.993	0	1	0	0	0	0	1	0	0	0	1	0	1		0	1	0		0					8.007	3	0	0		1	5.007	1
424	3	5	0	1	-2.327	5.079	-2.523	-0.33	1	0	1	1	0.673	5	-2.523	0.67	5.327	5	2.523	1.33	0	0	0	0	1	0	1	0	0	1	0		0	0.67	-2.523	0	0					5	5.327	1	1		3.193	4.327	0
425	3	5	0	1	1.512	-1.719	-0.897	-2.169	1	1	1	0	4.512	3.281	-0.897	1	1.488	6.719	0.897	1	0	0	0	0	0	1	0	1	0	0	1		0	1	-0.897		0					6.719	4.512	0	0		1.897	0	0.103
426	3	5	0	1	-5.438	1.204	1.403	-0.075	1	0	1	0	-2.438	5	1.403	1	8.438	5	-1.403	1	0	0	0	0	0	1	0	0	1	0	2		0	1	-2.438		0					5	8.438	1	1		0	7.438	2.403
427	3	5	0	1	1.596	-3.604	4.843	1.658	1	1	0	0	4.596	1.396	0	1	1.404	8.604	0	1	0	0	0	0	0	1	0	1	0	0	1		0	1	0		0					8.604	4.596	0	0		1	0	1
429	3	5	0	1	-4.208	-2.163	3.348	-3.249	0	1	0	0	3	2.837	0	1	3	7.163	0	1	0	0	0	0	0	1	0	1	0	0	1		0	1	0		0					7.163	3	0	0		1	0	1
430	3	5	0	1	2.396	-0.444	-3.531	-2.893	1	0	0	0	5.396	5	0	1	0.604	5	0	1	0	0	0	0	0	1	0	1	0	0	1		0	1	0		0					5	5.396	1	1		1	0	1
432	3	5	0	1	2.912	5.749	-5.192	1.043	0	1	0	0	3	10.749	0	1	3	-0.749	0	1	0	0	0	0	1	0	0	0	1	0	1		0	-0.749	0		1					10.749	3	0	1		1	7.749	1
433	3	5	0	1	-3.411	0.037	3.074	5.125	1	1	1	0	-0.411	5.037	3.074	1	6.411	4.963	-3.074	1	0	0	0	0	0	1	0	0	1	0	2		0	1	-3.074		0					5.037	6.411	1	1		0	5.448	4.074
434	3	5	0	1	-5.118	1.175	-1.439	-3.19	1	1	0	1	-2.118	6.175	0	-2.19	8.118	3.825	0	4.19	0	0	0	0	0	1	0	0	1	0	2		0	-2.19	-2.118		1					6.175	8.118	1	1		0	8.293	4.19
438	3	5	0	1	4.057	5.167	-4.222	-0.73	1	0	1	1	7.057	5	-4.222	0.27	-1.057	5	4.222	1.73	0	0	0	0	0	1	0	0	1	0	2		0	0.27	-4.222		0					5	7.057	1	1		4.492	0	0
441	3	5	0	1	-0.951	-3.358	4.247	-0.293	1	1	0	0	2.049	1.642	0	1	3.951	8.358	0	1	0	0	0	0	0	1	0	1	0	0	1		0	1	0		0					8.358	3.951	0	0		1	0	1
442	3	5	0	1	-4.157	-2.117	4.623	3.011	1	1	0	0	-1.157	2.883	0	1	7.157	7.117	0	1	0	0	0	0	1	0	0	0	1	0	1		0	1	-1.157		0					7.117	7.157	1	1		1	4.04	1
444	3	5	0	1	-2.737	-0.706	5.202	2.855	1	1	1	1	0.263	4.294	5.202	3.855	5.737	5.706	-5.202	-1.855	0	0	0	0	0	1	0	0	1	0	2		0	-1.855	-5.202		0					5.706	5.737	1	1		0	4.031	3.347
445	3	5	0	1	5.308	5.124	4.822	1.889	0	1	1	0	3	10.124	4.822	1	3	-0.124	-4.822	1	0	0	0	0	0	1	0	0	1	0	2		0	-0.124	-4.822		0					10.124	4.822	0	0		0	7.124	5.822
447	3	5	0	1	0.535	-4.284	3.418	-5.47	1	0	1	1	3.535	5	3.418	-4.47	2.465	5	-3.418	6.47	0	0	0	0	0	1	0	1	0	0	1		0	-4.47	-3.418		1					6.47	3.535	0	1		0	1.465	9.888
448	3	5	0	1	-2.45	-2.289	-5.491	1.741	1	0	1	1	0.55	5	-5.491	2.741	5.45	5	5.491	-0.741	0	0	0	0	1	0	1	0	0	1	0		0	-0.741	-5.491	0	0					5	5.491	1	1		8.232	4.45	0
451	3	5	0	1	0.371	4.948	2.686	-0.739	0	1	0	0	3	9.948	0	1	3	0.052	0	1	0	0	0	0	1	0	0	0	1	0	1		0	0.052	0		0					9.948	3	0	0		1	6.948	1
454	3	5	0	1	5.512	-2.93	-4.607	5.686	0	0	1	1	3	5	-4.607	6.686	3	5	4.607	-4.686	0	0	0	0	1	0	0	0	1	0	1		0	-4.686	-4.607		1					6.686	4.607	0	1		11.293	2	0
455	3	5	0	1	4.448	1.987	4.762	-2.84	1	0	0	1	7.448	5	0	-1.84	-1.448	5	0	3.84	0	0	0	1	0	0	0	1	0	1	0		0	-1.84	-1.448	1	1					5	7.448	1	1		0	0	3.84
456	3	5	0	1	4.912	-2.05	-1.457	-1.475	1	0	1	1	7.912	5	-1.457	-0.475	-1.912	5	1.457	2.475	0	0	0	0	0	1	0	1	0	0	1		0	-0.475	-1.912		0					5	7.912	1	1		0.982	0	1.018
457	3	5	0	1	1.445	-4.942	-5.43	2.194	0	1	1	0	3	0.058	-5.43	1	3	9.942	5.43	1	0	0	0	0	0	1	0	0	1	0	2		0	0.058	-5.43		0					9.942	5.43	0	0		6.43	0	0
458	3	5	0	1	4.131	2.733	5.134	-0.919	1	0	1	1	7.131	5	5.134	0.081	-1.131	5	-5.134	1.919	0	0	0	1	0	0	0	1	0	1	0		0	0.081	-5.134	0	0					5	7.131	1	1		0	0	7.053
459	3	5	0	1	-2.852	0.912	-3.576	-4.701	1	1	1	1	0.148	5.912	-3.576	-3.701	5.852	4.088	3.576	5.701	0	0	0	0	0	1	0	0	1	0	2		0	-3.701	-3.576		1					5.912	5.852	0	1		0	5.764	2.125
460	3	5	0	1	4.289	2.501	-1.908	-4.878	0	1	0	1	3	7.501	0	-3.878	3	2.499	0	5.878	0	0	0	0	0	1	0	0	1	0	2		0	-3.878	0		1					7.501	3	0	1		0	4.501	5.878
461	3	5	0	1	3.989	-1.058	1.716	-0.318	1	1	1	0	6.989	3.942	1.716	1	-0.989	6.058	-1.716	1	0	0	0	1	0	0	0	1	0	1	0		0	1	-1.716	0	0					6.058	6.989	1	1		0	0	2.716
463	3	5	0	1	3.048	3.004	1.717	3.912	0	1	0	1	3	8.004	0	4.912	3	1.996	0	-2.912	0	0	0	0	1	0	1	0	0	1	0		0	-2.912	0	1	1					8.004	3	0	1		4.912	5.004	0
464	3	5	0	1	5.998	-2.551	-2.165	-1.378	1	0	0	0	8.998	5	0	1	-2.998	5	0	1	0	0	0	0	0	1	0	1	0	0	1		0	1	-2.998		0					5	8.998	1	1		1	0	1
466	3	5	0	1	3.061	-5.264	4.638	-3.111	1	0	1	0	6.061	5	4.638	1	-0.061	5	-4.638	1	0	0	0	1	0	0	0	1	0	1	0		0	1	-4.638	0	0					5	6.061	1	1		0	0	5.638
467	3	5	0	1	-3.499	-1.023	0.479	-1.243	0	1	0	1	3	3.977	0	-0.243	3	6.023	0	2.243	0	0	0	0	0	1	0	1	0	0	1		0	-0.243	0		1					6.023	3	0	1		0	0.977	2.243
470	3	5	0	1	5.54	-5.53	-1.608	-5.332	1	1	1	0	8.54	-0.53	-1.608	1	-2.54	10.53	1.608	1	0	0	0	0	0	1	0	0	1	0	2		0	-0.53	-2.54		0					10.53	8.54	0	0		2.608	0	0
475	3	5	0	1	5.376	-1.531	-5.15	-2.783	1	0	1	0	8.376	5	-5.15	1	-2.376	5	5.15	1	0	0	0	0	0	1	0	0	1	0	2		0	1	-5.15		0					5	8.376	1	1		6.15	0	0
476	3	5	0	1	-5.366	-2.624	4.697	-2.779	1	1	0	1	-2.366	2.376	0	-1.779	8.366	7.624	0	3.779	0	0	0	0	0	1	0	0	1	0	2		0	-1.779	-2.366		0					7.624	8.366	1	1		0	4.742	3.779
477	3	5	0	1	-3.127	-3.78	-4.975	0.453	0	1	0	0	3	1.22	0	1	3	8.78	0	1	0	0	0	0	0	1	0	1	0	0	1		0	1	0		0					8.78	3	0	0		1	0	1
478	3	5	0	1	-2.052	-5.623	3.525	2.104	1	1	0	1	0.948	-0.623	0	3.104	5.052	10.623	0	-1.104	0	0	0	0	0	1	0	0	1	0	2		0	-1.104	0		1					10.623	5.052	0	1		3.104	0	0
480	3	5	0	1	-2.808	-4.087	5.368	-3.274	0	1	0	0	3	0.913	0	1	3	9.087	0	1	0	0	0	0	0	1	0	1	0	0	1		0	0.913	0		0					9.087	3	0	0		1	0	1
482	3	5	0	1	2.061	-5.766	-5.746	5.434	1	1	0	0	5.061	-0.766	0	1	0.939	10.766	0	1	0	0	0	0	0	1	0	1	0	0	1		0	-0.766	0		1					10.766	5.061	0	1		1	0	1
484	3	5	0	1	4.678	2	-1.842	-5.712	1	1	0	0	7.678	7	0	1	-1.678	3	0	1	0	0	0	0	0	1	0	1	0	0	1		0	1	-1.678		0					7	7.678	1	1		1	0	1
487	3	5	0	1	4.344	-5.471	0.973	-1.458	0	1	0	1	3	-0.471	0	-0.458	3	10.471	0	2.458	0	0	0	1	0	0	0	1	0	1	0		0	-0.471	0	1	1					10.471	3	0	1		0	0	2.458
488	3	5	0	1	2.407	5.791	1.568	3.871	0	1	0	0	3	10.791	0	1	3	-0.791	0	1	0	0	0	0	1	0	0	0	1	0	1		0	-0.791	0		1					10.791	3	0	1		1	7.791	1
489	3	5	0	1	1.038	5.379	-3.54	-2.699	0	1	1	1	3	10.379	-3.54	-1.699	3	-0.379	3.54	3.699	0	0	0	0	1	0	0	0	1	0	1		0	-1.699	-3.54		0					10.379	3.54	0	0		1.841	7.379	0.159
490	3	5	0	1	3.21	3.408	-0.997	1.205	0	1	0	1	3	8.408	0	2.205	3	1.592	0	-0.205	0	0	0	0	1	0	1	0	0	1	0		0	-0.205	0	1	1					8.408	3	0	1		2.205	5.408	0
492	3	5	0	1	-5.589	-2.903	1.622	-2.355	0	0	1	1	3	5	1.622	-1.355	3	5	-1.622	3.355	0	0	0	0	0	1	0	1	0	0	1		0	-1.355	-1.622		0					5	3	0	0		0	2	4.977
493	3	5	0	1	0.46	-5.404	-4.309	2.656	0	1	1	0	3	-0.404	-4.309	1	3	10.404	4.309	1	0	0	0	0	0	1	0	0	1	0	2		0	-0.404	-4.309		0					10.404	4.309	0	0		5.309	0	0
494	3	5	0	1	-0.117	-2.376	-5.461	5.01	0	1	1	0	3	2.624	-5.461	1	3	7.376	5.461	1	0	0	0	0	0	1	0	0	1	0	2		0	1	-5.461		0					7.376	5.461	0	0		6.461	0	0
495	3	5	0	1	4.638	4.34	4.966	-5.711	1	1	1	0	7.638	9.34	4.966	1	-1.638	0.66	-4.966	1	0	0	0	0	0	1	0	1	0	0	1		0	0.66	-4.966		0					9.34	7.638	0	0		0	1.702	5.966
496	3	5	0	1	1.493	-0.432	3.625	-2.042	0	0	0	1	3	5	0	-1.042	3	5	0	3.042	0	0	0	0	0	1	0	1	0	0	1		0	-1.042	0		1					5	3	0	1		0	2	3.042
498	3	5	0	1	-4.879	4.494	5.196	-0.421	1	1	1	1	-1.879	9.494	5.196	0.579	7.879	0.506	-5.196	1.421	0	0	0	0	0	1	0	0	1	0	2		0	0.506	-5.196		0					9.494	7.879	0	0		0	11.373	6.617
499	3	5	0	1	-5.605	4.712	-2.851	-2.102	1	1	1	1	-2.605	9.712	-2.851	-1.102	8.605	0.288	2.851	3.102	0	0	0	0	1	0	0	0	1	0	1		0	-1.102	-2.851		0					9.712	8.605	0	0		1.749	12.317	0.251
500	3	5	0	1	-5.926	-2.672	-2.977	-2.104	0	1	0	0	3	2.328	0	1	3	7.672	0	1	0	0	0	0	0	1	0	1	0	0	1		0	1	0		0					7.672	3	0	0		1	0	1
502	3	5	0	1	-5.026	0.079	-0.212	4.747	1	0	1	1	-2.026	5	-0.212	5.747	8.026	5	0.212	-3.747	0	0	0	0	1	0	1	0	0	1	0		0	-3.747	-2.026	1	1					5.747	8.026	1	1		5.959	7.026	0
503	3	5	0	1	-3.818	0.237	-2.226	2.452	0	1	0	1	3	5.237	0	3.452	3	4.763	0	-1.452	0	0	0	0	1	0	0	0	1	0	1		0	-1.452	0		1					5.237	3	0	1		3.452	2.237	0
504	3	5	0	1	4.567	3.372	3.264	-3.177	1	1	1	1	7.567	8.372	3.264	-2.177	-1.567	1.628	-3.264	4.177	0	0	0	0	0	1	0	1	0	0	1		0	-2.177	-3.264		0					8.372	7.567	0	0		0	0.805	7.441
506	3	5	0	1	5.95	2.013	2.766	1.651	1	1	1	0	8.95	7.013	2.766	1	-2.95	2.987	-2.766	1	0	0	0	1	0	0	0	1	0	1	0		0	1	-2.95	0	0					7.013	8.95	1	1		0	0	3.766
507	3	5	0	1	3.631	-5.4	-2.519	-4.348	1	1	1	1	6.631	-0.4	-2.519	-3.348	-0.631	10.4	2.519	5.348	0	0	0	1	0	0	0	1	0	1	0		0	-3.348	-2.519	1	1					10.4	6.631	0	1		0	0	2.829
509	3	5	0	1	-5.249	0.322	-5.476	-4.796	1	0	1	0	-2.249	5	-5.476	1	8.249	5	5.476	1	0	0	0	0	1	0	1	0	0	1	0		0	1	-5.476	0	0					5	8.249	1	1		6.476	7.249	0
510	3	5	0	1	4.71	-4.543	-3.892	-4.813	1	1	1	0	7.71	0.457	-3.892	1	-1.71	9.543	3.892	1	0	0	0	0	0	1	0	0	1	0	2		0	0.457	-3.892		0					9.543	7.71	0	0		4.892	0	0
511	3	5	0	1	-5.074	-2.701	4.317	3.232	1	1	1	0	-2.074	2.299	4.317	1	8.074	7.701	-4.317	1	0	0	0	0	0	1	0	0	1	0	2		0	1	-4.317		0					7.701	8.074	1	1		0	4.373	5.317
513	3	5	0	1	-0.962	5.774	-0.42	0.127	0	1	0	0	3	10.774	0	1	3	-0.774	0	1	0	0	0	0	1	0	0	0	1	0	1		0	-0.774	0		1					10.774	3	0	1		1	7.774	1
514	3	5	0	1	5.401	2.967	-1.704	-4.731	1	0	0	1	8.401	5	0	-3.731	-2.401	5	0	5.731	0	0	0	1	0	0	0	1	0	1	0		0	-3.731	-2.401	1	1					5.731	8.401	1	1		0	0	5.731
516	3	5	0	1	-4.928	3.363	2.759	-3.396	1	1	0	0	-1.928	8.363	0	1	7.928	1.637	0	1	0	0	0	0	1	0	0	0	1	0	1		0	1	-1.928		0					8.363	7.928	0	0		1	10.291	1
517	3	5	0	1	-3.335	5.705	-3.824	-5.659	0	1	1	1	3	10.705	-3.824	-4.659	3	-0.705	3.824	6.659	0	0	0	0	0	1	0	0	1	0	2		0	-4.659	-3.824		1					10.705	3.824	0	1		0	7.705	2.835
519	3	5	0	1	3.877	-0.883	-3.707	2.539	0	0	1	1	3	5	-3.707	3.539	3	5	3.707	-1.539	0	0	0	0	1	0	0	0	1	0	1		0	-1.539	-3.707		0					5	3.707	0	0		7.246	2	0
521	3	5	0	1	3.181	-2.945	5.866	-1.751	1	0	1	1	6.181	5	5.866	-0.751	-0.181	5	-5.866	2.751	0	0	0	1	0	0	0	1	0	1	0		0	-0.751	-5.866	0	0					5	6.181	1	1		0	0	8.617
524	3	5	0	1	-4.836	-1.23	-2.771	0.767	1	1	0	0	-1.836	3.77	0	1	7.836	6.23	0	1	0	0	0	0	1	0	0	0	1	0	1		0	1	-1.836		0					6.23	7.836	1	1		1	5.606	1
525	3	5	0	1	5.972	4.956	5.73	-3.554	0	0	1	1	3	5	5.73	-2.554	3	5	-5.73	4.554	0	0	0	0	0	1	0	1	0	0	1		0	-2.554	-5.73		0					5	5.73	1	1		0	2	10.284
526	3	5	0	1	-3.603	1.738	5.052	2.991	1	1	1	1	-0.603	6.738	5.052	3.991	6.603	3.262	-5.052	-1.991	0	0	0	0	0	1	0	0	1	0	2		0	-1.991	-5.052		0					6.738	6.603	0	0		0	7.341	3.061
527	3	5	0	1	2.117	-4.115	1.246	0.852	1	0	1	0	5.117	5	1.246	1	0.883	5	-1.246	1	0	0	0	1	0	0	0	1	0	1	0		0	1	-1.246	0	0					5	5.117	1	1		0	0	2.246
528	3	5	0	1	-1.703	-0.452	-1.637	-3.473	0	0	1	1	3	5	-1.637	-2.473	3	5	1.637	4.473	0	0	0	0	0	1	0	1	0	0	1		0	-2.473	-1.637		1					5	3	0	1		0	2	2.836
529	3	5	0	1	3.352	5.766	-4.722	0.19	0	1	0	0	3	10.766	0	1	3	-0.766	0	1	0	0	0	0	1	0	0	0	1	0	1		0	-0.766	0		1					10.766	3	0	1		1	7.766	1
530	3	5	0	1	0.062	4.43	-2.182	2.252	0	0	1	1	3	5	-2.182	3.252	3	5	2.182	-1.252	0	0	0	0	1	0	0	0	1	0	1		0	-1.252	-2.182		0					5	3	0	0		5.434	2	0
532	3	5	0	1	2.336	-4.638	-4.552	-5.962	1	1	0	1	5.336	0.362	0	-4.962	0.664	9.638	0	6.962	0	0	0	1	0	0	0	1	0	1	0		0	-4.962	0	1	1					9.638	5.336	0	1		0	0	6.962
534	3	5	0	1	2.598	5.479	-0.5	0.336	0	1	0	0	3	10.479	0	1	3	-0.479	0	1	0	0	0	0	1	0	0	0	1	0	1		0	-0.479	0		1					10.479	3	0	1		1	7.479	1
537	3	5	0	1	-2.587	2.868	-1.135	3.272	1	0	0	0	0.413	5	0	1	5.587	5	0	1	0	0	0	0	1	0	0	0	1	0	1		0	1	0		0					5	5.587	1	1		1	4.587	1
539	3	5	0	1	3.561	-1.807	1.986	2.9	0	0	0	1	3	5	0	3.9	3	5	0	-1.9	0	0	0	0	1	0	0	0	1	0	1		0	-1.9	0		1					5	3	0	1		3.9	2	0
540	3	5	0	1	5.096	-3.728	5.142	2.786	0	0	0	1	3	5	0	3.786	3	5	0	-1.786	0	0	0	0	1	0	0	0	1	0	1		0	-1.786	0		1					5	3	0	1		3.786	2	0
541	3	5	0	1	-4.415	-0.858	-5.401	-2.126	1	0	1	0	-1.415	5	-5.401	1	7.415	5	5.401	1	0	0	0	0	1	0	1	0	0	1	0		0	1	-5.401	0	0					5	7.415	1	1		6.401	6.415	0
542	3	5	0	1	0.109	-0.362	2.345	-3.909	0	0	0	1	3	5	0	-2.909	3	5	0	4.909	0	0	0	0	0	1	0	1	0	0	1		0	-2.909	0		1					5	3	0	1		0	2	4.909
543	3	5	0	1	5.396	4.151	3.899	-2.639	0	0	0	1	3	5	0	-1.639	3	5	0	3.639	0	0	0	0	0	1	0	1	0	0	1		0	-1.639	0		1					5	3	0	1		0	2	3.639
544	3	5	0	1	-1.686	3.352	5.623	2.694	1	0	0	1	1.314	5	0	3.694	4.686	5	0	-1.694	0	0	0	0	1	0	0	0	1	0	1		0	-1.694	0		1					5	4.686	0	1		3.694	3.686	0
545	3	5	0	1	-2.776	3.691	4.854	4.338	0	1	0	1	3	8.691	0	5.338	3	1.309	0	-3.338	0	0	0	0	1	0	1	0	0	1	0		0	-3.338	0	1	1					8.691	3	0	1		5.338	5.691	0
547	3	5	0	1	-0.346	4.311	0.702	0.704	1	1	1	0	2.654	9.311	0.702	1	3.346	0.689	-0.702	1	0	0	0	0	1	0	0	0	1	0	1		0	0.689	-0.702		0					9.311	3.346	0	0		0.298	6.657	1.702
549	3	5	0	1	3.421	-0.337	2.557	2.85	1	0	0	0	6.421	5	0	1	-0.421	5	0	1	0	0	0	0	0	1	0	1	0	0	1		0	1	-0.421		0					5	6.421	1	1		1	0	1
550	3	5	0	1	-3.204	-4.029	-1.194	-5.297	1	0	0	0	-0.204	5	0	1	6.204	5	0	1	0	0	0	0	1	0	0	0	1	0	1		0	1	-0.204		0					5	6.204	1	1		1	5.204	1
551	3	5	0	1	2.554	-1.805	1.805	1.451	1	0	0	0	5.554	5	0	1	0.446	5	0	1	0	0	0	0	0	1	0	1	0	0	1		0	1	0		0					5	5.554	1	1		1	0	1
552	3	5	0	1	5.97	-1.895	-3.917	1.548	1	1	1	0	8.97	3.105	-3.917	1	-2.97	6.895	3.917	1	0	0	0	0	0	1	0	0	1	0	2		0	1	-3.917		0					6.895	8.97	1	1		4.917	0	0
555	3	5	0	1	3.443	-1.713	-5.862	4.832	0	1	1	1	3	3.287	-5.862	5.832	3	6.713	5.862	-3.832	0	0	0	0	1	0	0	0	1	0	1		0	-3.832	-5.862		0					6.713	5.862	0	0		11.694	0.287	0
556	3	5	0	1	-5.334	0.466	-4.648	4.722	1	1	1	1	-2.334	5.466	-4.648	5.722	8.334	4.534	4.648	-3.722	0	0	0	0	1	0	1	0	0	1	0		0	-3.722	-4.648	0	0					5.722	8.334	1	1		10.37	7.8	0
557	3	5	0	1	-1.076	-1.115	-0.272	-4.488	0	0	0	1	3	5	0	-3.488	3	5	0	5.488	0	0	0	0	0	1	0	1	0	0	1		0	-3.488	0		1					5.488	3	0	1		0	2	5.488
558	3	5	0	1	-2.592	3.708	-3.284	-3.635	1	1	0	0	0.408	8.708	0	1	5.592	1.292	0	1	0	0	0	0	1	0	0	0	1	0	1		0	1	0		0					8.708	5.592	0	0		1	8.3	1
559	3	5	0	1	-4.325	-5.383	4.632	3.337	1	0	1	1	-1.325	5	4.632	4.337	7.325	5	-4.632	-2.337	0	0	0	0	0	1	0	0	1	0	2		0	-2.337	-4.632		0					5	7.325	1	1		0	6.325	2.295
560	3	5	0	1	2.937	-2.986	2.367	-2.886	1	1	1	0	5.937	2.014	2.367	1	0.063	7.986	-2.367	1	0	0	0	1	0	0	0	1	0	1	0		0	1	-2.367	0	0					7.986	5.937	0	0		0	0	3.367
561	3	5	0	1	4.354	-3.201	-5.424	4.519	1	0	1	1	7.354	5	-5.424	5.519	-1.354	5	5.424	-3.519	0	0	0	0	0	1	0	0	1	0	2		0	-3.519	-5.424		0					5.519	7.354	1	1		10.943	0	0
562	3	5	0	1	-1.768	2.274	0.197	-5.271	0	1	1	1	3	7.274	0.197	-4.271	3	2.726	-0.197	6.271	0	0	0	0	0	1	0	0	1	0	2		0	-4.271	-0.197		1					7.274	3	0	1		0	4.274	6.468
563	3	5	0	1	1.358	-0.439	-1.229	3.39	1	1	1	1	4.358	4.561	-1.229	4.39	1.642	5.439	1.229	-2.39	0	0	0	0	1	0	0	0	1	0	1		0	-2.39	-1.229		1					5.439	4.358	0	1		5.619	0.203	0
566	3	5	0	1	-3.625	5.812	5.837	-1.034	1	0	0	0	-0.625	5	0	1	6.625	5	0	1	0	0	0	0	1	0	0	0	1	0	1		0	1	-0.625		0					5	6.625	1	1		1	5.625	1
567	3	5	0	1	2.875	3.34	-1.906	-3.946	1	0	0	1	5.875	5	0	-2.946	0.125	5	0	4.946	0	0	0	1	0	0	0	1	0	1	0		0	-2.946	0	1	1					5	5.875	1	1		0	0	4.946
568	3	5	0	1	-0.126	0.749	-4.082	-4.36	1	1	0	1	2.874	5.749	0	-3.36	3.126	4.251	0	5.36	0	0	0	0	0	1	0	1	0	0	1		0	-3.36	0		1					5.749	3.126	0	1		0	2.875	5.36
570	3	5	0	1	-3.086	1.72	0.14	-5.544	1	0	1	0	-0.086	5	0.14	1	6.086	5	-0.14	1	0	0	0	0	1	0	0	0	1	0	1		0	1	-0.14		0					5	6.086	1	1		0.86	5.086	1.14
571	3	5	0	1	-2.589	-0.249	3.794	-3.903	1	1	1	0	0.411	4.751	3.794	1	5.589	5.249	-3.794	1	0	0	0	0	0	1	0	0	1	0	2		0	1	-3.794		0					5.249	5.589	1	1		0	4.34	4.794
573	3	5	0	1	-2.797	-5.596	3.55	3.033	1	0	1	1	0.203	5	3.55	4.033	5.797	5	-3.55	-2.033	0	0	0	0	1	0	0	0	1	0	1		0	-2.033	-3.55		0					5	5.797	1	1		0.483	4.797	1.517
575	3	5	0	1	-0.988	4.95	1.236	5.247	0	0	1	1	3	5	1.236	6.247	3	5	-1.236	-4.247	0	0	0	0	1	0	0	0	1	0	1		0	-4.247	-1.236		1					6.247	3	0	1		5.011	2	0
576	3	5	0	1	-0.226	5.63	-1.85	0.356	1	1	1	0	2.774	10.63	-1.85	1	3.226	-0.63	1.85	1	0	0	0	0	1	0	1	0	0	1	0		0	-0.63	-1.85	0	0					10.63	3.226	0	0		2.85	7.856	0
577	3	5	0	1	-5.362	0.719	-4.494	-5.667	1	1	1	0	-2.362	5.719	-4.494	1	8.362	4.281	4.494	1	0	0	0	0	1	0	1	0	0	1	0		0	1	-4.494	0	0					5.719	8.362	1	1		5.494	8.081	0
578	3	5	0	1	2.719	4.853	1.363	5.977	1	0	0	0	5.719	5	0	1	0.281	5	0	1	0	0	0	0	0	1	0	1	0	0	1		0	1	0		0					5	5.719	1	1		1	0	1
580	3	5	0	1	3.372	2.419	-4.054	0.654	1	0	1	1	6.372	5	-4.054	1.654	-0.372	5	4.054	0.346	0	0	0	0	0	1	0	0	1	0	2		0	0.346	-4.054		0					5	6.372	1	1		5.708	0	0
581	3	5	0	1	1.193	3.766	-3.386	-5.558	1	1	0	1	4.193	8.766	0	-4.558	1.807	1.234	0	6.558	0	0	0	0	0	1	0	0	1	0	2		0	-4.558	0		1					8.766	4.193	0	1		0	4.573	6.558
582	3	5	0	1	2.176	4.477	5.261	-4.529	1	1	1	0	5.176	9.477	5.261	1	0.824	0.523	-5.261	1	0	0	0	0	0	1	0	0	1	0	2		0	0.523	-5.261		0					9.477	5.261	0	0		0	4.301	6.261
585	3	5	0	1	-1.4	-3.977	0.711	3.389	1	0	0	1	1.6	5	0	4.389	4.4	5	0	-2.389	0	0	0	0	1	0	0	0	1	0	1		0	-2.389	0		1					5	4.4	0	1		4.389	3.4	0
586	3	5	0	1	2.124	-3.899	-0.804	-5.255	0	1	1	0	3	1.101	-0.804	1	3	8.899	0.804	1	0	0	0	0	0	1	0	1	0	0	1		0	1	-0.804		0					8.899	3	0	0		1.804	0	0.196
589	3	5	0	1	5.191	5.453	1.555	-1.542	1	1	1	0	8.191	10.453	1.555	1	-2.191	-0.453	-1.555	1	0	0	0	0	0	1	0	1	0	0	1		0	-0.453	-2.191		0					10.453	8.191	0	0		0	2.262	2.555
590	3	5	0	1	0.313	5.571	3.23	2.64	0	1	0	1	3	10.571	0	3.64	3	-0.571	0	-1.64	0	0	0	0	1	0	1	0	0	1	0		0	-1.64	0	1	1					10.571	3	0	1		3.64	7.571	0
592	3	5	0	1	-2.737	2.697	3.386	-0.273	1	0	0	1	0.263	5	0	0.727	5.737	5	0	1.273	0	0	0	0	1	0	0	0	1	0	1		0	0.727	0		0					5	5.737	1	1		0.727	4.737	1.273
595	3	5	0	1	-2.101	0.558	5.798	-5.613	0	1	0	1	3	5.558	0	-4.613	3	4.442	0	6.613	0	0	0	0	0	1	0	1	0	0	1		0	-4.613	0		1					6.613	3	0	1		0	2.558	6.613
596	3	5	0	1	4.315	3.474	4.232	-2.191	1	1	1	0	7.315	8.474	4.232	1	-1.315	1.526	-4.232	1	0	0	0	0	0	1	0	1	0	0	1		0	1	-4.232		0					8.474	7.315	0	0		0	1.159	5.232
598	3	5	0	1	-5.758	2.74	-5.644	1.661	1	0	0	1	-2.758	5	0	2.661	8.758	5	0	-0.661	0	0	0	0	1	0	1	0	0	1	0		0	-0.661	-2.758	0	0					5	8.758	1	1		2.661	7.758	0
599	3	5	0	1	0.142	4.788	-3.04	-2.081	1	1	0	0	3.142	9.788	0	1	2.858	0.212	0	1	0	0	0	0	1	0	0	0	1	0	1		0	0.212	0		0					9.788	3.142	0	0		1	6.646	1
601	3	5	0	1	-4.239	-1.089	-2.744	-3.984	0	0	0	1	3	5	0	-2.984	3	5	0	4.984	0	0	0	0	0	1	0	1	0	0	1		0	-2.984	0		1					5	3	0	1		0	2	4.984
603	3	5	0	1	-2.397	5.26	1.315	5.083	0	1	0	0	3	10.26	0	1	3	-0.26	0	1	0	0	0	0	1	0	0	0	1	0	1		0	-0.26	0		1					10.26	3	0	1		1	7.26	1
604	3	5	0	1	4.859	-3.603	4.647	-5.76	1	1	1	0	7.859	1.397	4.647	1	-1.859	8.603	-4.647	1	0	0	0	1	0	0	0	1	0	1	0		0	1	-4.647	0	0					8.603	7.859	0	0		0	0	5.647
605	3	5	0	1	3.376	-5.253	-2.324	-0.312	1	0	0	0	6.376	5	0	1	-0.376	5	0	1	0	0	0	0	0	1	0	1	0	0	1		0	1	-0.376		0					5	6.376	1	1		1	0	1
606	3	5	0	1	-4.7	3.192	-3.023	0.889	1	0	0	1	-1.7	5	0	1.889	7.7	5	0	0.111	0	0	0	0	1	0	0	0	1	0	1		0	0.111	-1.7		0					5	7.7	1	1		1.889	6.7	0.111
607	3	5	0	1	-2.707	5.847	2.462	-4.246	1	0	1	1	0.293	5	2.462	-3.246	5.707	5	-2.462	5.246	0	0	0	0	0	1	0	0	1	0	2		0	-3.246	-2.462		1					5.246	5.707	1	1		0	4.707	7.708
608	3	5	0	1	-5.112	4.23	-1.093	-1.119	1	0	0	1	-2.112	5	0	-0.119	8.112	5	0	2.119	0	0	0	0	0	1	0	0	1	0	2		0	-0.119	-2.112		0					5	8.112	1	1		0	7.112	2.119
609	3	5	0	1	-1.751	-1.584	0.062	-4.884	0	0	1	1	3	5	0.062	-3.884	3	5	-0.062	5.884	0	0	0	0	0	1	0	1	0	0	1		0	-3.884	-0.062		1					5.884	3	0	1		0	2	5.946
613	3	5	0	1	-5.977	-1.566	1.162	-4.62	0	0	1	1	3	5	1.162	-3.62	3	5	-1.162	5.62	0	0	0	0	0	1	0	1	0	0	1		0	-3.62	-1.162		1					5.62	3	0	1		0	2	6.782
616	3	5	0	1	5.8	1.752	-0.565	-5.427	0	0	0	1	3	5	0	-4.427	3	5	0	6.427	0	0	0	0	0	1	0	1	0	0	1		0	-4.427	0		1					6.427	3	0	1		0	2	6.427
619	3	5	0	1	-0.597	-3.279	0.014	-2.964	1	1	1	1	2.403	1.721	0.014	-1.964	3.597	8.279	-0.014	3.964	0	0	0	1	0	0	0	1	0	1	0		0	-1.964	-0.014	1	1					8.279	3.597	0	1		0	0	3.978
621	3	5	0	1	-3.378	4.318	-5.373	2.896	0	1	1	1	3	9.318	-5.373	3.896	3	0.682	5.373	-1.896	0	0	0	0	1	0	1	0	0	1	0		0	-1.896	-5.373	0	0					9.318	5.373	0	0		9.269	6.318	0
622	3	5	0	1	3.64	-2.895	3.596	-4.473	1	1	0	1	6.64	2.105	0	-3.473	-0.64	7.895	0	5.473	0	0	0	1	0	0	0	1	0	1	0		0	-3.473	-0.64	1	1					7.895	6.64	0	1		0	0	5.473
624	3	5	0	1	-5.689	3.367	-0.887	-2.037	0	1	1	0	3	8.367	-0.887	1	3	1.633	0.887	1	0	0	0	0	1	0	0	0	1	0	1		0	1	-0.887		0					8.367	3	0	0		1.887	5.367	0.113
626	3	5	0	1	-1.927	0.025	-3.954	-5.5	0	0	0	1	3	5	0	-4.5	3	5	0	6.5	0	0	0	0	0	1	0	1	0	0	1		0	-4.5	0		1					6.5	3	0	1		0	2	6.5
627	3	5	0	1	-4.995	-2.254	3.512	0.665	0	1	0	1	3	2.746	0	1.665	3	7.254	0	0.335	0	0	0	0	0	1	0	1	0	0	1		0	0.335	0		0					7.254	3	0	0		1.665	0	0.335
628	3	5	0	1	5.117	1.289	-1.527	5.369	1	1	1	0	8.117	6.289	-1.527	1	-2.117	3.711	1.527	1	0	0	0	0	0	1	0	0	1	0	2		0	1	-2.117		0					6.289	8.117	1	1		2.527	0	0
630	3	5	0	1	4.506	-0.84	-4.689	-0.83	1	1	0	0	7.506	4.16	0	1	-1.506	5.84	0	1	0	0	0	0	0	1	0	1	0	0	1		0	1	-1.506		0					5.84	7.506	1	1		1	0	1
631	3	5	0	1	-2.891	0.034	-5.747	2.234	1	0	1	1	0.109	5	-5.747	3.234	5.891	5	5.747	-1.234	0	0	0	0	1	0	1	0	0	1	0		0	-1.234	-5.747	0	0					5	5.891	1	1		8.981	4.891	0
632	3	5	0	1	-0.137	4.171	-2.306	-5.012	0	1	0	0	3	9.171	0	1	3	0.829	0	1	0	0	0	0	1	0	0	0	1	0	1		0	0.829	0		0					9.171	3	0	0		1	6.171	1
633	3	5	0	1	-1.139	-5.648	-4.461	-0.886	0	1	1	0	3	-0.648	-4.461	1	3	10.648	4.461	1	0	0	0	0	0	1	0	0	1	0	2		0	-0.648	-4.461		0					10.648	4.461	0	0		5.461	0	0
637	3	5	0	1	1.636	3.024	0.798	3.407	0	1	0	1	3	8.024	0	4.407	3	1.976	0	-2.407	0	0	0	0	1	0	1	0	0	1	0		0	-2.407	0	1	1					8.024	3	0	1		4.407	5.024	0
638	3	5	0	1	-2.14	-0.546	-5.436	4.161	0	1	1	1	3	4.454	-5.436	5.161	3	5.546	5.436	-3.161	0	0	0	0	1	0	0	0	1	0	1		0	-3.161	-5.436		0					5.546	5.436	0	0		10.597	1.454	0
639	3	5	0	1	1.882	3.79	5.287	5.26	1	1	0	1	4.882	8.79	0	6.26	1.118	1.21	0	-4.26	0	0	0	0	1	0	0	0	1	0	1		0	-4.26	0		1					8.79	4.882	0	1		6.26	3.908	0
640	3	5	0	1	-5.298	-0.081	3.78	0.082	1	0	0	1	-2.298	5	0	1.082	8.298	5	0	0.918	0	0	0	0	1	0	0	0	1	0	1		0	0.918	-2.298		0					5	8.298	1	1		1.082	7.298	0.918
641	3	5	0	1	4.63	-2.178	1.304	-1.084	1	0	0	1	7.63	5	0	-0.084	-1.63	5	0	2.084	0	0	0	1	0	0	0	1	0	1	0		0	-0.084	-1.63	0	0					5	7.63	1	1		0	0	2.084
644	3	5	0	1	4.78	-3.269	0.532	-5.696	1	1	0	1	7.78	1.731	0	-4.696	-1.78	8.269	0	6.696	0	0	0	1	0	0	0	1	0	1	0		0	-4.696	-1.78	1	1					8.269	7.78	0	1		0	0	6.696
645	3	5	0	1	4.882	-3.583	4.286	2.215	1	1	1	0	7.882	1.417	4.286	1	-1.882	8.583	-4.286	1	0	0	0	1	0	0	0	1	0	1	0		0	1	-4.286	0	0					8.583	7.882	0	0		0	0	5.286
646	3	5	0	1	-4.237	1.328	-0.105	0.568	1	0	0	1	-1.237	5	0	1.568	7.237	5	0	0.432	0	0	0	0	1	0	0	0	1	0	1		0	0.432	-1.237		0					5	7.237	1	1		1.568	6.237	0.432
647	3	5	0	1	0.239	-4.122	0.57	4.532	0	1	1	1	3	0.878	0.57	5.532	3	9.122	-0.57	-3.532	0	0	0	0	0	1	0	0	1	0	2		0	-3.532	-0.57		1					9.122	3	0	1		4.962	0	0
648	3	5	0	1	5.984	-3.24	5.689	0.616	1	0	1	0	8.984	5	5.689	1	-2.984	5	-5.689	1	0	0	0	1	0	0	0	1	0	1	0		0	1	-5.689	0	0					5	8.984	1	1		0	0	6.689
649	3	5	0	1	-3.103	0.454	1.577	4.559	1	1	0	0	-0.103	5.454	0	1	6.103	4.546	0	1	0	0	0	0	1	0	0	0	1	0	1		0	1	-0.103		0					5.454	6.103	1	1		1	5.557	1
650	3	5	0	1	-5.749	-2.105	-4.86	-1.331	0	1	1	1	3	2.895	-4.86	-0.331	3	7.105	4.86	2.331	0	0	0	0	0	1	0	0	1	0	2		0	-0.331	-4.86		0					7.105	4.86	0	0		4.529	0	0
652	3	5	0	1	-0.336	-4.298	-0.955	-4.224	0	1	1	1	3	0.702	-0.955	-3.224	3	9.298	0.955	5.224	0	0	0	1	0	0	0	1	0	1	0		0	-3.224	-0.955	1	1					9.298	3	0	1		0	0	4.269
656	3	5	0	1	-3.326	-3.559	4.844	4.748	1	0	1	0	-0.326	5	4.844	1	6.326	5	-4.844	1	0	0	0	0	0	1	0	0	1	0	2		0	1	-4.844		0					5	6.326	1	1		0	5.326	5.844
657	3	5	0	1	2.965	5.135	-5.684	5.696	0	1	0	0	3	10.135	0	1	3	-0.135	0	1	0	0	0	0	1	0	0	0	1	0	1		0	-0.135	0		1					10.135	3	0	1		1	7.135	1
658	3	5	0	1	-3.122	-4.358	-3.845	-2.41	1	0	0	0	-0.122	5	0	1	6.122	5	0	1	0	0	0	0	1	0	0	0	1	0	1		0	1	-0.122		0					5	6.122	1	1		1	5.122	1
659	3	5	0	1	5.073	1.011	2.675	-5.691	0	0	0	1	3	5	0	-4.691	3	5	0	6.691	0	0	0	0	0	1	0	1	0	0	1		0	-4.691	0		1					6.691	3	0	1		0	2	6.691
661	3	5	0	1	-5.946	-4.368	2.684	5.803	0	1	0	1	3	0.632	0	6.803	3	9.368	0	-4.803	0	0	0	0	0	1	0	0	1	0	2		0	-4.803	0		1					9.368	3	0	1		6.803	0	0
665	3	5	0	1	-5.676	1.252	1.388	0.187	1	0	0	1	-2.676	5	0	1.187	8.676	5	0	0.813	0	0	0	0	1	0	0	0	1	0	1		0	0.813	-2.676		0					5	8.676	1	1		1.187	7.676	0.813
666	3	5	0	1	-4.376	-4.081	-1.595	-0.427	0	1	0	0	3	0.919	0	1	3	9.081	0	1	0	0	0	0	0	1	0	1	0	0	1		0	0.919	0		0					9.081	3	0	0		1	0	1
667	3	5	0	1	-3.045	-3.468	-3.827	-3.444	1	0	1	1	-0.045	5	-3.827	-2.444	6.045	5	3.827	4.444	0	0	0	0	1	0	0	0	1	0	1		0	-2.444	-3.827		0					5	6.045	1	1		1.383	5.045	0.617
669	3	5	0	1	2.23	2.35	3.814	-1.862	1	0	1	1	5.23	5	3.814	-0.862	0.77	5	-3.814	2.862	0	0	0	1	0	0	0	1	0	1	0		0	-0.862	-3.814	0	0					5	5.23	1	1		0	0	6.676
671	3	5	0	1	-3.479	3.336	3.5	-2.025	1	0	1	1	-0.479	5	3.5	-1.025	6.479	5	-3.5	3.025	0	0	0	0	0	1	0	0	1	0	2		0	-1.025	-3.5		0					5	6.479	1	1		0	5.479	6.525
673	3	5	0	1	-2.407	4.225	4.955	-4.295	1	1	0	1	0.593	9.225	0	-3.295	5.407	0.775	0	5.295	0	0	0	0	0	1	0	0	1	0	2		0	-3.295	0		1					9.225	5.407	0	1		0	8.632	5.295
676	3	5	0	1	2.516	-5.91	-5.776	5.406	1	1	1	0	5.516	-0.91	-5.776	1	0.484	10.91	5.776	1	0	0	0	0	0	1	0	0	1	0	2		0	-0.91	-5.776		0					10.91	5.776	0	0		6.776	0	0
677	3	5	0	1	5.023	5.689	4.68	-4.372	0	1	1	1	3	10.689	4.68	-3.372	3	-0.689	-4.68	5.372	0	0	0	0	0	1	0	0	1	0	2		0	-3.372	-4.68		0					10.689	4.68	0	0		0	7.689	10.052
682	3	5	0	1	-5.329	0.118	-1.727	3.943	0	0	1	1	3	5	-1.727	4.943	3	5	1.727	-2.943	0	0	0	0	1	0	0	0	1	0	1		0	-2.943	-1.727		1					5	3	0	1		6.67	2	0
683	3	5	0	1	1.604	5.04	3.098	-2.812	0	1	0	1	3	10.04	0	-1.812	3	-0.04	0	3.812	0	0	0	0	0	1	0	0	1	0	2		0	-1.812	0		1					10.04	3	0	1		0	7.04	3.812
686	3	5	0	1	3.339	-2.283	5.618	-2.948	0	1	0	1	3	2.717	0	-1.948	3	7.283	0	3.948	0	0	0	1	0	0	0	1	0	1	0		0	-1.948	0	1	1					7.283	3	0	1		0	0	3.948
689	3	5	0	1	2.247	-5.249	-4.405	-4.469	0	1	0	1	3	-0.249	0	-3.469	3	10.249	0	5.469	0	0	0	1	0	0	0	1	0	1	0		0	-3.469	0	1	1					10.249	3	0	1		0	0	5.469
691	3	5	0	1	0.202	-4.468	3.675	4.099	1	1	0	0	3.202	0.532	0	1	2.798	9.468	0	1	0	0	0	0	0	1	0	1	0	0	1		0	0.532	0		0					9.468	3.202	0	0		1	0	1
692	3	5	0	1	-4.087	3.974	-4.358	5.47	0	0	1	1	3	5	-4.358	6.47	3	5	4.358	-4.47	0	0	0	0	1	0	0	0	1	0	1		0	-4.47	-4.358		1					6.47	4.358	0	1		10.828	2	0
693	3	5	0	1	-2.131	4.357	-0.79	-3.463	0	1	1	1	3	9.357	-0.79	-2.463	3	0.643	0.79	4.463	0	0	0	0	0	1	0	0	1	0	2		0	-2.463	-0.79		1					9.357	3	0	1		0	6.357	3.673
694	3	5	0	1	1.746	5.89	-5.686	1.129	1	1	0	1	4.746	10.89	0	2.129	1.254	-0.89	0	-0.129	0	0	0	0	1	0	1	0	0	1	0		0	-0.89	0	1	1					10.89	4.746	0	1		2.129	6.144	0
695	3	5	0	1	-2.285	-5.325	2.363	3.472	0	0	1	1	3	5	2.363	4.472	3	5	-2.363	-2.472	0	0	0	0	1	0	0	0	1	0	1		0	-2.472	-2.363		1					5	3	0	1		2.109	2	0
699	3	5	0	1	-2.076	2.297	3.456	-1.331	1	0	0	0	0.924	5	0	1	5.076	5	0	1	0	0	0	0	1	0	0	0	1	0	1		0	1	0		0					5	5.076	1	1		1	4.076	1
703	3	5	0	1	1.738	-5.672	3.259	5.989	0	1	1	0	3	-0.672	3.259	1	3	10.672	-3.259	1	0	0	0	1	0	0	0	1	0	1	0		0	-0.672	-3.259	0	0					10.672	3.259	0	0		0	0	4.259
705	3	5	0	1	0.401	-4.852	-2.494	3.745	1	1	0	1	3.401	0.148	0	4.745	2.599	9.852	0	-2.745	0	0	0	0	0	1	0	0	1	0	2		0	-2.745	0		1					9.852	3.401	0	1		4.745	0	0
706	3	5	0	1	4.524	-4.681	-3.236	3.772	0	0	1	1	3	5	-3.236	4.772	3	5	3.236	-2.772	0	0	0	0	1	0	0	0	1	0	1		0	-2.772	-3.236		0					5	3.236	0	0		8.008	2	0
708	3	5	0	1	4.71	4.654	0.44	-2.656	0	0	0	1	3	5	0	-1.656	3	5	0	3.656	0	0	0	0	0	1	0	1	0	0	1		0	-1.656	0		1					5	3	0	1		0	2	3.656
709	3	5	0	1	-0.874	3.541	-5.964	2.513	0	1	0	1	3	8.541	0	3.513	3	1.459	0	-1.513	0	0	0	0	1	0	1	0	0	1	0		0	-1.513	0	1	1					8.541	3	0	1		3.513	5.541	0
711	3	5	0	1	2.193	3.456	0.941	2.303	1	0	1	1	5.193	5	0.941	3.303	0.807	5	-0.941	-1.303	0	0	0	0	0	1	0	0	1	0	2		0	-1.303	-0.941		1					5	5.193	1	1		2.362	0	0
713	3	5	0	1	4.23	0.34	1.585	3.241	1	0	0	1	7.23	5	0	4.241	-1.23	5	0	-2.241	0	0	0	0	0	1	0	0	1	0	2		0	-2.241	-1.23		1					5	7.23	1	1		4.241	0	0
716	3	5	0	1	1.935	-2.486	-1.876	3.425	0	1	1	0	3	2.514	-1.876	1	3	7.486	1.876	1	0	0	0	0	0	1	0	0	1	0	2		0	1	-1.876		0					7.486	3	0	0		2.876	0	0
717	3	5	0	1	5.157	-0.184	-1.862	-2.753	1	0	0	1	8.157	5	0	-1.753	-2.157	5	0	3.753	0	0	0	1	0	0	0	1	0	1	0		0	-1.753	-2.157	0	0					5	8.157	1	1		0	0	3.753
718	3	5	0	1	2.014	4.301	-4.267	-4.083	1	1	0	1	5.014	9.301	0	-3.083	0.986	0.699	0	5.083	0	0	0	0	0	1	0	0	1	0	2		0	-3.083	0		1					9.301	5.014	0	1		0	4.287	5.083
719	3	5	0	1	-3.754	0.396	-5.919	-2.905	1	0	0	0	-0.754	5	0	1	6.754	5	0	1	0	0	0	0	1	0	0	0	1	0	1		0	1	-0.754		0					5	6.754	1	1		1	5.754	1
722	3	5	0	1	5.309	0.3	4.265	-4.523	0	1	0	1	3	5.3	0	-3.523	3	4.7	0	5.523	0	0	0	0	0	1	0	1	0	0	1		0	-3.523	0		1					5.523	3	0	1		0	2.3	5.523
723	3	5	0	1	3.385	-4.238	5.181	-2.405	1	0	1	1	6.385	5	5.181	-1.405	-0.385	5	-5.181	3.405	0	0	0	1	0	0	0	1	0	1	0		0	-1.405	-5.181	0	0					5	6.385	1	1		0	0	8.586
724	3	5	0	1	-0.307	-3.667	0.723	-3.664	1	1	1	0	2.693	1.333	0.723	1	3.307	8.667	-0.723	1	0	0	0	0	0	1	0	1	0	0	1		0	1	-0.723		0					8.667	3.307	0	0		0.277	0	1.723
726	3	5	0	1	-4.235	3.604	1.137	0.851	1	1	1	1	-1.235	8.604	1.137	1.851	7.235	1.396	-1.137	0.149	0	0	0	0	1	0	0	0	1	0	1		0	0.149	-1.235		0					8.604	7.235	0	0		0.714	9.839	1.286
727	3	5	0	1	3.68	0.898	3.128	2.244	1	0	1	0	6.68	5	3.128	1	-0.68	5	-3.128	1	0	0	0	1	0	0	0	1	0	1	0		0	1	-3.128	0	0					5	6.68	1	1		0	0	4.128
728	3	5	0	1	5.598	1.513	5.45	-4.33	0	0	1	1	3	5	5.45	-3.33	3	5	-5.45	5.33	0	0	0	0	0	1	0	1	0	0	1		0	-3.33	-5.45		0					5.33	5.45	1	1		0	2	10.78
729	3	5	0	1	-2.554	-4.705	2.756	-5.13	0	1	0	1	3	0.295	0	-4.13	3	9.705	0	6.13	0	0	0	1	0	0	0	1	0	1	0		0	-4.13	0	1	1					9.705	3	0	1		0	0	6.13
732	3	5	0	1	-5.379	3.135	-3.068	-3.707	1	1	1	1	-2.379	8.135	-3.068	-2.707	8.379	1.865	3.068	4.707	0	0	0	0	1	0	0	0	1	0	1		0	-2.707	-3.068		0					8.135	8.379	1	1		0.361	10.514	1.639
734	3	5	0	1	2.576	-5.215	-1.593	4.273	1	1	0	0	5.576	-0.215	0	1	0.424	10.215	0	1	0	0	0	0	0	1	0	1	0	0	1		0	-0.215	0		1					10.215	5.576	0	1		1	0	1
735	3	5	0	1	1.222	0.485	1.052	5.909	0	0	0	1	3	5	0	6.909	3	5	0	-4.909	0	0	0	0	1	0	0	0	1	0	1		0	-4.909	0		1					6.909	3	0	1		6.909	2	0
736	3	5	0	1	-3.815	4.892	1.903	4.583	0	1	1	0	3	9.892	1.903	1	3	0.108	-1.903	1	0	0	0	0	0	1	0	0	1	0	2		0	0.108	-1.903		0					9.892	3	0	0		0	6.892	2.903
737	3	5	0	1	3.106	-3.171	-3.374	0.216	0	1	0	0	3	1.829	0	1	3	8.171	0	1	0	0	0	0	0	1	0	1	0	0	1		0	1	0		0					8.171	3	0	0		1	0	1
738	3	5	0	1	1.995	5.055	1.922	-1.555	0	1	0	0	3	10.055	0	1	3	-0.055	0	1	0	0	0	0	1	0	0	0	1	0	1		0	-0.055	0		1					10.055	3	0	1		1	7.055	1
741	3	5	0	1	-4.321	1.036	-4.517	-4.341	0	1	0	1	3	6.036	0	-3.341	3	3.964	0	5.341	0	0	0	0	0	1	0	1	0	0	1		0	-3.341	0		1					6.036	3	0	1		0	3.036	5.341
742	3	5	0	1	1.607	2.078	0.815	4.129	0	0	0	1	3	5	0	5.129	3	5	0	-3.129	0	0	0	0	1	0	0	0	1	0	1		0	-3.129	0		1					5.129	3	0	1		5.129	2	0
743	3	5	0	1	1.931	5.113	5.686	4.985	1	1	1	0	4.931	10.113	5.686	1	1.069	-0.113	-5.686	1	0	0	0	0	0	1	0	0	1	0	2		0	-0.113	-5.686		0					10.113	5.686	0	0		0	5.182	6.686
744	3	5	0	1	-2.318	-3.292	2.584	0.419	0	1	0	0	3	1.708	0	1	3	8.292	0	1	0	0	0	0	0	1	0	1	0	0	1		0	1	0		0					8.292	3	0	0		1	0	1
745	3	5	0	1	-1.34	1.385	-2.469	4.45	0	1	0	1	3	6.385	0	5.45	3	3.615	0	-3.45	0	0	0	0	1	0	0	0	1	0	1		0	-3.45	0		1					6.385	3	0	1		5.45	3.385	0
748	3	5	0	1	0.809	-1.713	-2.966	-0.463	1	1	0	1	3.809	3.287	0	0.537	2.191	6.713	0	1.463	0	0	0	0	0	1	0	1	0	0	1		0	0.537	0		0					6.713	3.809	0	0		0.537	0	1.463
750	3	5	0	1	2.825	2.509	-2.759	-0.635	0	1	0	0	3	7.509	0	1	3	2.491	0	1	0	0	0	0	1	0	0	0	1	0	1		0	1	0		0					7.509	3	0	0		1	4.509	1
751	3	5	0	1	2.685	-5.541	1.265	0.894	0	1	1	1	3	-0.541	1.265	1.894	3	10.541	-1.265	0.106	0	0	0	0	0	1	0	1	0	0	1		0	-0.541	-1.265		0					10.541	3	0	0		0.629	0	1.371
753	3	5	0	1	-2.965	4.572	2.906	-1.271	1	1	1	1	0.035	9.572	2.906	-0.271	5.965	0.428	-2.906	2.271	0	0	0	0	0	1	0	0	1	0	2		0	-0.271	-2.906		0					9.572	5.965	0	0		0	9.537	5.177
754	3	5	0	1	-3.195	-1.481	-3.681	-2.485	1	1	1	1	-0.195	3.519	-3.681	-1.485	6.195	6.481	3.681	3.485	0	0	0	0	1	0	0	0	1	0	1		0	-1.485	-3.681		0					6.481	6.195	0	0		2.196	3.714	0
757	3	5	0	1	-2.592	5.759	2.208	2.464	1	1	0	0	0.408	10.759	0	1	5.592	-0.759	0	1	0	0	0	0	1	0	0	0	1	0	1		0	-0.759	0		1					10.759	5.592	0	1		1	10.351	1
758	3	5	0	1	-4.877	1.959	5.723	2.184	0	0	0	1	3	5	0	3.184	3	5	0	-1.184	0	0	0	0	1	0	0	0	1	0	1		0	-1.184	0		1					5	3	0	1		3.184	2	0
761	3	5	0	1	-2.685	4.987	0.786	2.413	0	1	0	1	3	9.987	0	3.413	3	0.013	0	-1.413	0	0	0	0	1	0	1	0	0	1	0		0	-1.413	0	1	1					9.987	3	0	1		3.413	6.987	0
762	3	5	0	1	5.95	-1.745	-1.102	-4.501	1	0	1	0	8.95	5	-1.102	1	-2.95	5	1.102	1	0	0	0	0	0	1	0	0	1	0	2		0	1	-2.95		0					5	8.95	1	1		2.102	0	0
766	3	5	0	1	-1.612	-2.515	-2.34	1.87	1	0	0	1	1.388	5	0	2.87	4.612	5	0	-0.87	0	0	0	0	1	0	0	0	1	0	1		0	-0.87	0		1					5	4.612	0	1		2.87	3.612	0
771	3	5	0	1	2.653	4.83	-0.193	-3.246	1	1	1	1	5.653	9.83	-0.193	-2.246	0.347	0.17	0.193	4.246	0	0	0	0	0	1	0	0	1	0	2		0	-2.246	-0.193		1					9.83	5.653	0	1		0	4.177	4.053
772	3	5	0	1	-5.705	-0.994	-4.024	1.799	1	0	0	0	-2.705	5	0	1	8.705	5	0	1	0	0	0	0	1	0	0	0	1	0	1		0	1	-2.705		0					5	8.705	1	1		1	7.705	1
776	3	5	0	1	-4.944	3.52	-0.799	-5.45	0	0	0	1	3	5	0	-4.45	3	5	0	6.45	0	0	0	0	0	1	0	1	0	0	1		0	-4.45	0		1					6.45	3	0	1		0	2	6.45
777	3	5	0	1	-2.852	0.759	0.985	-3.135	1	1	0	1	0.148	5.759	0	-2.135	5.852	4.241	0	4.135	0	0	0	0	0	1	0	0	1	0	2		0	-2.135	0		1					5.759	5.852	1	1		0	5.611	4.135
779	3	5	0	1	2.688	-1.91	4.955	3.544	1	0	1	0	5.688	5	4.955	1	0.312	5	-4.955	1	0	0	0	1	0	0	0	1	0	1	0		0	1	-4.955	0	0					5	5.688	1	1		0	0	5.955
780	3	5	0	1	0.402	-5.635	-5.104	1.544	0	1	0	1	3	-0.635	0	2.544	3	10.635	0	-0.544	0	0	0	0	0	1	0	0	1	0	2		0	-0.635	0		1					10.635	3	0	1		2.544	0	0
781	3	5	0	1	-3.003	5.809	-0.022	-2.836	0	1	0	0	3	10.809	0	1	3	-0.809	0	1	0	0	0	0	1	0	0	0	1	0	1		0	-0.809	0		1					10.809	3	0	1		1	7.809	1
782	3	5	0	1	1.052	-5.061	-2.828	5.312	0	1	0	1	3	-0.061	0	6.312	3	10.061	0	-4.312	0	0	0	0	0	1	0	0	1	0	2		0	-4.312	0		1					10.061	3	0	1		6.312	0	0
783	3	5	0	1	1.004	4.083	2.397	4.718	0	1	1	1	3	9.083	2.397	5.718	3	0.917	-2.397	-3.718	0	0	0	0	1	0	1	0	0	1	0		0	-3.718	-2.397	1	1					9.083	3	0	1		3.321	6.083	0
784	3	5	0	1	-3.731	0.623	1.74	2.321	1	1	1	1	-0.731	5.623	1.74	3.321	6.731	4.377	-1.74	-1.321	0	0	0	0	1	0	0	0	1	0	1		0	-1.321	-1.74		0					5.623	6.731	1	1		1.581	6.354	0.419
788	3	5	0	1	-5.875	0.977	5.555	1.761	1	1	1	1	-2.875	5.977	5.555	2.761	8.875	4.023	-5.555	-0.761	0	0	0	0	0	1	0	0	1	0	2		0	-0.761	-5.555		0					5.977	8.875	1	1		0	8.852	4.794
791	3	5	0	1	5.976	2.812	-0.443	-2.064	0	0	0	1	3	5	0	-1.064	3	5	0	3.064	0	0	0	0	0	1	0	1	0	0	1		0	-1.064	0		1					5	3	0	1		0	2	3.064
792	3	5	0	1	5.799	-1.856	-0.553	2.962	1	1	0	1	8.799	3.144	0	3.962	-2.799	6.856	0	-1.962	0	0	0	0	0	1	0	0	1	0	2		0	-1.962	-2.799		0					6.856	8.799	1	1		3.962	0	0
793	3	5	0	1	-2.695	-4.762	-3.137	-2.823	0	1	0	1	3	0.238	0	-1.823	3	9.762	0	3.823	0	0	0	1	0	0	0	1	0	1	0		0	-1.823	0	1	1					9.762	3	0	1		0	0	3.823
794	3	5	0	1	4.049	-5.786	5.786	-0.243	1	0	0	0	7.049	5	0	1	-1.049	5	0	1	0	0	0	0	0	1	0	1	0	0	1		0	1	-1.049		0					5	7.049	1	1		1	0	1
795	3	5	0	1	4.422	2.008	-1.903	-2.181	1	0	1	0	7.422	5	-1.903	1	-1.422	5	1.903	1	0	0	0	0	0	1	0	0	1	0	2		0	1	-1.903		0					5	7.422	1	1		2.903	0	0
796	3	5	0	1	1.857	3.875	0.85	4.331	1	0	0	1	4.857	5	0	5.331	1.143	5	0	-3.331	0	0	0	0	1	0	0	0	1	0	1		0	-3.331	0		1					5.331	4.857	0	1		5.331	0.143	0
797	3	5	0	1	3.341	-2.454	5.205	-0.187	0	1	0	1	3	2.546	0	0.813	3	7.454	0	1.187	0	0	0	0	0	1	0	1	0	0	1		0	0.813	0		0					7.454	3	0	0		0.813	0	1.187
798	3	5	0	1	2.581	2.668	0.151	2.977	0	1	0	1	3	7.668	0	3.977	3	2.332	0	-1.977	0	0	0	0	1	0	1	0	0	1	0		0	-1.977	0	1	1					7.668	3	0	1		3.977	4.668	0
800	3	5	0	1	3.232	-3.922	1.624	-0.457	1	0	1	1	6.232	5	1.624	0.543	-0.232	5	-1.624	1.457	0	0	0	1	0	0	0	1	0	1	0		0	0.543	-1.624	0	0					5	6.232	1	1		0	0	3.081
801	3	5	0	1	1.721	-5.306	4.375	-3.83	0	1	0	0	3	-0.306	0	1	3	10.306	0	1	0	0	0	0	0	1	0	1	0	0	1		0	-0.306	0		1					10.306	3	0	1		1	0	1
802	3	5	0	1	-5.265	-0.316	-3.92	3.485	0	1	1	1	3	4.684	-3.92	4.485	3	5.316	3.92	-2.485	0	0	0	0	1	0	0	0	1	0	1		0	-2.485	-3.92		0					5.316	3.92	0	0		8.405	1.684	0
804	3	5	0	1	-3.68	2.446	-5.413	-2.235	0	0	0	1	3	5	0	-1.235	3	5	0	3.235	0	0	0	0	0	1	0	1	0	0	1		0	-1.235	0		1					5	3	0	1		0	2	3.235
806	3	5	0	1	-2.918	-3.427	1.044	-1.763	0	1	1	1	3	1.573	1.044	-0.763	3	8.427	-1.044	2.763	0	0	0	1	0	0	0	1	0	1	0		0	-0.763	-1.044	0	0					8.427	3	0	0		0	0	3.807
808	3	5	0	1	-4.625	0.087	-0.708	-4.413	0	0	1	1	3	5	-0.708	-3.413	3	5	0.708	5.413	0	0	0	0	0	1	0	1	0	0	1		0	-3.413	-0.708		1					5.413	3	0	1		0	2	4.705
809	3	5	0	1	5.358	-2.63	2.464	4.414	1	1	0	1	8.358	2.37	0	5.414	-2.358	7.63	0	-3.414	0	0	0	0	0	1	0	0	1	0	2		0	-3.414	-2.358		1					7.63	8.358	1	1		5.414	0	0
812	3	5	0	1	4.544	2.508	1.482	1.551	1	1	1	0	7.544	7.508	1.482	1	-1.544	2.492	-1.482	1	0	0	0	1	0	0	0	1	0	1	0		0	1	-1.544	0	0					7.508	7.544	1	1		0	0	2.482
814	3	5	0	1	-2.879	2.736	5.579	5.69	1	1	0	0	0.121	7.736	0	1	5.879	2.264	0	1	0	0	0	0	1	0	0	0	1	0	1		0	1	0		0					7.736	5.879	0	0		1	7.615	1
816	3	5	0	1	4.663	-3.703	5.507	-5.695	0	1	1	1	3	1.297	5.507	-4.695	3	8.703	-5.507	6.695	0	0	0	1	0	0	0	1	0	1	0		0	-4.695	-5.507	0	0					8.703	5.507	0	0		0	0	12.202
818	3	5	0	1	5.032	4.485	-3.305	-0.366	1	0	1	1	8.032	5	-3.305	0.634	-2.032	5	3.305	1.366	0	0	0	0	0	1	0	0	1	0	2		0	0.634	-3.305		0					5	8.032	1	1		3.939	0	0
819	3	5	0	1	2.225	1.491	1.89	-4.575	1	1	1	1	5.225	6.491	1.89	-3.575	0.775	3.509	-1.89	5.575	0	0	0	0	0	1	0	1	0	0	1		0	-3.575	-1.89		1					6.491	5.225	0	1		0	1.266	7.465
820	3	5	0	1	1.718	5.033	0.312	-2.78	1	1	1	0	4.718	10.033	0.312	1	1.282	-0.033	-0.312	1	0	0	0	0	1	0	0	0	1	0	1		0	-0.033	-0.312		0					10.033	4.718	0	0		0.688	5.315	1.312
821	3	5	0	1	5.607	5.503	1.209	0.472	0	1	1	0	3	10.503	1.209	1	3	-0.503	-1.209	1	0	0	0	0	0	1	0	0	1	0	2		0	-0.503	-1.209		0					10.503	3	0	0		0	7.503	2.209
823	3	5	0	1	1.773	2.942	4.772	-3.322	0	1	0	1	3	7.942	0	-2.322	3	2.058	0	4.322	0	0	0	0	0	1	0	0	1	0	2		0	-2.322	0		1					7.942	3	0	1		0	4.942	4.322
824	3	5	0	1	-5.426	-5.227	-2.618	4.374	1	0	0	1	-2.426	5	0	5.374	8.426	5	0	-3.374	0	0	0	0	1	0	1	0	0	1	0		0	-3.374	-2.426	1	1					5.374	8.426	1	1		5.374	7.426	0
826	3	5	0	1	4.467	-5.773	0.252	3.275	0	0	0	1	3	5	0	4.275	3	5	0	-2.275	0	0	0	0	1	0	0	0	1	0	1		0	-2.275	0		1					5	3	0	1		4.275	2	0
828	3	5	0	1	3.446	4.376	1.209	3.531	0	1	0	0	3	9.376	0	1	3	0.624	0	1	0	0	0	0	1	0	0	0	1	0	1		0	0.624	0		0					9.376	3	0	0		1	6.376	1
830	3	5	0	1	4.886	-5.733	-1.163	3.569	1	1	0	0	7.886	-0.733	0	1	-1.886	10.733	0	1	0	0	0	0	0	1	0	1	0	0	1		0	-0.733	-1.886		0					10.733	7.886	0	0		1	0	1
831	3	5	0	1	-4.737	-0.786	0.007	1.697	1	0	1	1	-1.737	5	0.007	2.697	7.737	5	-0.007	-0.697	0	0	0	0	1	0	1	0	0	1	0		0	-0.697	-1.737	0	0					5	7.737	1	1		2.69	6.737	0
832	3	5	0	1	-2.039	4.821	-0.848	-5.709	1	1	0	1	0.961	9.821	0	-4.709	5.039	0.179	0	6.709	0	0	0	0	0	1	0	0	1	0	2		0	-4.709	0		1					9.821	5.039	0	1		0	8.86	6.709
834	3	5	0	1	2.122	5.278	2.889	5.312	1	0	1	0	5.122	5	2.889	1	0.878	5	-2.889	1	0	0	0	1	0	0	0	1	0	1	0		0	1	-2.889	0	0					5	5.122	1	1		0	0	3.889
836	3	5	0	1	4.857	1.028	-4.217	-0.744	1	0	1	1	7.857	5	-4.217	0.256	-1.857	5	4.217	1.744	0	0	0	0	0	1	0	0	1	0	2		0	0.256	-4.217		0					5	7.857	1	1		4.473	0	0
837	3	5	0	1	4.928	1.855	-3.089	2.368	1	1	1	0	7.928	6.855	-3.089	1	-1.928	3.145	3.089	1	0	0	0	0	0	1	0	0	1	0	2		0	1	-3.089		0					6.855	7.928	1	1		4.089	0	0
838	3	5	0	1	0.264	-4.632	1.585	-3.532	1	0	1	1	3.264	5	1.585	-2.532	2.736	5	-1.585	4.532	0	0	0	0	0	1	0	1	0	0	1		0	-2.532	-1.585		1					5	3.264	0	1		0	1.736	6.117
842	3	5	0	1	-4.046	3.191	0.321	-2.034	0	0	0	1	3	5	0	-1.034	3	5	0	3.034	0	0	0	0	0	1	0	1	0	0	1		0	-1.034	0		1					5	3	0	1		0	2	3.034
844	3	5	0	1	2.52	-1.25	1.569	-4.483	1	1	0	0	5.52	3.75	0	1	0.48	6.25	0	1	0	0	0	0	0	1	0	1	0	0	1		0	1	0		0					6.25	5.52	0	0		1	0	1
848	3	5	0	1	-1.235	-3.349	-5.073	-1.116	0	1	0	0	3	1.651	0	1	3	8.349	0	1	0	0	0	0	0	1	0	1	0	0	1		0	1	0		0					8.349	3	0	0		1	0	1
852	3	5	0	1	3.342	5.744	2.666	5.173	0	1	0	1	3	10.744	0	6.173	3	-0.744	0	-4.173	0	0	0	0	1	0	1	0	0	1	0		0	-4.173	0	1	1					10.744	3	0	1		6.173	7.744	0
853	3	5	0	1	-5.549	-3.008	5.625	-1.62	1	0	1	1	-2.549	5	5.625	-0.62	8.549	5	-5.625	2.62	0	0	0	0	0	1	0	0	1	0	2		0	-0.62	-5.625		0					5	8.549	1	1		0	7.549	8.245
855	3	5	0	1	3.518	4.211	0.838	-2.446	0	0	0	1	3	5	0	-1.446	3	5	0	3.446	0	0	0	0	0	1	0	1	0	0	1		0	-1.446	0		1					5	3	0	1		0	2	3.446
858	3	5	0	1	-3.818	-4.776	-2.538	1.179	1	0	0	1	-0.818	5	0	2.179	6.818	5	0	-0.179	0	0	0	0	1	0	1	0	0	1	0		0	-0.179	-0.818	0	0					5	6.818	1	1		2.179	5.818	0
859	3	5	0	1	-2.149	2.926	3.67	-3.61	1	1	1	0	0.851	7.926	3.67	1	5.149	2.074	-3.67	1	0	0	0	0	0	1	0	0	1	0	2		0	1	-3.67		0					7.926	5.149	0	0		0	7.075	4.67
861	3	5	0	1	-4.99	-5.866	-2.848	3.789	1	0	0	1	-1.99	5	0	4.789	7.99	5	0	-2.789	0	0	0	0	1	0	1	0	0	1	0		0	-2.789	-1.99	1	1					5	7.99	1	1		4.789	6.99	0
862	3	5	0	1	1.662	-1.187	4.324	5.945	0	0	0	1	3	5	0	6.945	3	5	0	-4.945	0	0	0	0	1	0	0	0	1	0	1		0	-4.945	0		1					6.945	3	0	1		6.945	2	0
863	3	5	0	1	-1.725	-3.901	2.091	-4.025	0	1	0	1	3	1.099	0	-3.025	3	8.901	0	5.025	0	0	0	1	0	0	0	1	0	1	0		0	-3.025	0	1	1					8.901	3	0	1		0	0	5.025
864	3	5	0	1	-1.16	-4.79	4.756	1.284	1	0	0	1	1.84	5	0	2.284	4.16	5	0	-0.284	0	0	0	0	1	0	0	0	1	0	1		0	-0.284	0		1					5	4.16	0	1		2.284	3.16	0
865	3	5	0	1	5.619	1.712	-2.557	-5.289	1	0	1	0	8.619	5	-2.557	1	-2.619	5	2.557	1	0	0	0	0	0	1	0	0	1	0	2		0	1	-2.619		0					5	8.619	1	1		3.557	0	0
868	3	5	0	1	-1.949	2.2	-2.23	5.934	1	0	1	1	1.051	5	-2.23	6.934	4.949	5	2.23	-4.934	0	0	0	0	1	0	0	0	1	0	1		0	-4.934	-2.23		1					6.934	4.949	0	1		9.164	3.949	0
869	3	5	0	1	3.932	-0.713	1.308	5.431	0	1	1	1	3	4.287	1.308	6.431	3	5.713	-1.308	-4.431	0	0	0	0	1	0	0	0	1	0	1		0	-4.431	-1.308		1					6.431	3	0	1		5.123	1.287	0
870	3	5	0	1	-3.252	-0.773	-3.115	1.325	1	1	0	1	-0.252	4.227	0	2.325	6.252	5.773	0	-0.325	0	0	0	0	1	0	1	0	0	1	0		0	-0.325	-0.252	1	1					5.773	6.252	1	1		2.325	4.479	0
871	3	5	0	1	-0.917	-4.443	-1.196	-1.435	0	1	0	1	3	0.557	0	-0.435	3	9.443	0	2.435	0	0	0	1	0	0	0	1	0	1	0		0	-0.435	0	1	1					9.443	3	0	1		0	0	2.435
872	3	5	0	1	1.835	3.804	-0.704	-4.012	0	1	1	1	3	8.804	-0.704	-3.012	3	1.196	0.704	5.012	0	0	0	0	0	1	0	0	1	0	2		0	-3.012	-0.704		1					8.804	3	0	1		0	5.804	4.308
873	3	5	0	1	-2.823	-5.467	-5.946	3.902	1	1	0	1	0.177	-0.467	0	4.902	5.823	10.467	0	-2.902	0	0	0	0	0	1	0	0	1	0	2		0	-2.902	0		1					10.467	5.823	0	1		4.902	0	0
874	3	5	0	1	1.682	3.83	2.365	-4.501	0	0	0	1	3	5	0	-3.501	3	5	0	5.501	0	0	0	0	0	1	0	1	0	0	1		0	-3.501	0		1					5.501	3	0	1		0	2	5.501
876	3	5	0	1	-5.267	5.641	-5.758	5.608	1	1	0	1	-2.267	10.641	0	6.608	8.267	-0.641	0	-4.608	0	0	0	0	1	0	1	0	0	1	0		0	-4.608	-2.267	1	1					10.641	8.267	0	1		6.608	12.908	0
877	3	5	0	1	1.814	-2.118	-1.833	-2.832	1	1	0	0	4.814	2.882	0	1	1.186	7.118	0	1	0	0	0	0	0	1	0	1	0	0	1		0	1	0		0					7.118	4.814	0	0		1	0	1
880	3	5	0	1	3.393	-0.496	3.402	-1.046	1	1	0	0	6.393	4.504	0	1	-0.393	5.496	0	1	0	0	0	0	0	1	0	1	0	0	1		0	1	-0.393		0					5.496	6.393	1	1		1	0	1
882	3	5	0	1	-0.751	-2.764	-3.393	4.563	0	0	0	1	3	5	0	5.563	3	5	0	-3.563	0	0	0	0	1	0	0	0	1	0	1		0	-3.563	0		1					5.563	3	0	1		5.563	2	0
884	3	5	0	1	-3.06	3.494	5.16	2.636	0	1	1	1	3	8.494	5.16	3.636	3	1.506	-5.16	-1.636	0	0	0	0	0	1	0	0	1	0	2		0	-1.636	-5.16		0					8.494	5.16	0	0		0	5.494	3.524
885	3	5	0	1	3.632	-5.032	-5.01	5.774	1	1	1	0	6.632	-0.032	-5.01	1	-0.632	10.032	5.01	1	0	0	0	0	0	1	0	0	1	0	2		0	-0.032	-5.01		0					10.032	6.632	0	0		6.01	0	0
887	3	5	0	1	2.836	-5.841	-5.263	-3.489	0	1	0	0	3	-0.841	0	1	3	10.841	0	1	0	0	0	0	0	1	0	1	0	0	1		0	-0.841	0		1					10.841	3	0	1		1	0	1
889	3	5	0	1	3.954	-0.852	-4.289	4.723	1	1	0	1	6.954	4.148	0	5.723	-0.954	5.852	0	-3.723	0	0	0	0	0	1	0	0	1	0	2		0	-3.723	-0.954		1					5.852	6.954	1	1		5.723	0	0
890	3	5	0	1	-3.396	3.177	4.088	5.447	1	1	1	0	-0.396	8.177	4.088	1	6.396	1.823	-4.088	1	0	0	0	0	0	1	0	0	1	0	2		0	1	-4.088		0					8.177	6.396	0	0		0	8.573	5.088
891	3	5	0	1	0.612	-4.976	-4.523	-2.963	0	0	0	1	3	5	0	-1.963	3	5	0	3.963	0	0	0	0	0	1	0	1	0	0	1		0	-1.963	0		1					5	3	0	1		0	2	3.963
892	3	5	0	1	-4.133	3.878	0.773	-3.927	0	1	0	0	3	8.878	0	1	3	1.122	0	1	0	0	0	0	1	0	0	0	1	0	1		0	1	0		0					8.878	3	0	0		1	5.878	1
894	3	5	0	1	-2.449	-5.558	-1.536	-3.966	1	0	1	1	0.551	5	-1.536	-2.966	5.449	5	1.536	4.966	0	0	0	0	0	1	0	0	1	0	2		0	-2.966	-1.536		1					5	5.449	1	1		0	4.449	3.43
896	3	5	0	1	1.353	-1.163	-1.025	-1.207	1	1	0	1	4.353	3.837	0	-0.207	1.647	6.163	0	2.207	0	0	0	1	0	0	0	1	0	1	0		0	-0.207	0	1	1					6.163	4.353	0	1		0	0	2.207
898	3	5	0	1	-4.537	1.299	-3.664	0.057	1	1	0	0	-1.537	6.299	0	1	7.537	3.701	0	1	0	0	0	0	1	0	0	0	1	0	1		0	1	-1.537		0					6.299	7.537	1	1		1	7.836	1
899	3	5	0	1	0.468	3.002	3.886	-0.643	1	1	1	1	3.468	8.002	3.886	0.357	2.532	1.998	-3.886	1.643	0	0	0	0	0	1	0	0	1	0	2		0	0.357	-3.886		0					8.002	3.886	0	0		0	4.534	5.529
900	3	5	0	1	-5.038	0.872	0.368	0.552	1	0	0	0	-2.038	5	0	1	8.038	5	0	1	0	0	0	0	1	0	0	0	1	0	1		0	1	-2.038		0					5	8.038	1	1		1	7.038	1
901	3	5	0	1	-5.697	2.367	-0.553	1.589	1	0	1	1	-2.697	5	-0.553	2.589	8.697	5	0.553	-0.589	0	0	0	0	1	0	1	0	0	1	0		0	-0.589	-2.697	0	0					5	8.697	1	1		3.142	7.697	0
902	3	5	0	1	-5.909	-5.638	-2.323	0.099	1	0	0	0	-2.909	5	0	1	8.909	5	0	1	0	0	0	0	1	0	0	0	1	0	1		0	1	-2.909		0					5	8.909	1	1		1	7.909	1
903	3	5	0	1	5.928	1.689	1.567	-0.024	1	1	1	0	8.928	6.689	1.567	1	-2.928	3.311	-1.567	1	0	0	0	1	0	0	0	1	0	1	0		0	1	-2.928	0	0					6.689	8.928	1	1		0	0	2.567
904	3	5	0	1	3.332	-4.269	-2.182	5.76	1	0	0	1	6.332	5	0	6.76	-0.332	5	0	-4.76	0	0	0	0	0	1	0	0	1	0	2		0	-4.76	-0.332		1					6.76	6.332	0	1		6.76	0	0
906	3	5	0	1	-0.244	4.709	-2.399	-1.416	0	1	1	1	3	9.709	-2.399	-0.416	3	0.291	2.399	2.416	0	0	0	0	1	0	0	0	1	0	1		0	-0.416	-2.399		0					9.709	3	0	0		1.983	6.709	0.017
910	3	5	0	1	-0.903	0.377	1.15	-5.599	0	1	0	1	3	5.377	0	-4.599	3	4.623	0	6.599	0	0	0	0	0	1	0	1	0	0	1		0	-4.599	0		1					6.599	3	0	1		0	2.377	6.599
911	3	5	0	1	-2.332	-4.089	-5.063	2.312	0	1	0	1	3	0.911	0	3.312	3	9.089	0	-1.312	0	0	0	0	0	1	0	0	1	0	2		0	-1.312	0		1					9.089	3	0	1		3.312	0	0
912	3	5	0	1	-4.181	-1.959	-2.088	-0.884	1	1	1	0	-1.181	3.041	-2.088	1	7.181	6.959	2.088	1	0	0	0	0	1	0	1	0	0	1	0		0	1	-2.088	0	0					6.959	7.181	1	1		3.088	4.222	0
914	3	5	0	1	-0.661	2.458	5.144	-5.878	0	1	1	0	3	7.458	5.144	1	3	2.542	-5.144	1	0	0	0	0	0	1	0	0	1	0	2		0	1	-5.144		0					7.458	5.144	0	0		0	4.458	6.144
915	3	5	0	1	-5.258	1.055	-2.118	5.873	0	1	1	1	3	6.055	-2.118	6.873	3	3.945	2.118	-4.873	0	0	0	0	1	0	0	0	1	0	1		0	-4.873	-2.118		1					6.873	3	0	1		8.991	3.055	0
916	3	5	0	1	-5.453	-1.69	-5.001	-5.872	1	0	0	1	-2.453	5	0	-4.872	8.453	5	0	6.872	0	0	0	0	0	1	0	0	1	0	2		0	-4.872	-2.453		1					6.872	8.453	1	1		0	7.453	6.872
918	3	5	0	1	-0.911	-3.292	3.373	-0.215	1	1	0	1	2.089	1.708	0	0.785	3.911	8.292	0	1.215	0	0	0	0	0	1	0	1	0	0	1		0	0.785	0		0					8.292	3.911	0	0		0.785	0	1.215
923	3	5	0	1	5.328	1.053	-2.882	-5.327	1	0	0	1	8.328	5	0	-4.327	-2.328	5	0	6.327	0	0	0	1	0	0	0	1	0	1	0		0	-4.327	-2.328	1	1					6.327	8.328	1	1		0	0	6.327
924	3	5	0	1	0.912	-5.031	3.383	1.805	1	1	1	1	3.912	-0.031	3.383	2.805	2.088	10.031	-3.383	-0.805	0	0	0	1	0	0	0	1	0	1	0		0	-0.805	-3.383	0	0					10.031	3.912	0	0		0	0	2.578
928	3	5	0	1	5.713	1.457	-2.839	0.191	1	0	0	1	8.713	5	0	1.191	-2.713	5	0	0.809	0	0	0	0	0	1	0	1	0	0	1		0	0.809	-2.713		0					5	8.713	1	1		1.191	0	0.809
929	3	5	0	1	4.647	4.354	3.072	-4.355	1	0	1	0	7.647	5	3.072	1	-1.647	5	-3.072	1	0	0	0	1	0	0	0	1	0	1	0		0	1	-3.072	0	0					5	7.647	1	1		0	0	4.072
933	3	5	0	1	-0.348	5.901	3.757	0.56	0	1	1	0	3	10.901	3.757	1	3	-0.901	-3.757	1	0	0	0	0	0	1	0	0	1	0	2		0	-0.901	-3.757		0					10.901	3.757	0	0		0	7.901	4.757
934	3	5	0	1	-2.982	-0.835	-1.964	-4.935	0	1	0	1	3	4.165	0	-3.935	3	5.835	0	5.935	0	0	0	0	0	1	0	1	0	0	1		0	-3.935	0		1					5.935	3	0	1		0	1.165	5.935
935	3	5	0	1	0.975	-5.614	2.387	-2.084	0	1	0	1	3	-0.614	0	-1.084	3	10.614	0	3.084	0	0	0	1	0	0	0	1	0	1	0		0	-1.084	0	1	1					10.614	3	0	1		0	0	3.084
936	3	5	0	1	-2.169	2.859	-2.311	4.105	1	1	0	0	0.831	7.859	0	1	5.169	2.141	0	1	0	0	0	0	1	0	0	0	1	0	1		0	1	0		0					7.859	5.169	0	0		1	7.028	1
937	3	5	0	1	-1.242	-3.561	-2.967	-0.694	0	1	1	0	3	1.439	-2.967	1	3	8.561	2.967	1	0	0	0	0	0	1	0	0	1	0	2		0	1	-2.967		0					8.561	3	0	0		3.967	0	0
939	3	5	0	1	2.935	5.716	1.514	-5.817	0	0	0	1	3	5	0	-4.817	3	5	0	6.817	0	0	0	0	0	1	0	1	0	0	1		0	-4.817	0		1					6.817	3	0	1		0	2	6.817
941	3	5	0	1	-2.684	0.611	-5.463	2.293	0	1	1	1	3	5.611	-5.463	3.293	3	4.389	5.463	-1.293	0	0	0	0	1	0	0	0	1	0	1		0	-1.293	-5.463		0					5.611	5.463	0	0		8.756	2.611	0
942	3	5	0	1	2.276	-1.659	-1.122	-3.806	1	0	0	1	5.276	5	0	-2.806	0.724	5	0	4.806	0	0	0	1	0	0	0	1	0	1	0		0	-2.806	0	1	1					5	5.276	1	1		0	0	4.806
944	3	5	0	1	2.609	-2.268	0.777	-4.534	0	1	1	1	3	2.732	0.777	-3.534	3	7.268	-0.777	5.534	0	0	0	1	0	0	0	1	0	1	0		0	-3.534	-0.777	1	1					7.268	3	0	1		0	0	6.311
945	3	5	0	1	-3.946	3.98	-0.736	5.654	1	0	1	1	-0.946	5	-0.736	6.654	6.946	5	0.736	-4.654	0	0	0	0	1	0	1	0	0	1	0		0	-4.654	-0.946	1	1					6.654	6.946	1	1		7.39	5.946	0
949	3	5	0	1	2.297	3.766	-4.7	1.018	1	0	1	1	5.297	5	-4.7	2.018	0.703	5	4.7	-0.018	0	0	0	0	0	1	0	0	1	0	2		0	-0.018	-4.7		0					5	5.297	1	1		6.718	0	0
951	3	5	0	1	5.693	-1.002	-3.412	-5.025	1	1	0	1	8.693	3.998	0	-4.025	-2.693	6.002	0	6.025	0	0	0	1	0	0	0	1	0	1	0		0	-4.025	-2.693	1	1					6.025	8.693	1	1		0	0	6.025
952	3	5	0	1	-5.938	4.935	1.237	-2.52	1	1	0	0	-2.938	9.935	0	1	8.938	0.065	0	1	0	0	0	0	1	0	0	0	1	0	1		0	0.065	-2.938		0					9.935	8.938	0	0		1	12.873	1
955	3	5	0	1	4.352	-2.287	-3.218	-2.692	1	0	1	1	7.352	5	-3.218	-1.692	-1.352	5	3.218	3.692	0	0	0	0	0	1	0	1	0	0	1		0	-1.692	-3.218		0					5	7.352	1	1		1.526	0	0.474
956	3	5	0	1	-2.4	-5.518	0.369	-3.508	1	0	1	1	0.6	5	0.369	-2.508	5.4	5	-0.369	4.508	0	0	0	0	0	1	0	0	1	0	2		0	-2.508	-0.369		1					5	5.4	1	1		0	4.4	4.877
957	3	5	0	1	2.721	-4.467	2.287	-1.175	1	1	1	0	5.721	0.533	2.287	1	0.279	9.467	-2.287	1	0	0	0	1	0	0	0	1	0	1	0		0	0.533	-2.287	0	0					9.467	5.721	0	0		0	0	3.287
958	3	5	0	1	-4.46	1.678	3.3	5.117	1	1	1	1	-1.46	6.678	3.3	6.117	7.46	3.322	-3.3	-4.117	0	0	0	0	1	0	1	0	0	1	0		0	-4.117	-3.3	1	1					6.678	7.46	1	1		2.817	8.138	0
961	3	5	0	1	2.987	5.214	2.6	-0.046	1	1	1	0	5.987	10.214	2.6	1	0.013	-0.214	-2.6	1	0	0	0	0	0	1	0	0	1	0	2		0	-0.214	-2.6		0					10.214	5.987	0	0		0	4.227	3.6
963	3	5	0	1	2.581	3.495	3.556	-5.162	0	1	0	0	3	8.495	0	1	3	1.505	0	1	0	0	0	0	1	0	0	0	1	0	1		0	1	0		0					8.495	3	0	0		1	5.495	1
964	3	5	0	1	1.433	-3.201	-2.193	2.94	0	1	0	0	3	1.799	0	1	3	8.201	0	1	0	0	0	0	0	1	0	1	0	0	1		0	1	0		0					8.201	3	0	0		1	0	1
965	3	5	0	1	1.488	2.662	-5.062	-4.096	0	1	0	0	3	7.662	0	1	3	2.338	0	1	0	0	0	0	1	0	0	0	1	0	1		0	1	0		0					7.662	3	0	0		1	4.662	1
966	3	5	0	1	5.754	2.449	5.413	5.555	1	1	0	0	8.754	7.449	0	1	-2.754	2.551	0	1	0	0	0	0	0	1	0	1	0	0	1		0	1	-2.754		0					7.449	8.754	1	1		1	0	1
967	3	5	0	1	2.41	-0.495	1.734	5.543	1	1	0	1	5.41	4.505	0	6.543	0.59	5.495	0	-4.543	0	0	0	0	0	1	0	0	1	0	2		0	-4.543	0		1					6.543	5.41	0	1		6.543	0	0
970	3	5	0	1	-4.265	5.824	5.393	0.5	1	1	0	0	-1.265	10.824	0	1	7.265	-0.824	0	1	0	0	0	0	1	0	0	0	1	0	1		0	-0.824	-1.265		0					10.824	7.265	0	0		1	12.089	1
971	3	5	0	1	-2.283	0.923	-1.619	2.564	1	0	0	1	0.717	5	0	3.564	5.283	5	0	-1.564	0	0	0	0	1	0	1	0	0	1	0		0	-1.564	0	1	1					5	5.283	1	1		3.564	4.283	0
973	3	5	0	1	-2.623	5.089	-0.123	-0.461	0	1	1	1	3	10.089	-0.123	0.539	3	-0.089	0.123	1.461	0	0	0	0	1	0	0	0	1	0	1		0	-0.089	-0.123		0					10.089	3	0	0		0.662	7.089	1.338
975	3	5	0	1	5.164	0.055	-0.843	2.321	1	0	0	0	8.164	5	0	1	-2.164	5	0	1	0	0	0	0	0	1	0	1	0	0	1		0	1	-2.164		0					5	8.164	1	1		1	0	1
976	3	5	0	1	-3.607	2.675	3.99	-3.813	0	1	0	0	3	7.675	0	1	3	2.325	0	1	0	0	0	0	1	0	0	0	1	0	1		0	1	0		0					7.675	3	0	0		1	4.675	1
980	3	5	0	1	5.132	-1.747	-2.565	-4.329	0	0	0	1	3	5	0	-3.329	3	5	0	5.329	0	0	0	0	0	1	0	1	0	0	1		0	-3.329	0		1					5.329	3	0	1		0	2	5.329
981	3	5	0	1	-1.907	2.444	-0.138	4.091	1	1	0	0	1.093	7.444	0	1	4.907	2.556	0	1	0	0	0	0	1	0	0	0	1	0	1		0	1	0		0					7.444	4.907	0	0		1	6.351	1
982	3	5	0	1	1.65	2.739	3.592	-5.41	1	0	1	1	4.65	5	3.592	-4.41	1.35	5	-3.592	6.41	0	0	0	0	0	1	0	1	0	0	1		0	-4.41	-3.592		1					6.41	4.65	0	1		0	0.35	10.002
983	3	5	0	1	-5.645	4.941	-1.818	5.787	0	1	0	1	3	9.941	0	6.787	3	0.059	0	-4.787	0	0	0	0	1	0	1	0	0	1	0		0	-4.787	0	1	1					9.941	3	0	1		6.787	6.941	0
985	3	5	0	1	3.925	3.629	-4.676	2.256	0	0	1	1	3	5	-4.676	3.256	3	5	4.676	-1.256	0	0	0	0	1	0	0	0	1	0	1		0	-1.256	-4.676		0					5	4.676	0	0		7.932	2	0
987	3	5	0	1	-5.695	5.841	-1.257	-0.141	1	0	1	1	-2.695	5	-1.257	0.859	8.695	5	1.257	1.141	0	0	0	0	1	0	1	0	0	1	0		0	0.859	-2.695	0	0					5	8.695	1	1		2.116	7.695	0
988	3	5	0	1	5.511	0.359	-1.016	1.836	1	1	0	1	8.511	5.359	0	2.836	-2.511	4.641	0	-0.836	0	0	0	0	0	1	0	0	1	0	2		0	-0.836	-2.511		0					5.359	8.511	1	1		2.836	0	0
989	3	5	0	1	2.005	-1.464	3.056	5.437	1	0	0	0	5.005	5	0	1	0.995	5	0	1	0	0	0	0	0	1	0	1	0	0	1		0	1	0		0					5	5.005	1	1		1	0	1
990	3	5	0	1	4.104	-2.957	5.66	-5.117	0	0	0	1	3	5	0	-4.117	3	5	0	6.117	0	0	0	0	0	1	0	1	0	0	1		0	-4.117	0		1					6.117	3	0	1		0	2	6.117
991	3	5	0	1	-1.763	-4.514	-4.784	4.538	0	1	0	0	3	0.486	0	1	3	9.514	0	1	0	0	0	0	0	1	0	1	0	0	1		0	0.486	0		0					9.514	3	0	0		1	0	1
993	3	5	0	1	3.829	-3.042	1.283	1.927	0	1	0	1	3	1.958	0	2.927	3	8.042	0	-0.927	0	0	0	0	0	1	0	0	1	0	2		0	-0.927	0		1					8.042	3	0	1		2.927	0	0
995	3	5	0	1	-1.833	-3.154	5.359	-5.54	1	0	1	1	1.167	5	5.359	-4.54	4.833	5	-5.359	6.54	0	0	0	0	0	1	0	1	0	0	1		0	-4.54	-5.359		0					6.54	5.359	0	0		0	3.833	11.899
997	3	5	0	1	-4.826	5.963	3.966	-0.404	1	0	1	1	-1.826	5	3.966	0.596	7.826	5	-3.966	1.404	0	0	0	0	0	1	0	0	1	0	2		0	0.596	-3.966		0					5	7.826	1	1		0	6.826	5.37
998	3	5	0	1	-4.468	5.571	-3.739	5.475	0	1	0	0	3	10.571	0	1	3	-0.571	0	1	0	0	0	0	1	0	0	0	1	0	1		0	-0.571	0		1					10.571	3	0	1		1	7.571	1
1000	3	5	0	1	2.367	-3.791	2.391	-5.643	0	0	1	1	3	5	2.391	-4.643	3	5	-2.391	6.643	0	0	0	0	0	1	0	1	0	0	1		0	-4.643	-2.391		1					6.643	3	0	1		0	2	9.034
1001	3	5	0	1	-0.455	1.026	0.335	-5.917	1	0	1	1	2.545	5	0.335	-4.917	3.455	5	-0.335	6.917	0	0	0	0	0	1	0	1	0	0	1		0	-4.917	-0.335		1					6.917	3.455	0	1		0	2.455	7.252
1002	3	5	0	1	2.288	-5.657	-5.366	-5.799	0	1	0	1	3	-0.657	0	-4.799	3	10.657	0	6.799	0	0	0	1	0	0	0	1	0	1	0		0	-4.799	0	1	1					10.657	3	0	1		0	0	6.799
1004	3	5	0	1	-4.523	3.992	-1.526	-2.253	1	0	1	0	-1.523	5	-1.526	1	7.523	5	1.526	1	0	0	0	0	1	0	1	0	0	1	0		0	1	-1.526	0	0					5	7.523	1	1		2.526	6.523	0
1005	3	5	0	1	2.321	-0.097	1.214	3.196	1	0	1	1	5.321	5	1.214	4.196	0.679	5	-1.214	-2.196	0	0	0	0	0	1	0	0	1	0	2		0	-2.196	-1.214		1					5	5.321	1	1		2.982	0	0
1007	3	5	0	1	2.013	-1.384	-4.841	-1.956	0	1	0	1	3	3.616	0	-0.956	3	6.384	0	2.956	0	0	0	0	0	1	0	1	0	0	1		0	-0.956	0		1					6.384	3	0	1		0	0.616	2.956
1009	3	5	0	1	1.463	-5.351	-1.271	3.431	1	1	1	1	4.463	-0.351	-1.271	4.431	1.537	10.351	1.271	-2.431	0	0	0	0	0	1	0	0	1	0	2		0	-2.431	-1.271		1					10.351	4.463	0	1		5.702	0	0
1011	3	5	0	1	0.807	0.208	-2.301	-4.562	0	1	1	1	3	5.208	-2.301	-3.562	3	4.792	2.301	5.562	0	0	0	0	0	1	0	1	0	0	1		0	-3.562	-2.301		1					5.562	3	0	1		0	2.208	3.261
1012	3	5	0	1	-3.123	2.373	-0.436	0.809	1	0	1	0	-0.123	5	-0.436	1	6.123	5	0.436	1	0	0	0	0	1	0	0	0	1	0	1		0	1	-0.436		0					5	6.123	1	1		1.436	5.123	0.564
1013	3	5	0	1	-2.618	3.449	1.214	-1.046	1	1	0	1	0.382	8.449	0	-0.046	5.618	1.551	0	2.046	0	0	0	0	0	1	0	0	1	0	2		0	-0.046	0		1					8.449	5.618	0	1		0	8.067	2.046
1014	3	5	0	1	5.898	5.658	3.59	0.605	1	0	0	0	8.898	5	0	1	-2.898	5	0	1	0	0	0	0	0	1	0	1	0	0	1		0	1	-2.898		0					5	8.898	1	1		1	0	1
1015	3	5	0	1	-5.69	1.52	-1.821	-4.189	1	1	0	1	-2.69	6.52	0	-3.189	8.69	3.48	0	5.189	0	0	0	0	0	1	0	0	1	0	2		0	-3.189	-2.69		1					6.52	8.69	1	1		0	9.21	5.189
1016	3	5	0	1	0.484	-2.76	1.954	-1.936	0	1	0	1	3	2.24	0	-0.936	3	7.76	0	2.936	0	0	0	1	0	0	0	1	0	1	0		0	-0.936	0	1	1					7.76	3	0	1		0	0	2.936
1017	3	5	0	1	3.532	-2.255	5.881	4.408	0	1	0	0	3	2.745	0	1	3	7.255	0	1	0	0	0	0	0	1	0	1	0	0	1		0	1	0		0					7.255	3	0	0		1	0	1
1019	3	5	0	1	4.756	1.513	-0.847	-0.524	1	0	0	1	7.756	5	0	0.476	-1.756	5	0	1.524	0	0	0	0	0	1	0	1	0	0	1		0	0.476	-1.756		0					5	7.756	1	1		0.476	0	1.524
1020	3	5	0	1	4.2	-3.306	3.965	-3.335	1	1	1	0	7.2	1.694	3.965	1	-1.2	8.306	-3.965	1	0	0	0	1	0	0	0	1	0	1	0		0	1	-3.965	0	0					8.306	7.2	0	0		0	0	4.965
1021	3	5	0	1	2.9	5.784	5.699	-2.241	1	1	1	1	5.9	10.784	5.699	-1.241	0.1	-0.784	-5.699	3.241	0	0	0	0	0	1	0	0	1	0	2		0	-1.241	-5.699		0					10.784	5.9	0	0		0	4.884	8.94
1024	3	5	0	1	-4.088	-0.31	-4.857	5.848	1	1	0	1	-1.088	4.69	0	6.848	7.088	5.31	0	-4.848	0	0	0	0	1	0	1	0	0	1	0		0	-4.848	-1.088	1	1					6.848	7.088	1	1		6.848	5.778	0
1025	3	5	0	1	-5.432	-4.688	4.266	-1.092	1	0	1	0	-2.432	5	4.266	1	8.432	5	-4.266	1	0	0	0	0	0	1	0	0	1	0	2		0	1	-4.266		0					5	8.432	1	1		0	7.432	5.266
1026	3	5	0	1	1.993	2.536	4.008	5.149	0	1	0	1	3	7.536	0	6.149	3	2.464	0	-4.149	0	0	0	0	1	0	1	0	0	1	0		0	-4.149	0	1	1					7.536	3	0	1		6.149	4.536	0
1028	3	5	0	1	0.478	1.249	-0.623	2.495	0	1	1	1	3	6.249	-0.623	3.495	3	3.751	0.623	-1.495	0	0	0	0	1	0	0	0	1	0	1		0	-1.495	-0.623		1					6.249	3	0	1		4.118	3.249	0
1029	3	5	0	1	2.94	-3.365	-2.525	-0.398	1	1	0	0	5.94	1.635	0	1	0.06	8.365	0	1	0	0	0	0	0	1	0	1	0	0	1		0	1	0		0					8.365	5.94	0	0		1	0	1
1031	3	5	0	1	-2.431	2.666	1.197	3.219	0	1	1	1	3	7.666	1.197	4.219	3	2.334	-1.197	-2.219	0	0	0	0	1	0	1	0	0	1	0		0	-2.219	-1.197	1	1					7.666	3	0	1		3.022	4.666	0
1032	3	5	0	1	4.895	-5.109	2.107	3.681	1	0	0	0	7.895	5	0	1	-1.895	5	0	1	0	0	0	0	0	1	0	1	0	0	1		0	1	-1.895		0					5	7.895	1	1		1	0	1
1034	3	5	0	1	4.681	-4.887	3.988	-4.506	0	1	1	1	3	0.113	3.988	-3.506	3	9.887	-3.988	5.506	0	0	0	1	0	0	0	1	0	1	0		0	-3.506	-3.988	0	0					9.887	3.988	0	0		0	0	9.494
1036	3	5	0	1	-1.511	-1.41	5.329	-3.496	0	1	1	1	3	3.59	5.329	-2.496	3	6.41	-5.329	4.496	0	0	0	0	0	1	0	1	0	0	1		0	-2.496	-5.329		0					6.41	5.329	0	0		0	0.59	9.825
1039	3	5	0	1	5.664	-4.72	-0.358	-2.883	0	1	1	1	3	0.28	-0.358	-1.883	3	9.72	0.358	3.883	0	0	0	1	0	0	0	1	0	1	0		0	-1.883	-0.358	1	1					9.72	3	0	1		0	0	3.525
1040	3	5	0	1	3.198	-1.576	4.047	-5.429	0	1	1	1	3	3.424	4.047	-4.429	3	6.576	-4.047	6.429	0	0	0	0	0	1	0	1	0	0	1		0	-4.429	-4.047		1					6.576	4.047	0	1		0	0.424	10.476
1045	3	5	0	1	-4.115	0.626	-1.875	1.997	1	0	1	1	-1.115	5	-1.875	2.997	7.115	5	1.875	-0.997	0	0	0	0	1	0	1	0	0	1	0		0	-0.997	-1.875	0	0					5	7.115	1	1		4.872	6.115	0
1047	3	5	0	1	-1.882	2.294	-2.756	-2.415	1	1	0	1	1.118	7.294	0	-1.415	4.882	2.706	0	3.415	0	0	0	0	0	1	0	0	1	0	2		0	-1.415	0		1					7.294	4.882	0	1		0	6.176	3.415
1049	3	5	0	1	-0.918	-4.17	-4.947	-3.691	0	1	1	0	3	0.83	-4.947	1	3	9.17	4.947	1	0	0	0	0	0	1	0	0	1	0	2		0	0.83	-4.947		0					9.17	4.947	0	0		5.947	0	0
1050	3	5	0	1	-0.702	1.221	2.976	-5.793	0	0	0	1	3	5	0	-4.793	3	5	0	6.793	0	0	0	0	0	1	0	1	0	0	1		0	-4.793	0		1					6.793	3	0	1		0	2	6.793
1051	3	5	0	1	-4.248	4.906	-0.866	3.043	0	1	0	1	3	9.906	0	4.043	3	0.094	0	-2.043	0	0	0	0	1	0	1	0	0	1	0		0	-2.043	0	1	1					9.906	3	0	1		4.043	6.906	0
1053	3	5	0	1	1.207	-2.72	-2.213	1.412	0	1	1	0	3	2.28	-2.213	1	3	7.72	2.213	1	0	0	0	0	0	1	0	0	1	0	2		0	1	-2.213		0					7.72	3	0	0		3.213	0	0
1054	3	5	0	1	4.697	-2.089	3.264	3.92	1	1	0	0	7.697	2.911	0	1	-1.697	7.089	0	1	0	0	0	0	0	1	0	1	0	0	1		0	1	-1.697		0					7.089	7.697	1	1		1	0	1
1056	3	5	0	1	-3.691	0.098	-2.483	-3.807	1	1	0	1	-0.691	5.098	0	-2.807	6.691	4.902	0	4.807	0	0	0	0	0	1	0	0	1	0	2		0	-2.807	-0.691		1					5.098	6.691	1	1		0	5.789	4.807
1057	3	5	0	1	-2.917	-3.011	-1.973	4.238	1	0	1	1	0.083	5	-1.973	5.238	5.917	5	1.973	-3.238	0	0	0	0	1	0	1	0	0	1	0		0	-3.238	-1.973	1	1					5.238	5.917	1	1		7.211	4.917	0
1058	3	5	0	1	-4.327	0.311	0.557	-0.729	1	1	0	1	-1.327	5.311	0	0.271	7.327	4.689	0	1.729	0	0	0	0	1	0	0	0	1	0	1		0	0.271	-1.327		0					5.311	7.327	1	1		0.271	6.638	1.729
1059	3	5	0	1	4.061	-5.681	-1.331	0.313	1	0	0	1	7.061	5	0	1.313	-1.061	5	0	0.687	0	0	0	0	0	1	0	1	0	0	1		0	0.687	-1.061		0					5	7.061	1	1		1.313	0	0.687
1061	3	5	0	1	2.723	5.083	-3.769	4.737	1	1	1	1	5.723	10.083	-3.769	5.737	0.277	-0.083	3.769	-3.737	0	0	0	0	1	0	1	0	0	1	0		0	-3.737	-3.769	0	0					10.083	5.723	0	0		9.506	4.36	0
1062	3	5	0	1	-2.283	4.602	-5.314	-0.936	1	1	1	0	0.717	9.602	-5.314	1	5.283	0.398	5.314	1	0	0	0	0	1	0	1	0	0	1	0		0	0.398	-5.314	0	0					9.602	5.314	0	0		6.314	8.885	0
1063	3	5	0	1	-5.476	-5.413	1.938	-0.549	1	0	1	1	-2.476	5	1.938	0.451	8.476	5	-1.938	1.549	0	0	0	0	0	1	0	0	1	0	2		0	0.451	-2.476		0					5	8.476	1	1		0	7.476	3.487
1064	3	5	0	1	0.07	-5.546	3.838	-5.39	1	0	0	1	3.07	5	0	-4.39	2.93	5	0	6.39	0	0	0	0	0	1	0	1	0	0	1		0	-4.39	0		1					6.39	3.07	0	1		0	1.93	6.39
1071	3	5	0	1	3.25	-0.555	4.223	-1.315	1	0	1	0	6.25	5	4.223	1	-0.25	5	-4.223	1	0	0	0	1	0	0	0	1	0	1	0		0	1	-4.223	0	0					5	6.25	1	1		0	0	5.223
1073	3	5	0	1	-4.305	-3.209	-5.267	-3.885	1	1	1	0	-1.305	1.791	-5.267	1	7.305	8.209	5.267	1	0	0	0	0	1	0	0	0	1	0	1		0	1	-5.267		0					8.209	7.305	0	0		6.267	3.096	0
1075	3	5	0	1	4.595	-4.192	-2.887	0.333	0	1	1	1	3	0.808	-2.887	1.333	3	9.192	2.887	0.667	0	0	0	0	0	1	0	0	1	0	2		0	0.667	-2.887		0					9.192	3	0	0		4.22	0	0
1076	3	5	0	1	0.234	-2.105	-5.315	-5.096	0	0	0	1	3	5	0	-4.096	3	5	0	6.096	0	0	0	0	0	1	0	1	0	0	1		0	-4.096	0		1					6.096	3	0	1		0	2	6.096
1077	3	5	0	1	1.45	0.314	-3.128	5.008	0	0	1	1	3	5	-3.128	6.008	3	5	3.128	-4.008	0	0	0	0	1	0	0	0	1	0	1		0	-4.008	-3.128		1					6.008	3.128	0	1		9.136	2	0
1078	3	5	0	1	-0.633	-3.418	5.837	-5.503	0	1	1	1	3	1.582	5.837	-4.503	3	8.418	-5.837	6.503	0	0	0	1	0	0	0	1	0	1	0		0	-4.503	-5.837	0	0					8.418	5.837	0	0		0	0	12.34
1079	3	5	0	1	-4.263	0.76	5.087	4.822	0	1	0	1	3	5.76	0	5.822	3	4.24	0	-3.822	0	0	0	0	1	0	0	0	1	0	1		0	-3.822	0		1					5.822	3	0	1		5.822	2.76	0
1080	3	5	0	1	-1.035	0.635	1.847	-3.082	0	0	1	1	3	5	1.847	-2.082	3	5	-1.847	4.082	0	0	0	0	0	1	0	1	0	0	1		0	-2.082	-1.847		1					5	3	0	1		0	2	5.929
1081	3	5	0	1	3.015	0.658	-0.958	1.296	1	0	0	0	6.015	5	0	1	-0.015	5	0	1	0	0	0	0	0	1	0	1	0	0	1		0	1	-0.015		0					5	6.015	1	1		1	0	1
1082	3	5	0	1	-2.575	-3.149	2.341	-4.509	0	1	0	0	3	1.851	0	1	3	8.149	0	1	0	0	0	0	0	1	0	1	0	0	1		0	1	0		0					8.149	3	0	0		1	0	1
1083	3	5	0	1	-5.91	-2.797	2.303	4.38	0	1	1	1	3	2.203	2.303	5.38	3	7.797	-2.303	-3.38	0	0	0	0	0	1	0	0	1	0	2		0	-3.38	-2.303		1					7.797	3	0	1		3.077	0	0
1084	3	5	0	1	0.624	1.052	0.92	-3.763	0	1	1	1	3	6.052	0.92	-2.763	3	3.948	-0.92	4.763	0	0	0	0	0	1	0	1	0	0	1		0	-2.763	-0.92		1					6.052	3	0	1		0	3.052	5.683
1086	3	5	0	1	3.675	4.222	5.51	2.425	1	0	0	0	6.675	5	0	1	-0.675	5	0	1	0	0	0	0	0	1	0	1	0	0	1		0	1	-0.675		0					5	6.675	1	1		1	0	1
1087	3	5	0	1	-0.774	-4.015	0.24	-4.855	1	0	0	1	2.226	5	0	-3.855	3.774	5	0	5.855	0	0	0	0	0	1	0	1	0	0	1		0	-3.855	0		1					5.855	3.774	0	1		0	2.774	5.855
1088	3	5	0	1	-0.722	-4.011	-5.607	0.679	0	1	1	1	3	0.989	-5.607	1.679	3	9.011	5.607	0.321	0	0	0	0	0	1	0	0	1	0	2		0	0.321	-5.607		0					9.011	5.607	0	0		7.286	0	0
1089	3	5	0	1	-5.319	-1.635	-2.333	-2.841	1	0	0	1	-2.319	5	0	-1.841	8.319	5	0	3.841	0	0	0	0	0	1	0	0	1	0	2		0	-1.841	-2.319		0					5	8.319	1	1		0	7.319	3.841
1090	3	5	0	1	-2.608	-4.759	2.272	2.796	1	0	1	1	0.392	5	2.272	3.796	5.608	5	-2.272	-1.796	0	0	0	0	1	0	0	0	1	0	1		0	-1.796	-2.272		0					5	5.608	1	1		1.524	4.608	0.476
1094	3	5	0	1	-1.741	3.995	0.48	5.802	0	0	0	1	3	5	0	6.802	3	5	0	-4.802	0	0	0	0	1	0	0	0	1	0	1		0	-4.802	0		1					6.802	3	0	1		6.802	2	0
1096	3	5	0	1	5.447	-0.92	-4.376	-2.895	1	0	1	0	8.447	5	-4.376	1	-2.447	5	4.376	1	0	0	0	0	0	1	0	0	1	0	2		0	1	-4.376		0					5	8.447	1	1		5.376	0	0
1098	3	5	0	1	4.087	-2.522	-0.865	3.427	1	0	1	1	7.087	5	-0.865	4.427	-1.087	5	0.865	-2.427	0	0	0	0	0	1	0	0	1	0	2		0	-2.427	-1.087		1					5	7.087	1	1		5.292	0	0
1100	3	5	0	1	1.72	3.92	-1.28	0.21	0	1	0	1	3	8.92	0	1.21	3	1.08	0	0.79	0	0	0	0	1	0	0	0	1	0	1		0	0.79	0		0					8.92	3	0	0		1.21	5.92	0.79
1101	3	5	0	1	5.718	-4.463	-0.589	-4.211	1	1	0	0	8.718	0.537	0	1	-2.718	9.463	0	1	0	0	0	0	0	1	0	1	0	0	1		0	0.537	-2.718		0					9.463	8.718	0	0		1	0	1
1103	3	5	0	1	-5.533	-2.331	-0.185	4.079	1	0	1	0	-2.533	5	-0.185	1	8.533	5	0.185	1	0	0	0	0	1	0	0	0	1	0	1		0	1	-2.533		0					5	8.533	1	1		1.185	7.533	0.815
1104	3	5	0	1	-2.001	-5.16	2.75	-5.043	0	1	0	1	3	-0.16	0	-4.043	3	10.16	0	6.043	0	0	0	1	0	0	0	1	0	1	0		0	-4.043	0	1	1					10.16	3	0	1		0	0	6.043
1105	3	5	0	1	4.286	-4.427	5.381	-4.362	0	0	0	1	3	5	0	-3.362	3	5	0	5.362	0	0	0	0	0	1	0	1	0	0	1		0	-3.362	0		1					5.362	3	0	1		0	2	5.362
1107	3	5	0	1	-2.522	-5.895	-0.672	3.032	0	1	0	0	3	-0.895	0	1	3	10.895	0	1	0	0	0	0	0	1	0	1	0	0	1		0	-0.895	0		1					10.895	3	0	1		1	0	1
1108	3	5	0	1	-2.777	-4.619	-3.823	-5.064	1	0	0	0	0.223	5	0	1	5.777	5	0	1	0	0	0	0	1	0	0	0	1	0	1		0	1	0		0					5	5.777	1	1		1	4.777	1
1109	3	5	0	1	-0.132	-1.776	5.451	2.358	1	1	0	1	2.868	3.224	0	3.358	3.132	6.776	0	-1.358	0	0	0	0	1	0	0	0	1	0	1		0	-1.358	0		1					6.776	3.132	0	1		3.358	0.356	0
1110	3	5	0	1	4.583	-3.67	0.755	-3.944	1	0	1	1	7.583	5	0.755	-2.944	-1.583	5	-0.755	4.944	0	0	0	1	0	0	0	1	0	1	0		0	-2.944	-1.583	1	1					5	7.583	1	1		0	0	5.699
1111	3	5	0	1	2.012	-0.327	3.444	2.225	1	1	0	1	5.012	4.673	0	3.225	0.988	5.327	0	-1.225	0	0	0	0	0	1	0	0	1	0	2		0	-1.225	0		1					5.327	5.012	0	1		3.225	0	0
1112	3	5	0	1	-3.738	1.665	0.167	5.561	0	0	1	1	3	5	0.167	6.561	3	5	-0.167	-4.561	0	0	0	0	1	0	0	0	1	0	1		0	-4.561	-0.167		1					6.561	3	0	1		6.394	2	0
1113	3	5	0	1	3.7	3.852	-5.965	-4.448	0	0	0	1	3	5	0	-3.448	3	5	0	5.448	0	0	0	0	0	1	0	1	0	0	1		0	-3.448	0		1					5.448	3	0	1		0	2	5.448
1115	3	5	0	1	-3.929	3.386	1.896	-4.265	1	0	0	0	-0.929	5	0	1	6.929	5	0	1	0	0	0	0	1	0	0	0	1	0	1		0	1	-0.929		0					5	6.929	1	1		1	5.929	1
1116	3	5	0	1	-4.865	-4.626	3.421	2.11	0	1	0	1	3	0.374	0	3.11	3	9.626	0	-1.11	0	0	0	0	0	1	0	0	1	0	2		0	-1.11	0		1					9.626	3	0	1		3.11	0	0
1117	3	5	0	1	-4.957	0.052	5.325	-3.638	1	0	1	0	-1.957	5	5.325	1	7.957	5	-5.325	1	0	0	0	0	0	1	0	0	1	0	2		0	1	-5.325		0					5	7.957	1	1		0	6.957	6.325
1118	3	5	0	1	-4.159	-2.6	3.398	5.549	0	0	0	1	3	5	0	6.549	3	5	0	-4.549	0	0	0	0	1	0	0	0	1	0	1		0	-4.549	0		1					6.549	3	0	1		6.549	2	0
1119	3	5	0	1	-3.446	2.719	4.049	0.411	0	1	1	0	3	7.719	4.049	1	3	2.281	-4.049	1	0	0	0	0	0	1	0	0	1	0	2		0	1	-4.049		0					7.719	4.049	0	0		0	4.719	5.049
1122	3	5	0	1	3.05	5.31	2.087	-2.545	1	1	1	0	6.05	10.31	2.087	1	-0.05	-0.31	-2.087	1	0	0	0	0	0	1	0	0	1	0	2		0	-0.31	-2.087		0					10.31	6.05	0	0		0	4.26	3.087
1123	3	5	0	1	-5.771	2.297	2.909	-3.623	1	0	1	1	-2.771	5	2.909	-2.623	8.771	5	-2.909	4.623	0	0	0	0	0	1	0	0	1	0	2		0	-2.623	-2.909		0					5	8.771	1	1		0	7.771	7.532
1125	3	5	0	1	2.017	-5.489	0.798	-2.208	0	1	1	1	3	-0.489	0.798	-1.208	3	10.489	-0.798	3.208	0	0	0	1	0	0	0	1	0	1	0		0	-1.208	-0.798	1	1					10.489	3	0	1		0	0	4.006
1126	3	5	0	1	4.7	-4.243	5.943	1.359	1	1	1	1	7.7	0.757	5.943	2.359	-1.7	9.243	-5.943	-0.359	0	0	0	1	0	0	0	1	0	1	0		0	-0.359	-5.943	0	0					9.243	7.7	0	0		0	0	5.584
1127	3	5	0	1	1.206	1.656	-2.6	3.103	0	0	0	1	3	5	0	4.103	3	5	0	-2.103	0	0	0	0	1	0	0	0	1	0	1		0	-2.103	0		1					5	3	0	1		4.103	2	0
1128	3	5	0	1	-1.422	-2.851	0.074	-1.041	0	1	0	0	3	2.149	0	1	3	7.851	0	1	0	0	0	0	0	1	0	1	0	0	1		0	1	0		0					7.851	3	0	0		1	0	1
1130	3	5	0	1	3.942	-5.719	0.943	-0.197	0	1	0	0	3	-0.719	0	1	3	10.719	0	1	0	0	0	0	0	1	0	1	0	0	1		0	-0.719	0		1					10.719	3	0	1		1	0	1
1131	3	5	0	1	-4.931	2.852	3.424	-4.29	0	0	0	1	3	5	0	-3.29	3	5	0	5.29	0	0	0	0	0	1	0	1	0	0	1		0	-3.29	0		1					5.29	3	0	1		0	2	5.29
1134	3	5	0	1	-5.986	-3.026	-2.908	-3.377	1	0	1	0	-2.986	5	-2.908	1	8.986	5	2.908	1	0	0	0	0	1	0	1	0	0	1	0		0	1	-2.986	0	0					5	8.986	1	1		3.908	7.986	0
1140	3	5	0	1	-0.188	5.753	5.754	2.936	0	1	0	0	3	10.753	0	1	3	-0.753	0	1	0	0	0	0	1	0	0	0	1	0	1		0	-0.753	0		1					10.753	3	0	1		1	7.753	1
1145	3	5	0	1	-4.476	-5.122	3.825	5.961	0	1	1	0	3	-0.122	3.825	1	3	10.122	-3.825	1	0	0	0	1	0	0	0	1	0	1	0		0	-0.122	-3.825	0	0					10.122	3.825	0	0		0	0	4.825
1146	3	5	0	1	4.917	-0.046	-0.012	0.33	1	0	1	0	7.917	5	-0.012	1	-1.917	5	0.012	1	0	0	0	0	0	1	0	1	0	0	1		0	1	-1.917		0					5	7.917	1	1		1.012	0	0.988
1147	3	5	0	1	3.502	-2.353	-3.252	4.303	0	1	1	1	3	2.647	-3.252	5.303	3	7.353	3.252	-3.303	0	0	0	0	0	1	0	0	1	0	2		0	-3.303	-3.252		1					7.353	3.252	0	1		8.555	0	0
1148	3	5	0	1	0.487	2.584	0.244	5.619	0	1	0	1	3	7.584	0	6.619	3	2.416	0	-4.619	0	0	0	0	1	0	1	0	0	1	0		0	-4.619	0	1	1					7.584	3	0	1		6.619	4.584	0
1149	3	5	0	1	-1.89	2.065	3.064	-0.524	0	1	1	0	3	7.065	3.064	1	3	2.935	-3.064	1	0	0	0	0	0	1	0	0	1	0	2		0	1	-3.064		0					7.065	3.064	0	0		0	4.065	4.064
1154	3	5	0	1	-0.396	-4.146	0.68	5.383	1	0	0	1	2.604	5	0	6.383	3.396	5	0	-4.383	0	0	0	0	1	0	0	0	1	0	1		0	-4.383	0		1					6.383	3.396	0	1		6.383	2.396	0
1158	3	5	0	1	4.671	-4.05	-1.838	0.252	1	0	0	0	7.671	5	0	1	-1.671	5	0	1	0	0	0	0	0	1	0	1	0	0	1		0	1	-1.671		0					5	7.671	1	1		1	0	1
1160	3	5	0	1	-1.138	-3.542	-5.311	-3.693	0	1	0	0	3	1.458	0	1	3	8.542	0	1	0	0	0	0	0	1	0	1	0	0	1		0	1	0		0					8.542	3	0	0		1	0	1
1162	3	5	0	1	-0.19	-4.561	-3.42	-0.794	1	1	1	1	2.81	0.439	-3.42	0.206	3.19	9.561	3.42	1.794	0	0	0	0	0	1	0	0	1	0	2		0	0.206	-3.42		0					9.561	3.42	0	0		3.626	0	0
1163	3	5	0	1	-2.21	0.698	-1.913	0.14	1	1	0	1	0.79	5.698	0	1.14	5.21	4.302	0	0.86	0	0	0	0	1	0	0	0	1	0	1		0	0.86	0		0					5.698	5.21	0	0		1.14	4.908	0.86
1166	3	5	0	1	-0.723	5.136	-3.407	3.889	1	0	1	1	2.277	5	-3.407	4.889	3.723	5	3.407	-2.889	0	0	0	0	1	0	0	0	1	0	1		0	-2.889	-3.407		0					5	3.723	0	0		8.296	2.723	0
1167	3	5	0	1	5.447	2.539	-0.62	0.622	1	1	1	0	8.447	7.539	-0.62	1	-2.447	2.461	0.62	1	0	0	0	0	0	1	0	1	0	0	1		0	1	-2.447		0					7.539	8.447	1	1		1.62	0	0.38
1168	3	5	0	1	1.175	2.147	0.955	-1.731	0	1	1	1	3	7.147	0.955	-0.731	3	2.853	-0.955	2.731	0	0	0	0	0	1	0	0	1	0	2		0	-0.731	-0.955		0					7.147	3	0	0		0	4.147	3.686
1169	3	5	0	1	4.85	4.613	1.148	-5.591	1	0	1	1	7.85	5	1.148	-4.591	-1.85	5	-1.148	6.591	0	0	0	1	0	0	0	1	0	1	0		0	-4.591	-1.85	1	1					6.591	7.85	1	1		0	0	7.739
1170	3	5	0	1	3.197	-2.409	0.405	-0.356	1	1	1	1	6.197	2.591	0.405	0.644	-0.197	7.409	-0.405	1.356	0	0	0	0	0	1	0	1	0	0	1		0	0.644	-0.405		0					7.409	6.197	0	0		0.239	0	1.761
1176	3	5	0	1	-2.628	3.007	0.746	-0.402	0	1	0	1	3	8.007	0	0.598	3	1.993	0	1.402	0	0	0	0	1	0	0	0	1	0	1		0	0.598	0		0					8.007	3	0	0		0.598	5.007	1.402
1178	3	5	0	1	3.287	5.377	-1.492	-5.56	0	1	0	0	3	10.377	0	1	3	-0.377	0	1	0	0	0	0	1	0	0	0	1	0	1		0	-0.377	0		1					10.377	3	0	1		1	7.377	1
1180	3	5	0	1	2.979	2.116	-0.388	-3.413	0	1	0	0	3	7.116	0	1	3	2.884	0	1	0	0	0	0	1	0	0	0	1	0	1		0	1	0		0					7.116	3	0	0		1	4.116	1
1182	3	5	0	1	4.323	-0.982	4.619	3.923	1	0	0	0	7.323	5	0	1	-1.323	5	0	1	0	0	0	0	0	1	0	1	0	0	1		0	1	-1.323		0					5	7.323	1	1		1	0	1
1185	3	5	0	1	2.501	0.264	-3.874	1.02	1	0	0	0	5.501	5	0	1	0.499	5	0	1	0	0	0	0	0	1	0	1	0	0	1		0	1	0		0					5	5.501	1	1		1	0	1
1188	3	5	0	1	-4.42	-2.175	-2.533	0.323	1	1	0	0	-1.42	2.825	0	1	7.42	7.175	0	1	0	0	0	0	1	0	0	0	1	0	1		0	1	-1.42		0					7.175	7.42	1	1		1	4.245	1
1191	3	5	0	1	-1.881	-3.65	0.436	4.688	1	0	0	1	1.119	5	0	5.688	4.881	5	0	-3.688	0	0	0	0	1	0	0	0	1	0	1		0	-3.688	0		1					5.688	4.881	0	1		5.688	3.881	0
1192	3	5	0	1	-5.218	-0.244	1.567	-3.194	1	1	0	1	-2.218	4.756	0	-2.194	8.218	5.244	0	4.194	0	0	0	0	0	1	0	0	1	0	2		0	-2.194	-2.218		0					5.244	8.218	1	1		0	6.974	4.194
1194	3	5	0	1	5.251	-2.325	-2.788	-3.901	0	0	0	1	3	5	0	-2.901	3	5	0	4.901	0	0	0	0	0	1	0	1	0	0	1		0	-2.901	0		1					5	3	0	1		0	2	4.901
1196	3	5	0	1	-2.674	-1.507	2.812	-4.621	1	0	1	1	0.326	5	2.812	-3.621	5.674	5	-2.812	5.621	0	0	0	0	0	1	0	0	1	0	2		0	-3.621	-2.812		1					5.621	5.674	1	1		0	4.674	8.433
1197	3	5	0	1	-5.627	-0.165	4.235	2.268	1	0	0	1	-2.627	5	0	3.268	8.627	5	0	-1.268	0	0	0	0	1	0	1	0	0	1	0		0	-1.268	-2.627	0	0					5	8.627	1	1		3.268	7.627	0
1198	3	5	0	1	-2.923	0.105	-0.121	2.939	0	0	1	1	3	5	-0.121	3.939	3	5	0.121	-1.939	0	0	0	0	1	0	0	0	1	0	1		0	-1.939	-0.121		1					5	3	0	1		4.06	2	0
1199	3	5	0	1	-2.279	2.183	-0.173	-5.741	0	1	0	0	3	7.183	0	1	3	2.817	0	1	0	0	0	0	1	0	0	0	1	0	1		0	1	0		0					7.183	3	0	0		1	4.183	1
1201	3	5	0	1	-0.037	4.62	-5.583	3.104	1	1	1	1	2.963	9.62	-5.583	4.104	3.037	0.38	5.583	-2.104	0	0	0	0	1	0	1	0	0	1	0		0	-2.104	-5.583	0	0					9.62	5.583	0	0		9.687	6.657	0
1202	3	5	0	1	-0.752	-4.532	-2.486	-1.171	0	1	1	1	3	0.468	-2.486	-0.171	3	9.532	2.486	2.171	0	0	0	0	0	1	0	0	1	0	2		0	-0.171	-2.486		0					9.532	3	0	0		2.315	0	0
1203	3	5	0	1	3.931	-2.74	-2.286	0.318	1	0	1	0	6.931	5	-2.286	1	-0.931	5	2.286	1	0	0	0	0	0	1	0	0	1	0	2		0	1	-2.286		0					5	6.931	1	1		3.286	0	0
1205	3	5	0	1	5.855	-2.022	-2.623	-1.066	0	1	1	0	3	2.978	-2.623	1	3	7.022	2.623	1	0	0	0	0	0	1	0	0	1	0	2		0	1	-2.623		0					7.022	3	0	0		3.623	0	0
1208	3	5	0	1	-4.468	2.169	-2.869	3.683	0	0	0	1	3	5	0	4.683	3	5	0	-2.683	0	0	0	0	1	0	0	0	1	0	1		0	-2.683	0		1					5	3	0	1		4.683	2	0
1209	3	5	0	1	-2.277	-5.948	-1.339	2.398	1	0	0	0	0.723	5	0	1	5.277	5	0	1	0	0	0	0	1	0	0	0	1	0	1		0	1	0		0					5	5.277	1	1		1	4.277	1
1210	3	5	0	1	0.721	5.304	1.909	1.876	0	1	0	0	3	10.304	0	1	3	-0.304	0	1	0	0	0	0	1	0	0	0	1	0	1		0	-0.304	0		1					10.304	3	0	1		1	7.304	1
1212	3	5	0	1	2.862	-1.506	-2.306	-1.694	1	1	1	0	5.862	3.494	-2.306	1	0.138	6.506	2.306	1	0	0	0	0	0	1	0	0	1	0	2		0	1	-2.306		0					6.506	5.862	0	0		3.306	0	0
1215	3	5	0	1	3.043	0.168	-1.11	3.089	0	1	1	1	3	5.168	-1.11	4.089	3	4.832	1.11	-2.089	0	0	0	0	1	0	0	0	1	0	1		0	-2.089	-1.11		1					5.168	3	0	1		5.199	2.168	0
1217	3	5	0	1	3.006	3.134	4.051	3.746	0	0	0	1	3	5	0	4.746	3	5	0	-2.746	0	0	0	0	1	0	0	0	1	0	1		0	-2.746	0		1					5	3	0	1		4.746	2	0
1218	3	5	0	1	2.095	5.296	-3.491	2.557	0	1	1	1	3	10.296	-3.491	3.557	3	-0.296	3.491	-1.557	0	0	0	0	1	0	1	0	0	1	0		0	-1.557	-3.491	0	0					10.296	3.491	0	0		7.048	7.296	0
1222	3	5	0	1	4.912	-1.111	2.932	3.397	1	1	0	0	7.912	3.889	0	1	-1.912	6.111	0	1	0	0	0	0	0	1	0	1	0	0	1		0	1	-1.912		0					6.111	7.912	1	1		1	0	1
1223	3	5	0	1	2.983	-3.831	-5.125	1.72	0	1	1	0	3	1.169	-5.125	1	3	8.831	5.125	1	0	0	0	0	0	1	0	0	1	0	2		0	1	-5.125		0					8.831	5.125	0	0		6.125	0	0
1225	3	5	0	1	-4.204	-3.941	-1.009	-1.614	1	0	1	0	-1.204	5	-1.009	1	7.204	5	1.009	1	0	0	0	0	1	0	1	0	0	1	0		0	1	-1.204	0	0					5	7.204	1	1		2.009	6.204	0
1227	3	5	0	1	-5.108	2.136	1.194	1.433	1	0	0	0	-2.108	5	0	1	8.108	5	0	1	0	0	0	0	1	0	0	0	1	0	1		0	1	-2.108		0					5	8.108	1	1		1	7.108	1
1231	3	5	0	1	-4.889	4.679	5.525	-0.34	1	0	1	0	-1.889	5	5.525	1	7.889	5	-5.525	1	0	0	0	0	0	1	0	0	1	0	2		0	1	-5.525		0					5	7.889	1	1		0	6.889	6.525
1233	3	5	0	1	5.182	2.136	-2.651	-4.257	0	0	1	1	3	5	-2.651	-3.257	3	5	2.651	5.257	0	0	0	0	0	1	0	1	0	0	1		0	-3.257	-2.651		1					5.257	3	0	1		0	2	2.606
1235	3	5	0	1	-0.417	-5.627	-2.137	0.312	1	1	0	0	2.583	-0.627	0	1	3.417	10.627	0	1	0	0	0	0	0	1	0	1	0	0	1		0	-0.627	0		1					10.627	3.417	0	1		1	0	1
1238	3	5	0	1	5.45	-4.033	1.41	4.83	1	1	0	0	8.45	0.967	0	1	-2.45	9.033	0	1	0	0	0	0	0	1	0	1	0	0	1		0	0.967	-2.45		0					9.033	8.45	0	0		1	0	1
1240	3	5	0	1	-2.983	2.729	5.567	-1.773	1	1	1	0	0.017	7.729	5.567	1	5.983	2.271	-5.567	1	0	0	0	0	0	1	0	0	1	0	2		0	1	-5.567		0					7.729	5.983	0	0		0	7.712	6.567
1242	3	5	0	1	-1.109	-5.632	-4.59	-0.449	1	1	0	0	1.891	-0.632	0	1	4.109	10.632	0	1	0	0	0	0	0	1	0	1	0	0	1		0	-0.632	0		1					10.632	4.109	0	1		1	0	1
1243	3	5	0	1	-1.838	-2.721	3.422	-2.222	0	1	0	1	3	2.279	0	-1.222	3	7.721	0	3.222	0	0	0	1	0	0	0	1	0	1	0		0	-1.222	0	1	1					7.721	3	0	1		0	0	3.222
1244	3	5	0	1	-0.448	4.877	-5.315	-2.494	0	0	0	1	3	5	0	-1.494	3	5	0	3.494	0	0	0	0	0	1	0	1	0	0	1		0	-1.494	0		1					5	3	0	1		0	2	3.494
1245	3	5	0	1	-5.201	-3.236	2.224	1.484	1	1	0	1	-2.201	1.764	0	2.484	8.201	8.236	0	-0.484	0	0	0	0	1	0	0	0	1	0	1		0	-0.484	-2.201		0					8.236	8.201	0	0		2.484	3.965	0
1247	3	5	0	1	-5.776	1.197	1.052	-4.168	0	1	1	1	3	6.197	1.052	-3.168	3	3.803	-1.052	5.168	0	0	0	0	0	1	0	1	0	0	1		0	-3.168	-1.052		1					6.197	3	0	1		0	3.197	6.22
1248	3	5	0	1	0.389	-2.572	-5.814	1.841	1	1	1	0	3.389	2.428	-5.814	1	2.611	7.572	5.814	1	0	0	0	0	0	1	0	0	1	0	2		0	1	-5.814		0					7.572	5.814	0	0		6.814	0	0
1249	3	5	0	1	-3.952	-4.654	-5.365	-5.9	0	1	0	0	3	0.346	0	1	3	9.654	0	1	0	0	0	0	0	1	0	1	0	0	1		0	0.346	0		0					9.654	3	0	0		1	0	1
1251	3	5	0	1	0.255	3.861	-3.412	4.676	1	0	0	1	3.255	5	0	5.676	2.745	5	0	-3.676	0	0	0	0	1	0	0	0	1	0	1		0	-3.676	0		1					5.676	3.255	0	1		5.676	1.745	0
1252	3	5	0	1	5.204	3.532	1.34	5.765	0	0	0	1	3	5	0	6.765	3	5	0	-4.765	0	0	0	0	1	0	0	0	1	0	1		0	-4.765	0		1					6.765	3	0	1		6.765	2	0
1253	3	5	0	1	3.265	-3.596	-2.48	1.975	1	1	0	0	6.265	1.404	0	1	-0.265	8.596	0	1	0	0	0	0	0	1	0	1	0	0	1		0	1	-0.265		0					8.596	6.265	0	0		1	0	1
1254	3	5	0	1	0.773	5.629	-2.545	4.595	1	1	0	0	3.773	10.629	0	1	2.227	-0.629	0	1	0	0	0	0	1	0	0	0	1	0	1		0	-0.629	0		1					10.629	3.773	0	1		1	6.856	1
1257	3	5	0	1	5.679	4.62	-5.693	-0.942	1	0	0	1	8.679	5	0	0.058	-2.679	5	0	1.942	0	0	0	0	0	1	0	1	0	0	1		0	0.058	-2.679		0					5	8.679	1	1		0.058	0	1.942
1259	3	5	0	1	1.408	-3.719	4.097	-5.576	1	1	1	1	4.408	1.281	4.097	-4.576	1.592	8.719	-4.097	6.576	0	0	0	1	0	0	0	1	0	1	0		0	-4.576	-4.097	1	1					8.719	4.408	0	1		0	0	10.673
1260	3	5	0	1	-1.083	5.182	-4.015	-2.012	0	1	0	0	3	10.182	0	1	3	-0.182	0	1	0	0	0	0	1	0	0	0	1	0	1		0	-0.182	0		1					10.182	3	0	1		1	7.182	1
1262	3	5	0	1	3.931	4.271	-0.146	-1.871	1	0	0	1	6.931	5	0	-0.871	-0.931	5	0	2.871	0	0	0	1	0	0	0	1	0	1	0		0	-0.871	-0.931	0	0					5	6.931	1	1		0	0	2.871
1264	3	5	0	1	5.575	-5.192	0.14	-2.82	0	1	1	1	3	-0.192	0.14	-1.82	3	10.192	-0.14	3.82	0	0	0	1	0	0	0	1	0	1	0		0	-1.82	-0.14	1	1					10.192	3	0	1		0	0	3.96
1265	3	5	0	1	0.221	-2.894	0.968	-3.831	1	0	1	1	3.221	5	0.968	-2.831	2.779	5	-0.968	4.831	0	0	0	0	0	1	0	1	0	0	1		0	-2.831	-0.968		1					5	3.221	0	1		0	1.779	5.799
1267	3	5	0	1	-0.549	-1.604	0.907	-3.776	0	1	0	1	3	3.396	0	-2.776	3	6.604	0	4.776	0	0	0	0	0	1	0	1	0	0	1		0	-2.776	0		1					6.604	3	0	1		0	0.396	4.776
1271	3	5	0	1	-5.801	-3.586	-5.191	3.057	1	0	1	1	-2.801	5	-5.191	4.057	8.801	5	5.191	-2.057	0	0	0	0	1	0	1	0	0	1	0		0	-2.057	-5.191	0	0					5	8.801	1	1		9.248	7.801	0
1272	3	5	0	1	2.609	5.146	5.879	5.85	1	1	0	1	5.609	10.146	0	6.85	0.391	-0.146	0	-4.85	0	0	0	0	1	0	1	0	0	1	0		0	-4.85	0	1	1					10.146	5.609	0	1		6.85	4.537	0
1273	3	5	0	1	2.728	-4.877	-4.131	-1.283	1	1	0	1	5.728	0.123	0	-0.283	0.272	9.877	0	2.283	0	0	0	1	0	0	0	1	0	1	0		0	-0.283	0	1	1					9.877	5.728	0	1		0	0	2.283
1275	3	5	0	1	1.826	-5.546	-5.955	5.138	0	0	0	1	3	5	0	6.138	3	5	0	-4.138	0	0	0	0	1	0	0	0	1	0	1		0	-4.138	0		1					6.138	3	0	1		6.138	2	0
1277	3	5	0	1	3.732	4.021	2.291	0.003	0	1	1	1	3	9.021	2.291	1.003	3	0.979	-2.291	0.997	0	0	0	0	0	1	0	0	1	0	2		0	0.979	-2.291		0					9.021	3	0	0		0	6.021	3.288
1278	3	5	0	1	2.178	1.038	-0.553	-2.321	0	1	0	1	3	6.038	0	-1.321	3	3.962	0	3.321	0	0	0	0	0	1	0	1	0	0	1		0	-1.321	0		1					6.038	3	0	1		0	3.038	3.321
1280	3	5	0	1	-5.342	4.833	2.839	-3.212	1	1	0	0	-2.342	9.833	0	1	8.342	0.167	0	1	0	0	0	0	1	0	0	0	1	0	1		0	0.167	-2.342		0					9.833	8.342	0	0		1	12.175	1
1281	3	5	0	1	4.405	-3.362	-4.838	4.414	1	1	0	1	7.405	1.638	0	5.414	-1.405	8.362	0	-3.414	0	0	0	0	0	1	0	0	1	0	2		0	-3.414	-1.405		1					8.362	7.405	0	1		5.414	0	0
1282	3	5	0	1	2.655	0.159	-2.956	0.037	1	1	0	0	5.655	5.159	0	1	0.345	4.841	0	1	0	0	0	0	0	1	0	1	0	0	1		0	1	0		0					5.159	5.655	1	1		1	0	1
1283	3	5	0	1	-2.601	-1.277	0.924	-2.553	1	0	0	1	0.399	5	0	-1.553	5.601	5	0	3.553	0	0	0	0	0	1	0	0	1	0	2		0	-1.553	0		1					5	5.601	1	1		0	4.601	3.553
1284	3	5	0	1	0.821	-1.402	-4.99	5.357	1	1	1	0	3.821	3.598	-4.99	1	2.179	6.402	4.99	1	0	0	0	0	0	1	0	0	1	0	2		0	1	-4.99		0					6.402	4.99	0	0		5.99	0	0
1286	3	5	0	1	2.455	-3.002	3.092	-4.586	1	0	1	1	5.455	5	3.092	-3.586	0.545	5	-3.092	5.586	0	0	0	1	0	0	0	1	0	1	0		0	-3.586	-3.092	1	1					5.586	5.455	0	1		0	0	8.678
1289	3	5	0	1	1.674	1.501	-4.787	2.169	0	1	0	1	3	6.501	0	3.169	3	3.499	0	-1.169	0	0	0	0	1	0	0	0	1	0	1		0	-1.169	0		1					6.501	3	0	1		3.169	3.501	0
1291	3	5	0	1	-0.279	-4.712	3.797	-2.566	1	1	0	1	2.721	0.288	0	-1.566	3.279	9.712	0	3.566	0	0	0	1	0	0	0	1	0	1	0		0	-1.566	0	1	1					9.712	3.279	0	1		0	0	3.566
1292	3	5	0	1	0.291	-0.176	3.006	-5.324	1	0	0	1	3.291	5	0	-4.324	2.709	5	0	6.324	0	0	0	0	0	1	0	1	0	0	1		0	-4.324	0		1					6.324	3.291	0	1		0	1.709	6.324
1293	3	5	0	1	-5.577	2.144	-3.452	5.212	1	0	1	1	-2.577	5	-3.452	6.212	8.577	5	3.452	-4.212	0	0	0	0	1	0	1	0	0	1	0		0	-4.212	-3.452	1	1					6.212	8.577	1	1		9.664	7.577	0
1294	3	5	0	1	2.262	-2.063	-4.173	3.792	1	1	1	1	5.262	2.937	-4.173	4.792	0.738	7.063	4.173	-2.792	0	0	0	0	0	1	0	0	1	0	2		0	-2.792	-4.173		0					7.063	5.262	0	0		8.965	0	0
1295	3	5	0	1	1.55	-2.382	-1.376	4.462	1	0	0	1	4.55	5	0	5.462	1.45	5	0	-3.462	0	0	0	0	1	0	0	0	1	0	1		0	-3.462	0		1					5.462	4.55	0	1		5.462	0.45	0
1296	3	5	0	1	-1.93	-2.612	-5.419	4.919	1	1	1	1	1.07	2.388	-5.419	5.919	4.93	7.612	5.419	-3.919	0	0	0	0	1	0	0	0	1	0	1		0	-3.919	-5.419		0					7.612	5.419	0	0		11.338	1.318	0
1297	3	5	0	1	4.413	-3.566	-4.919	5.314	1	1	0	1	7.413	1.434	0	6.314	-1.413	8.566	0	-4.314	0	0	0	0	0	1	0	0	1	0	2		0	-4.314	-1.413		1					8.566	7.413	0	1		6.314	0	0
1301	3	5	0	1	-2.894	5.435	0.838	-3.997	1	1	1	0	0.106	10.435	0.838	1	5.894	-0.435	-0.838	1	0	0	0	0	1	0	0	0	1	0	1		0	-0.435	-0.838		0					10.435	5.894	0	0		0.162	10.329	1.838
1302	3	5	0	1	-3.715	3.017	-0.155	3.399	1	0	1	0	-0.715	5	-0.155	1	6.715	5	0.155	1	0	0	0	0	1	0	0	0	1	0	1		0	1	-0.715		0					5	6.715	1	1		1.155	5.715	0.845
1305	3	5	0	1	2.452	-4.302	-3.654	-4.974	1	0	0	1	5.452	5	0	-3.974	0.548	5	0	5.974	0	0	0	1	0	0	0	1	0	1	0		0	-3.974	0	1	1					5.974	5.452	0	1		0	0	5.974
1306	3	5	0	1	3.01	2.731	-4.171	-1.394	0	1	0	1	3	7.731	0	-0.394	3	2.269	0	2.394	0	0	0	0	0	1	0	0	1	0	2		0	-0.394	0		1					7.731	3	0	1		0	4.731	2.394
1309	3	5	0	1	-3.113	4.65	4.2	1.192	0	1	1	0	3	9.65	4.2	1	3	0.35	-4.2	1	0	0	0	0	0	1	0	0	1	0	2		0	0.35	-4.2		0					9.65	4.2	0	0		0	6.65	5.2
1310	3	5	0	1	-3.227	-0.487	-0.496	2.219	1	1	1	0	-0.227	4.513	-0.496	1	6.227	5.487	0.496	1	0	0	0	0	1	0	0	0	1	0	1		0	1	-0.496		0					5.487	6.227	1	1		1.496	4.74	0.504
1311	3	5	0	1	3.247	2.611	1.238	0.961	0	1	1	0	3	7.611	1.238	1	3	2.389	-1.238	1	0	0	0	0	0	1	0	0	1	0	2		0	1	-1.238		0					7.611	3	0	0		0	4.611	2.238
1312	3	5	0	1	-4.213	-4.341	0.708	3.86	0	1	0	1	3	0.659	0	4.86	3	9.341	0	-2.86	0	0	0	0	0	1	0	0	1	0	2		0	-2.86	0		1					9.341	3	0	1		4.86	0	0
1313	3	5	0	1	-4.822	2.123	3.474	-0.841	1	0	1	0	-1.822	5	3.474	1	7.822	5	-3.474	1	0	0	0	0	0	1	0	0	1	0	2		0	1	-3.474		0					5	7.822	1	1		0	6.822	4.474
1317	3	5	0	1	4.628	3.023	-3.449	5.257	1	0	1	0	7.628	5	-3.449	1	-1.628	5	3.449	1	0	0	0	0	0	1	0	0	1	0	2		0	1	-3.449		0					5	7.628	1	1		4.449	0	0
1318	3	5	0	1	3.175	-5.32	0.825	3.311	1	0	0	0	6.175	5	0	1	-0.175	5	0	1	0	0	0	0	0	1	0	1	0	0	1		0	1	-0.175		0					5	6.175	1	1		1	0	1
1319	3	5	0	1	-2.423	-2.855	1.684	-2.653	1	0	0	0	0.577	5	0	1	5.423	5	0	1	0	0	0	0	1	0	0	0	1	0	1		0	1	0		0					5	5.423	1	1		1	4.423	1
1321	3	5	0	1	-4.397	4.165	2.251	-1.581	1	1	0	1	-1.397	9.165	0	-0.581	7.397	0.835	0	2.581	0	0	0	0	0	1	0	0	1	0	2		0	-0.581	-1.397		0					9.165	7.397	0	0		0	10.562	2.581
1322	3	5	0	1	4.924	-1.381	-2.53	3.173	1	0	1	1	7.924	5	-2.53	4.173	-1.924	5	2.53	-2.173	0	0	0	0	0	1	0	0	1	0	2		0	-2.173	-2.53		0					5	7.924	1	1		6.703	0	0
1323	3	5	0	1	-5.302	5.483	1.747	-3.369	0	1	0	1	3	10.483	0	-2.369	3	-0.483	0	4.369	0	0	0	0	0	1	0	0	1	0	2		0	-2.369	0		1					10.483	3	0	1		0	7.483	4.369
1324	3	5	0	1	-1.826	0.411	0.888	1.026	1	1	0	1	1.174	5.411	0	2.026	4.826	4.589	0	-0.026	0	0	0	0	1	0	1	0	0	1	0		0	-0.026	0	1	1					5.411	4.826	0	1		2.026	4.237	0
1326	3	5	0	1	-2.252	3.828	-0.242	-5.541	0	1	1	0	3	8.828	-0.242	1	3	1.172	0.242	1	0	0	0	0	1	0	0	0	1	0	1		0	1	-0.242		0					8.828	3	0	0		1.242	5.828	0.758
1327	3	5	0	1	0.812	5.642	2.053	2.432	1	1	0	1	3.812	10.642	0	3.432	2.188	-0.642	0	-1.432	0	0	0	0	1	0	1	0	0	1	0		0	-1.432	0	1	1					10.642	3.812	0	1		3.432	6.83	0
1329	3	5	0	1	3.224	0.042	-3.628	4.531	1	0	0	0	6.224	5	0	1	-0.224	5	0	1	0	0	0	0	0	1	0	1	0	0	1		0	1	-0.224		0					5	6.224	1	1		1	0	1
1330	3	5	0	1	4.109	1.684	-2.968	-4.215	0	1	0	1	3	6.684	0	-3.215	3	3.316	0	5.215	0	0	0	0	0	1	0	1	0	0	1		0	-3.215	0		1					6.684	3	0	1		0	3.684	5.215
1331	3	5	0	1	1.313	3.722	-3.563	0.745	0	1	0	1	3	8.722	0	1.745	3	1.278	0	0.255	0	0	0	0	1	0	0	0	1	0	1		0	0.255	0		0					8.722	3	0	0		1.745	5.722	0.255
1333	3	5	0	1	-5.875	3.461	-0.003	4.888	1	1	1	0	-2.875	8.461	-0.003	1	8.875	1.539	0.003	1	0	0	0	0	1	0	0	0	1	0	1		0	1	-2.875		0					8.461	8.875	1	1		1.003	11.336	0.997
1334	3	5	0	1	0.875	-1.353	-3.489	-5.013	0	1	0	1	3	3.647	0	-4.013	3	6.353	0	6.013	0	0	0	0	0	1	0	1	0	0	1		0	-4.013	0		1					6.353	3	0	1		0	0.647	6.013
1335	3	5	0	1	5.508	-1.815	1.232	-0.138	1	0	1	1	8.508	5	1.232	0.862	-2.508	5	-1.232	1.138	0	0	0	1	0	0	0	1	0	1	0		0	0.862	-2.508	0	0					5	8.508	1	1		0	0	2.37
1338	3	5	0	1	-3.237	5.682	-0.012	1.809	1	1	1	0	-0.237	10.682	-0.012	1	6.237	-0.682	0.012	1	0	0	0	0	1	0	0	0	1	0	1		0	-0.682	-0.237		1					10.682	6.237	0	1		1.012	10.919	0.988
1340	3	5	0	1	-2.836	3.358	4.702	-4.35	0	1	0	0	3	8.358	0	1	3	1.642	0	1	0	0	0	0	1	0	0	0	1	0	1		0	1	0		0					8.358	3	0	0		1	5.358	1
1341	3	5	0	1	-1.182	-5.392	-0.505	-1.51	0	1	0	0	3	-0.392	0	1	3	10.392	0	1	0	0	0	0	0	1	0	1	0	0	1		0	-0.392	0		1					10.392	3	0	1		1	0	1
1342	3	5	0	1	-0.56	2.782	-4.851	-3.586	1	0	0	1	2.44	5	0	-2.586	3.56	5	0	4.586	0	0	0	0	0	1	0	1	0	0	1		0	-2.586	0		1					5	3.56	0	1		0	2.56	4.586
1344	3	5	0	1	-4.124	-0.753	1.332	-5.78	1	0	1	0	-1.124	5	1.332	1	7.124	5	-1.332	1	0	0	0	0	0	1	0	0	1	0	2		0	1	-1.332		0					5	7.124	1	1		0	6.124	2.332
1345	3	5	0	1	2.856	1.293	3.138	0.153	1	0	1	1	5.856	5	3.138	1.153	0.144	5	-3.138	0.847	0	0	0	1	0	0	0	1	0	1	0		0	0.847	-3.138	0	0					5	5.856	1	1		0	0	3.985
1346	3	5	0	1	2.752	0.274	1.082	4.299	1	1	0	1	5.752	5.274	0	5.299	0.248	4.726	0	-3.299	0	0	0	0	0	1	0	0	1	0	2		0	-3.299	0		1					5.299	5.752	1	1		5.299	0	0
1347	3	5	0	1	5.958	-3.903	-4.197	-2.692	1	1	1	1	8.958	1.097	-4.197	-1.692	-2.958	8.903	4.197	3.692	0	0	0	0	0	1	0	0	1	0	2		0	-1.692	-4.197		0					8.903	8.958	1	1		2.505	0	0
1348	3	5	0	1	3.409	4.295	-3.018	2.989	0	0	0	1	3	5	0	3.989	3	5	0	-1.989	0	0	0	0	1	0	0	0	1	0	1		0	-1.989	0		1					5	3	0	1		3.989	2	0
1350	3	5	0	1	-0.814	2.325	5.631	-5.9	0	1	1	0	3	7.325	5.631	1	3	2.675	-5.631	1	0	0	0	0	0	1	0	0	1	0	2		0	1	-5.631		0					7.325	5.631	0	0		0	4.325	6.631
1351	3	5	0	1	5.34	1.14	-4.832	-4.944	1	1	1	0	8.34	6.14	-4.832	1	-2.34	3.86	4.832	1	0	0	0	0	0	1	0	0	1	0	2		0	1	-4.832		0					6.14	8.34	1	1		5.832	0	0
1354	3	5	0	1	1.758	-2.23	-4.46	0.519	0	1	0	1	3	2.77	0	1.519	3	7.23	0	0.481	0	0	0	0	0	1	0	1	0	0	1		0	0.481	0		0					7.23	3	0	0		1.519	0	0.481
1355	3	5	0	1	4.357	-5.906	-5.771	3.897	0	1	1	1	3	-0.906	-5.771	4.897	3	10.906	5.771	-2.897	0	0	0	0	0	1	0	0	1	0	2		0	-2.897	-5.771		0					10.906	5.771	0	0		10.668	0	0
1356	3	5	0	1	1.372	-5.671	2.734	-2.645	0	0	1	1	3	5	2.734	-1.645	3	5	-2.734	3.645	0	0	0	0	0	1	0	1	0	0	1		0	-1.645	-2.734		0					5	3	0	0		0	2	6.379
1357	3	5	0	1	-1.861	4.061	4.048	1.663	1	1	1	1	1.139	9.061	4.048	2.663	4.861	0.939	-4.048	-0.663	0	0	0	0	0	1	0	0	1	0	2		0	-0.663	-4.048		0					9.061	4.861	0	0		0	7.922	3.385
1358	3	5	0	1	2.283	5.606	3.502	-2.023	0	1	0	0	3	10.606	0	1	3	-0.606	0	1	0	0	0	0	1	0	0	0	1	0	1		0	-0.606	0		1					10.606	3	0	1		1	7.606	1
1359	3	5	0	1	4.289	-5.457	3.616	4.396	1	1	0	1	7.289	-0.457	0	5.396	-1.289	10.457	0	-3.396	0	0	0	0	0	1	0	0	1	0	2		0	-3.396	-1.289		1					10.457	7.289	0	1		5.396	0	0
1360	3	5	0	1	-4.01	2.113	-5.027	0.463	1	1	1	1	-1.01	7.113	-5.027	1.463	7.01	2.887	5.027	0.537	0	0	0	0	1	0	1	0	0	1	0		0	0.537	-5.027	0	0					7.113	7.01	0	0		6.49	8.123	0
1361	3	5	0	1	5.78	1.893	-5.201	2.213	1	1	0	0	8.78	6.893	0	1	-2.78	3.107	0	1	0	0	0	0	0	1	0	1	0	0	1		0	1	-2.78		0					6.893	8.78	1	1		1	0	1
1364	3	5	0	1	3.074	-1.162	0.095	4.114	0	1	0	1	3	3.838	0	5.114	3	6.162	0	-3.114	0	0	0	0	1	0	0	0	1	0	1		0	-3.114	0		1					6.162	3	0	1		5.114	0.838	0
1367	3	5	0	1	-2.598	2.346	0.526	-0.943	1	0	0	1	0.402	5	0	0.057	5.598	5	0	1.943	0	0	0	0	1	0	0	0	1	0	1		0	0.057	0		0					5	5.598	1	1		0.057	4.598	1.943
1368	3	5	0	1	4.905	-1.825	-1.626	-1.094	0	1	0	1	3	3.175	0	-0.094	3	6.825	0	2.094	0	0	0	0	0	1	0	1	0	0	1		0	-0.094	0		1					6.825	3	0	1		0	0.175	2.094
1370	3	5	0	1	3.598	-4.51	4.784	2.57	1	1	0	0	6.598	0.49	0	1	-0.598	9.51	0	1	0	0	0	0	0	1	0	1	0	0	1		0	0.49	-0.598		0					9.51	6.598	0	0		1	0	1
1372	3	5	0	1	4.196	-5.435	4.1	-2.075	0	0	1	1	3	5	4.1	-1.075	3	5	-4.1	3.075	0	0	0	0	0	1	0	1	0	0	1		0	-1.075	-4.1		0					5	4.1	0	0		0	2	7.175
1373	3	5	0	1	4.545	3.19	0.818	3.524	0	1	1	0	3	8.19	0.818	1	3	1.81	-0.818	1	0	0	0	0	1	0	0	0	1	0	1		0	1	-0.818		0					8.19	3	0	0		0.182	5.19	1.818
1374	3	5	0	1	4.35	-5.773	3.166	-1.119	1	0	0	0	7.35	5	0	1	-1.35	5	0	1	0	0	0	0	0	1	0	1	0	0	1		0	1	-1.35		0					5	7.35	1	1		1	0	1
1377	3	5	0	1	4.139	3.921	-3.069	3.037	0	1	0	1	3	8.921	0	4.037	3	1.079	0	-2.037	0	0	0	0	1	0	1	0	0	1	0		0	-2.037	0	1	1					8.921	3	0	1		4.037	5.921	0
1378	3	5	0	1	3	-1.674	-0.19	2.089	1	1	0	0	6	3.326	0	1	0	6.674	0	1	0	0	0	0	0	1	0	1	0	0	1		0	1	0		0					6.674	6	0	0		1	0	1
1380	3	5	0	1	0.292	3.169	5.218	-2.968	1	0	1	1	3.292	5	5.218	-1.968	2.708	5	-5.218	3.968	0	0	0	0	0	1	0	1	0	0	1		0	-1.968	-5.218		0					5	5.218	1	1		0	1.708	9.186
1382	3	5	0	1	-3.191	-5.183	-0.274	-1.733	0	1	1	0	3	-0.183	-0.274	1	3	10.183	0.274	1	0	0	0	0	0	1	0	1	0	0	1		0	-0.183	-0.274		0					10.183	3	0	0		1.274	0	0.726
1383	3	5	0	1	-4.939	4.797	-4.17	-3.392	0	1	0	0	3	9.797	0	1	3	0.203	0	1	0	0	0	0	1	0	0	0	1	0	1		0	0.203	0		0					9.797	3	0	0		1	6.797	1
1387	3	5	0	1	-4.343	-1.872	-5.571	3.428	1	1	1	0	-1.343	3.128	-5.571	1	7.343	6.872	5.571	1	0	0	0	0	1	0	1	0	0	1	0		0	1	-5.571	0	0					6.872	7.343	1	1		6.571	4.471	0
1389	3	5	0	1	1.951	-4.955	-4.317	5.233	0	1	0	1	3	0.045	0	6.233	3	9.955	0	-4.233	0	0	0	0	0	1	0	0	1	0	2		0	-4.233	0		1					9.955	3	0	1		6.233	0	0
1390	3	5	0	1	-1.922	3.691	4.792	0.051	1	1	0	1	1.078	8.691	0	1.051	4.922	1.309	0	0.949	0	0	0	0	1	0	0	0	1	0	1		0	0.949	0		0					8.691	4.922	0	0		1.051	7.613	0.949
1391	3	5	0	1	-3.734	-1.239	4.923	3.733	1	1	1	0	-0.734	3.761	4.923	1	6.734	6.239	-4.923	1	0	0	0	0	0	1	0	0	1	0	2		0	1	-4.923		0					6.239	6.734	1	1		0	4.495	5.923
1392	3	5	0	1	2.872	-4.349	2.066	5.948	0	0	1	1	3	5	2.066	6.948	3	5	-2.066	-4.948	0	0	0	0	1	0	0	0	1	0	1		0	-4.948	-2.066		1					6.948	3	0	1		4.882	2	0
1393	3	5	0	1	2.161	2.17	4.639	-4.04	1	0	1	0	5.161	5	4.639	1	0.839	5	-4.639	1	0	0	0	1	0	0	0	1	0	1	0		0	1	-4.639	0	0					5	5.161	1	1		0	0	5.639
1394	3	5	0	1	4.916	-5.132	5.929	-2.5	1	1	0	1	7.916	-0.132	0	-1.5	-1.916	10.132	0	3.5	0	0	0	1	0	0	0	1	0	1	0		0	-1.5	-1.916	0	0					10.132	7.916	0	0		0	0	3.5
1395	3	5	0	1	3.216	2.941	-0.484	5.979	0	0	1	1	3	5	-0.484	6.979	3	5	0.484	-4.979	0	0	0	0	1	0	0	0	1	0	1		0	-4.979	-0.484		1					6.979	3	0	1		7.463	2	0
1397	3	5	0	1	5.938	4.647	-4.966	-3.044	0	1	0	0	3	9.647	0	1	3	0.353	0	1	0	0	0	0	1	0	0	0	1	0	1		0	0.353	0		0					9.647	3	0	0		1	6.647	1
1399	3	5	0	1	-3.528	4.306	-5.462	3.66	1	0	1	0	-0.528	5	-5.462	1	6.528	5	5.462	1	0	0	0	0	1	0	1	0	0	1	0		0	1	-5.462	0	0					5	6.528	1	1		6.462	5.528	0
1400	3	5	0	1	-2.984	-1.797	0.244	3.876	1	0	0	0	0.016	5	0	1	5.984	5	0	1	0	0	0	0	1	0	0	0	1	0	1		0	1	0		0					5	5.984	1	1		1	4.984	1
1401	3	5	0	1	3.042	-4.405	-3.883	1.98	1	1	1	1	6.042	0.595	-3.883	2.98	-0.042	9.405	3.883	-0.98	0	0	0	0	0	1	0	0	1	0	2		0	-0.98	-3.883		0					9.405	6.042	0	0		6.863	0	0
1402	3	5	0	1	-0.452	-3.737	-4.752	-4.566	1	1	0	1	2.548	1.263	0	-3.566	3.452	8.737	0	5.566	0	0	0	1	0	0	0	1	0	1	0		0	-3.566	0	1	1					8.737	3.452	0	1		0	0	5.566
1404	3	5	0	1	-0.968	-5.811	1.232	-2.353	0	1	1	0	3	-0.811	1.232	1	3	10.811	-1.232	1	0	0	0	1	0	0	0	1	0	1	0		0	-0.811	-1.232	0	0					10.811	3	0	0		0	0	2.232
1406	3	5	0	1	-4.496	1.291	3.527	3.775	1	1	1	0	-1.496	6.291	3.527	1	7.496	3.709	-3.527	1	0	0	0	0	0	1	0	0	1	0	2		0	1	-3.527		0					6.291	7.496	1	1		0	7.787	4.527
1407	3	5	0	1	-0.611	-3.63	0.019	-0.985	0	1	0	1	3	1.37	0	0.015	3	8.63	0	1.985	0	0	0	0	0	1	0	1	0	0	1		0	0.015	0		0					8.63	3	0	0		0.015	0	1.985
1408	3	5	0	1	-0.528	-2.321	-2.21	-2.202	0	1	0	0	3	2.679	0	1	3	7.321	0	1	0	0	0	0	0	1	0	1	0	0	1		0	1	0		0					7.321	3	0	0		1	0	1
1410	3	5	0	1	-4.631	4.566	0.902	4.909	0	1	1	0	3	9.566	0.902	1	3	0.434	-0.902	1	0	0	0	0	1	0	0	0	1	0	1		0	0.434	-0.902		0					9.566	3	0	0		0.098	6.566	1.902
1411	3	5	0	1	-1.707	-4.072	-3.341	-0.482	0	1	0	0	3	0.928	0	1	3	9.072	0	1	0	0	0	0	0	1	0	1	0	0	1		0	0.928	0		0					9.072	3	0	0		1	0	1
1412	3	5	0	1	-3.248	5.722	-3.608	-5.327	1	1	1	0	-0.248	10.722	-3.608	1	6.248	-0.722	3.608	1	0	0	0	0	1	0	1	0	0	1	0		0	-0.722	-3.608	0	0					10.722	6.248	0	0		4.608	10.97	0
1414	3	5	0	1	-2.009	-5.805	3.895	5.433	1	0	0	1	0.991	5	0	6.433	5.009	5	0	-4.433	0	0	0	0	1	0	1	0	0	1	0		0	-4.433	0	1	1					6.433	5.009	0	1		6.433	4.009	0
1415	3	5	0	1	4.859	4.718	3.6	2.016	1	0	0	0	7.859	5	0	1	-1.859	5	0	1	0	0	0	0	0	1	0	1	0	0	1		0	1	-1.859		0					5	7.859	1	1		1	0	1
1417	3	5	0	1	-1.756	-4.132	-1.259	1.928	0	1	0	0	3	0.868	0	1	3	9.132	0	1	0	0	0	0	0	1	0	1	0	0	1		0	0.868	0		0					9.132	3	0	0		1	0	1
1418	3	5	0	1	4.178	5.118	4.325	4	1	0	1	0	7.178	5	4.325	1	-1.178	5	-4.325	1	0	0	0	1	0	0	0	1	0	1	0		0	1	-4.325	0	0					5	7.178	1	1		0	0	5.325
1419	3	5	0	1	-3.577	2.02	-4.704	2.234	0	0	1	1	3	5	-4.704	3.234	3	5	4.704	-1.234	0	0	0	0	1	0	0	0	1	0	1		0	-1.234	-4.704		0					5	4.704	0	0		7.938	2	0
1420	3	5	0	1	2.793	-3.326	2.085	1.48	1	0	0	0	5.793	5	0	1	0.207	5	0	1	0	0	0	0	0	1	0	1	0	0	1		0	1	0		0					5	5.793	1	1		1	0	1
1421	3	5	0	1	5.464	-3.959	-1.844	0.162	1	0	0	1	8.464	5	0	1.162	-2.464	5	0	0.838	0	0	0	0	0	1	0	1	0	0	1		0	0.838	-2.464		0					5	8.464	1	1		1.162	0	0.838
1422	3	5	0	1	5.035	-1.443	-2.935	5.275	1	1	0	0	8.035	3.557	0	1	-2.035	6.443	0	1	0	0	0	0	0	1	0	1	0	0	1		0	1	-2.035		0					6.443	8.035	1	1		1	0	1
1423	3	5	0	1	4.909	2.334	3.971	5.024	1	0	1	0	7.909	5	3.971	1	-1.909	5	-3.971	1	0	0	0	1	0	0	0	1	0	1	0		0	1	-3.971	0	0					5	7.909	1	1		0	0	4.971
1424	3	5	0	1	0.566	-3.681	-5.054	2.356	0	0	1	1	3	5	-5.054	3.356	3	5	5.054	-1.356	0	0	0	0	1	0	0	0	1	0	1		0	-1.356	-5.054		0					5	5.054	1	1		8.41	2	0
1425	3	5	0	1	4.011	-3.674	-0.971	-2.745	1	0	1	1	7.011	5	-0.971	-1.745	-1.011	5	0.971	3.745	0	0	0	1	0	0	0	1	0	1	0		0	-1.745	-1.011	1	1					5	7.011	1	1		0	0	2.774
1426	3	5	0	1	-1.205	-5.201	2.026	-1.946	0	1	1	1	3	-0.201	2.026	-0.946	3	10.201	-2.026	2.946	0	0	0	1	0	0	0	1	0	1	0		0	-0.946	-2.026	0	0					10.201	3	0	0		0	0	4.972
1427	3	5	0	1	-4.55	4.873	-4.105	3.557	1	0	1	0	-1.55	5	-4.105	1	7.55	5	4.105	1	0	0	0	0	1	0	1	0	0	1	0		0	1	-4.105	0	0					5	7.55	1	1		5.105	6.55	0
1429	3	5	0	1	-2.224	2.457	-0.09	-2.324	0	0	0	1	3	5	0	-1.324	3	5	0	3.324	0	0	0	0	0	1	0	1	0	0	1		0	-1.324	0		1					5	3	0	1		0	2	3.324
1430	3	5	0	1	2.143	-0.178	0.604	2.819	1	1	0	1	5.143	4.822	0	3.819	0.857	5.178	0	-1.819	0	0	0	0	0	1	0	0	1	0	2		0	-1.819	0		1					5.178	5.143	0	1		3.819	0	0
1431	3	5	0	1	4.586	-3.09	-0.013	4.713	1	1	0	0	7.586	1.91	0	1	-1.586	8.09	0	1	0	0	0	0	0	1	0	1	0	0	1		0	1	-1.586		0					8.09	7.586	0	0		1	0	1
1432	3	5	0	1	-1.083	5.693	4.015	-2.184	0	0	1	1	3	5	4.015	-1.184	3	5	-4.015	3.184	0	0	0	0	0	1	0	1	0	0	1		0	-1.184	-4.015		0					5	4.015	0	0		0	2	7.199
1433	3	5	0	1	4.58	-2.359	0.376	0.018	0	1	1	0	3	2.641	0.376	1	3	7.359	-0.376	1	0	0	0	0	0	1	0	1	0	0	1		0	1	-0.376		0					7.359	3	0	0		0.624	0	1.376
1434	3	5	0	1	5.29	5.916	-3.576	-2.19	1	0	1	0	8.29	5	-3.576	1	-2.29	5	3.576	1	0	0	0	0	0	1	0	0	1	0	2		0	1	-3.576		0					5	8.29	1	1		4.576	0	0
1439	3	5	0	1	-5.848	-5.92	3.506	3.44	1	0	0	0	-2.848	5	0	1	8.848	5	0	1	0	0	0	0	1	0	0	0	1	0	1		0	1	-2.848		0					5	8.848	1	1		1	7.848	1
1440	3	5	0	1	-1.97	-1.764	3.024	5.085	0	1	1	1	3	3.236	3.024	6.085	3	6.764	-3.024	-4.085	0	0	0	0	1	0	0	0	1	0	1		0	-4.085	-3.024		1					6.764	3.024	0	1		3.061	0.236	0
1441	3	5	0	1	2.281	-0.266	2.097	4.647	1	1	1	1	5.281	4.734	2.097	5.647	0.719	5.266	-2.097	-3.647	0	0	0	0	0	1	0	0	1	0	2		0	-3.647	-2.097		1					5.647	5.281	0	1		3.55	0	0
1443	3	5	0	1	-3.318	1.158	1.382	3.22	0	0	1	1	3	5	1.382	4.22	3	5	-1.382	-2.22	0	0	0	0	1	0	0	0	1	0	1		0	-2.22	-1.382		1					5	3	0	1		2.838	2	0
1444	3	5	0	1	-2.937	-4.66	-0.519	0.656	1	0	1	1	0.063	5	-0.519	1.656	5.937	5	0.519	0.344	0	0	0	0	1	0	1	0	0	1	0		0	0.344	-0.519	0	0					5	5.937	1	1		2.175	4.937	0
1446	3	5	0	1	1.512	2.48	2.716	4.083	0	1	0	1	3	7.48	0	5.083	3	2.52	0	-3.083	0	0	0	0	1	0	1	0	0	1	0		0	-3.083	0	1	1					7.48	3	0	1		5.083	4.48	0
1448	3	5	0	1	0.31	-2.541	-5.22	-1.332	0	1	0	0	3	2.459	0	1	3	7.541	0	1	0	0	0	0	0	1	0	1	0	0	1		0	1	0		0					7.541	3	0	0		1	0	1
1449	3	5	0	1	5.134	-4.474	3.757	-4.678	1	0	1	1	8.134	5	3.757	-3.678	-2.134	5	-3.757	5.678	0	0	0	1	0	0	0	1	0	1	0		0	-3.678	-3.757	0	0					5.678	8.134	1	1		0	0	9.435
1450	3	5	0	1	0.934	4.219	-1.097	2.648	0	0	0	1	3	5	0	3.648	3	5	0	-1.648	0	0	0	0	1	0	0	0	1	0	1		0	-1.648	0		1					5	3	0	1		3.648	2	0
1451	3	5	0	1	2.377	-4.865	-3.419	-5.387	0	1	1	0	3	0.135	-3.419	1	3	9.865	3.419	1	0	0	0	0	0	1	0	0	1	0	2		0	0.135	-3.419		0					9.865	3.419	0	0		4.419	0	0
1452	3	5	0	1	4.508	2.246	-1.185	5.096	1	0	0	1	7.508	5	0	6.096	-1.508	5	0	-4.096	0	0	0	0	0	1	0	0	1	0	2		0	-4.096	-1.508		1					6.096	7.508	1	1		6.096	0	0
1453	3	5	0	1	5.792	5.67	-3.347	-0.662	0	1	1	0	3	10.67	-3.347	1	3	-0.67	3.347	1	0	0	0	0	1	0	1	0	0	1	0		0	-0.67	-3.347	0	0					10.67	3.347	0	0		4.347	7.67	0
1454	3	5	0	1	-2.366	3.216	2.565	4.315	1	0	0	1	0.634	5	0	5.315	5.366	5	0	-3.315	0	0	0	0	1	0	1	0	0	1	0		0	-3.315	0	1	1					5.315	5.366	1	1		5.315	4.366	0
1456	3	5	0	1	-3.792	-0.955	-1.774	5.914	1	1	0	0	-0.792	4.045	0	1	6.792	5.955	0	1	0	0	0	0	1	0	0	0	1	0	1		0	1	-0.792		0					5.955	6.792	1	1		1	4.837	1
1459	3	5	0	1	2.16	-5.88	2.871	3.552	0	1	1	1	3	-0.88	2.871	4.552	3	10.88	-2.871	-2.552	0	0	0	0	0	1	0	1	0	0	1		0	-2.552	-2.871		0					10.88	3	0	0		1.681	0	0.319
1460	3	5	0	1	1.283	-0.695	-1.137	3.544	0	1	0	1	3	4.305	0	4.544	3	5.695	0	-2.544	0	0	0	0	1	0	0	0	1	0	1		0	-2.544	0		1					5.695	3	0	1		4.544	1.305	0
1461	3	5	0	1	3.589	5.957	-5.939	-5.778	1	0	0	0	6.589	5	0	1	-0.589	5	0	1	0	0	0	0	0	1	0	1	0	0	1		0	1	-0.589		0					5	6.589	1	1		1	0	1
1463	3	5	0	1	5.918	-0.571	-0.671	-0.66	1	1	0	0	8.918	4.429	0	1	-2.918	5.571	0	1	0	0	0	0	0	1	0	1	0	0	1		0	1	-2.918		0					5.571	8.918	1	1		1	0	1
1465	3	5	0	1	3.546	-2.22	-0.418	3.237	1	1	1	0	6.546	2.78	-0.418	1	-0.546	7.22	0.418	1	0	0	0	0	0	1	0	1	0	0	1		0	1	-0.546		0					7.22	6.546	0	0		1.418	0	0.582
1466	3	5	0	1	-4.03	-3.506	4.773	4.333	0	0	0	1	3	5	0	5.333	3	5	0	-3.333	0	0	0	0	1	0	0	0	1	0	1		0	-3.333	0		1					5.333	3	0	1		5.333	2	0
1467	3	5	0	1	-4.679	-5.841	4.577	-2.191	0	1	0	1	3	-0.841	0	-1.191	3	10.841	0	3.191	0	0	0	1	0	0	0	1	0	1	0		0	-1.191	0	1	1					10.841	3	0	1		0	0	3.191
1468	3	5	0	1	-2.599	-5.344	-2.689	-2.871	1	0	0	0	0.401	5	0	1	5.599	5	0	1	0	0	0	0	1	0	0	0	1	0	1		0	1	0		0					5	5.599	1	1		1	4.599	1
1469	3	5	0	1	3.792	0.18	-0.793	-3.372	0	0	1	1	3	5	-0.793	-2.372	3	5	0.793	4.372	0	0	0	0	0	1	0	1	0	0	1		0	-2.372	-0.793		1					5	3	0	1		0	2	3.579
1470	3	5	0	1	-3.132	3.6	-4.102	-3.171	1	0	1	1	-0.132	5	-4.102	-2.171	6.132	5	4.102	4.171	0	0	0	0	1	0	0	0	1	0	1		0	-2.171	-4.102		0					5	6.132	1	1		1.931	5.132	0.069
1471	3	5	0	1	2.582	0.34	2.806	-1.175	1	1	1	0	5.582	5.34	2.806	1	0.418	4.66	-2.806	1	0	0	0	1	0	0	0	1	0	1	0		0	1	-2.806	0	0					5.34	5.582	1	1		0	0	3.806
1472	3	5	0	1	0.271	-2.211	-1.077	4.283	0	1	0	0	3	2.789	0	1	3	7.211	0	1	0	0	0	0	0	1	0	1	0	0	1		0	1	0		0					7.211	3	0	0		1	0	1
1473	3	5	0	1	0.121	3.511	1.067	4.996	0	0	0	1	3	5	0	5.996	3	5	0	-3.996	0	0	0	0	1	0	0	0	1	0	1		0	-3.996	0		1					5.996	3	0	1		5.996	2	0
1474	3	5	0	1	1.06	-4.204	4.692	-0.017	1	1	1	1	4.06	0.796	4.692	0.983	1.94	9.204	-4.692	1.017	0	0	0	1	0	0	0	1	0	1	0		0	0.796	-4.692	0	0					9.204	4.692	0	0		0	0	5.709
1477	3	5	0	1	-3.209	5.515	-4.464	3.019	1	1	0	0	-0.209	10.515	0	1	6.209	-0.515	0	1	0	0	0	0	1	0	0	0	1	0	1		0	-0.515	-0.209		1					10.515	6.209	0	1		1	10.724	1
1478	3	5	0	1	-3.122	-5.097	-0.762	-5.157	1	1	1	1	-0.122	-0.097	-0.762	-4.157	6.122	10.097	0.762	6.157	0	0	0	0	0	1	0	1	0	0	1		0	-4.157	-0.762		1					10.097	6.122	0	1		0	0.025	5.395
1479	3	5	0	1	2.844	-0.412	-4.029	5.547	0	0	1	1	3	5	-4.029	6.547	3	5	4.029	-4.547	0	0	0	0	1	0	0	0	1	0	1		0	-4.547	-4.029		1					6.547	4.029	0	1		10.576	2	0
1480	3	5	0	1	-1.646	5.661	-0.386	5.804	1	1	1	0	1.354	10.661	-0.386	1	4.646	-0.661	0.386	1	0	0	0	0	1	0	0	0	1	0	1		0	-0.661	-0.386		1					10.661	4.646	0	1		1.386	9.307	0.614
1481	3	5	0	1	2.878	2.908	-0.783	-5.369	0	1	0	0	3	7.908	0	1	3	2.092	0	1	0	0	0	0	1	0	0	0	1	0	1		0	1	0		0					7.908	3	0	0		1	4.908	1
1483	3	5	0	1	-1.132	5.514	-2.165	-5.804	0	0	1	1	3	5	-2.165	-4.804	3	5	2.165	6.804	0	0	0	0	0	1	0	1	0	0	1		0	-4.804	-2.165		1					6.804	3	0	1		0	2	4.639
1484	3	5	0	1	-1.28	2.349	5.32	-4.736	1	1	1	0	1.72	7.349	5.32	1	4.28	2.651	-5.32	1	0	0	0	0	0	1	0	0	1	0	2		0	1	-5.32		0					7.349	5.32	0	0		0	5.629	6.32
1485	3	5	0	1	4.422	-3.695	-5.99	0.698	0	1	0	1	3	1.305	0	1.698	3	8.695	0	0.302	0	0	0	0	0	1	0	1	0	0	1		0	0.302	0		0					8.695	3	0	0		1.698	0	0.302
1486	3	5	0	1	2.184	5.916	-0.108	3.87	1	0	0	0	5.184	5	0	1	0.816	5	0	1	0	0	0	0	0	1	0	1	0	0	1		0	1	0		0					5	5.184	1	1		1	0	1
1487	3	5	0	1	-0.802	2.957	4.38	-4.967	1	0	0	1	2.198	5	0	-3.967	3.802	5	0	5.967	0	0	0	0	0	1	0	1	0	0	1		0	-3.967	0		1					5.967	3.802	0	1		0	2.802	5.967
1488	3	5	0	1	2.096	1.03	4.04	-4.79	1	1	1	0	5.096	6.03	4.04	1	0.904	3.97	-4.04	1	0	0	0	0	0	1	0	1	0	0	1		0	1	-4.04		0					6.03	5.096	0	0		0	0.934	5.04
1490	3	5	0	1	-5.614	-1.378	-1.473	5.939	1	1	0	1	-2.614	3.622	0	6.939	8.614	6.378	0	-4.939	0	0	0	0	1	0	1	0	0	1	0		0	-4.939	-2.614	1	1					6.939	8.614	1	1		6.939	6.236	0
1491	3	5	0	1	4.34	2.435	4.898	5.166	1	0	1	0	7.34	5	4.898	1	-1.34	5	-4.898	1	0	0	0	1	0	0	0	1	0	1	0		0	1	-4.898	0	0					5	7.34	1	1		0	0	5.898
1493	3	5	0	1	0.403	4.657	-0.932	5.082	1	1	1	0	3.403	9.657	-0.932	1	2.597	0.343	0.932	1	0	0	0	0	1	0	0	0	1	0	1		0	0.343	-0.932		0					9.657	3.403	0	0		1.932	6.254	0.068
1494	3	5	0	1	1.352	-0.889	-1.575	5.122	1	1	1	0	4.352	4.111	-1.575	1	1.648	5.889	1.575	1	0	0	0	0	0	1	0	0	1	0	2		0	1	-1.575		0					5.889	4.352	0	0		2.575	0	0
1495	3	5	0	1	0.798	-0.871	-1.456	-2.939	1	0	0	1	3.798	5	0	-1.939	2.202	5	0	3.939	0	0	0	0	0	1	0	1	0	0	1		0	-1.939	0		1					5	3.798	0	1		0	1.202	3.939
1496	3	5	0	1	2.163	0.886	0.101	-3.342	0	1	1	1	3	5.886	0.101	-2.342	3	4.114	-0.101	4.342	0	0	0	0	0	1	0	1	0	0	1		0	-2.342	-0.101		1					5.886	3	0	1		0	2.886	4.443
1498	3	5	0	1	-3.3	3.81	-5.514	-2.299	1	1	1	1	-0.3	8.81	-5.514	-1.299	6.3	1.19	5.514	3.299	0	0	0	0	1	0	1	0	0	1	0		0	-1.299	-5.514	0	0					8.81	6.3	0	0		4.215	9.11	0
1499	3	5	0	1	-4.676	-2.033	5.766	2.386	1	1	1	0	-1.676	2.967	5.766	1	7.676	7.033	-5.766	1	0	0	0	0	0	1	0	0	1	0	2		0	1	-5.766		0					7.033	7.676	1	1		0	4.643	6.766
1500	3	5	0	1	-3.41	0.013	-4.948	4.844	0	1	1	1	3	5.013	-4.948	5.844	3	4.987	4.948	-3.844	0	0	0	0	1	0	0	0	1	0	1		0	-3.844	-4.948		0					5.844	4.948	0	0		10.792	2.013	0
1502	3	5	0	1	0.463	-0.124	-1.588	2.694	1	0	1	1	3.463	5	-1.588	3.694	2.537	5	1.588	-1.694	0	0	0	0	1	0	0	0	1	0	1		0	-1.694	-1.588		1					5	3.463	0	1		5.282	1.537	0
1504	3	5	0	1	3.247	3.357	1.382	-4.604	1	0	0	1	6.247	5	0	-3.604	-0.247	5	0	5.604	0	0	0	1	0	0	0	1	0	1	0		0	-3.604	-0.247	1	1					5.604	6.247	1	1		0	0	5.604
1505	3	5	0	1	-3.3	4.374	0.329	1.032	1	1	0	0	-0.3	9.374	0	1	6.3	0.626	0	1	0	0	0	0	1	0	0	0	1	0	1		0	0.626	-0.3		0					9.374	6.3	0	0		1	9.674	1
1506	3	5	0	1	4.693	-4.505	-1.255	-3.885	0	1	0	0	3	0.495	0	1	3	9.505	0	1	0	0	0	0	0	1	0	1	0	0	1		0	0.495	0		0					9.505	3	0	0		1	0	1
1507	3	5	0	1	2.348	-1.261	4.425	-0.543	1	0	1	1	5.348	5	4.425	0.457	0.652	5	-4.425	1.543	0	0	0	1	0	0	0	1	0	1	0		0	0.457	-4.425	0	0					5	5.348	1	1		0	0	5.968
1509	3	5	0	1	5.591	-2.314	-3.185	2.611	1	0	0	0	8.591	5	0	1	-2.591	5	0	1	0	0	0	0	0	1	0	1	0	0	1		0	1	-2.591		0					5	8.591	1	1		1	0	1
1511	3	5	0	1	3.95	1.075	-1.6	2.434	1	0	0	1	6.95	5	0	3.434	-0.95	5	0	-1.434	0	0	0	0	0	1	0	0	1	0	2		0	-1.434	-0.95		1					5	6.95	1	1		3.434	0	0
1513	3	5	0	1	-2.784	-5.704	-4.46	3.284	0	1	0	1	3	-0.704	0	4.284	3	10.704	0	-2.284	0	0	0	0	0	1	0	0	1	0	2		0	-2.284	0		1					10.704	3	0	1		4.284	0	0
1514	3	5	0	1	-3.196	-5.853	-4.363	1.696	1	0	0	0	-0.196	5	0	1	6.196	5	0	1	0	0	0	0	1	0	0	0	1	0	1		0	1	-0.196		0					5	6.196	1	1		1	5.196	1
1515	3	5	0	1	1.65	4.508	5.268	0.667	1	1	1	0	4.65	9.508	5.268	1	1.35	0.492	-5.268	1	0	0	0	0	0	1	0	0	1	0	2		0	0.492	-5.268		0					9.508	5.268	0	0		0	4.858	6.268
1518	3	5	0	1	2.493	2.93	-1.569	1.202	1	0	0	0	5.493	5	0	1	0.507	5	0	1	0	0	0	0	0	1	0	1	0	0	1		0	1	0		0					5	5.493	1	1		1	0	1
1520	3	5	0	1	-4.858	2.115	-3.232	2.519	1	1	0	0	-1.858	7.115	0	1	7.858	2.885	0	1	0	0	0	0	1	0	0	0	1	0	1		0	1	-1.858		0					7.115	7.858	1	1		1	8.973	1
1521	3	5	0	1	-4.311	-1.854	-5.753	-1.351	1	0	1	0	-1.311	5	-5.753	1	7.311	5	5.753	1	0	0	0	0	1	0	1	0	0	1	0		0	1	-5.753	0	0					5	7.311	1	1		6.753	6.311	0
1523	3	5	0	1	-3.225	1.113	4.119	4.744	0	1	0	1	3	6.113	0	5.744	3	3.887	0	-3.744	0	0	0	0	1	0	0	0	1	0	1		0	-3.744	0		1					6.113	3	0	1		5.744	3.113	0
1524	3	5	0	1	5.539	-0.578	-1.571	-5.745	1	0	0	0	8.539	5	0	1	-2.539	5	0	1	0	0	0	0	0	1	0	1	0	0	1		0	1	-2.539		0					5	8.539	1	1		1	0	1
1525	3	5	0	1	-5.779	3.869	-5.671	1.312	1	1	1	0	-2.779	8.869	-5.671	1	8.779	1.131	5.671	1	0	0	0	0	1	0	1	0	0	1	0		0	1	-5.671	0	0					8.869	8.779	0	0		6.671	11.648	0
1528	3	5	0	1	4.076	-5.836	-1.94	-3.743	1	1	1	0	7.076	-0.836	-1.94	1	-1.076	10.836	1.94	1	0	0	0	0	0	1	0	0	1	0	2		0	-0.836	-1.94		0					10.836	7.076	0	0		2.94	0	0
1530	3	5	0	1	5.872	-3.436	-2.599	0.832	1	1	0	0	8.872	1.564	0	1	-2.872	8.436	0	1	0	0	0	0	0	1	0	1	0	0	1		0	1	-2.872		0					8.436	8.872	1	1		1	0	1
1531	3	5	0	1	-5.844	1.979	1.934	3.302	1	0	0	0	-2.844	5	0	1	8.844	5	0	1	0	0	0	0	1	0	0	0	1	0	1		0	1	-2.844		0					5	8.844	1	1		1	7.844	1
1532	3	5	0	1	-5.006	-0.6	-2.181	-5.689	1	1	0	0	-2.006	4.4	0	1	8.006	5.6	0	1	0	0	0	0	1	0	0	0	1	0	1		0	1	-2.006		0					5.6	8.006	1	1		1	6.406	1
1533	3	5	0	1	0.843	0.295	3.316	-1.79	1	1	0	1	3.843	5.295	0	-0.79	2.157	4.705	0	2.79	0	0	0	0	0	1	0	1	0	0	1		0	-0.79	0		1					5.295	3.843	0	1		0	1.452	2.79
1534	3	5	0	1	-3.523	4.838	0.415	-2.618	1	0	1	0	-0.523	5	0.415	1	6.523	5	-0.415	1	0	0	0	0	1	0	0	0	1	0	1		0	1	-0.523		0					5	6.523	1	1		0.585	5.523	1.415
1537	3	5	0	1	3.35	-3.503	1.446	-2.29	1	0	1	1	6.35	5	1.446	-1.29	-0.35	5	-1.446	3.29	0	0	0	1	0	0	0	1	0	1	0		0	-1.29	-1.446	0	0					5	6.35	1	1		0	0	4.736
1539	3	5	0	1	-2.75	3.499	1.715	-5.073	0	1	1	0	3	8.499	1.715	1	3	1.501	-1.715	1	0	0	0	0	0	1	0	0	1	0	2		0	1	-1.715		0					8.499	3	0	0		0	5.499	2.715
1541	3	5	0	1	-4.69	-2.813	1.857	-5.723	0	1	0	0	3	2.187	0	1	3	7.813	0	1	0	0	0	0	0	1	0	1	0	0	1		0	1	0		0					7.813	3	0	0		1	0	1
1543	3	5	0	1	-5.555	4.587	5.259	-1.495	0	1	0	0	3	9.587	0	1	3	0.413	0	1	0	0	0	0	1	0	0	0	1	0	1		0	0.413	0		0					9.587	3	0	0		1	6.587	1
1544	3	5	0	1	-4.58	4.626	-5.175	-0.186	1	1	1	0	-1.58	9.626	-5.175	1	7.58	0.374	5.175	1	0	0	0	0	1	0	1	0	0	1	0		0	0.374	-5.175	0	0					9.626	7.58	0	0		6.175	11.206	0
1545	3	5	0	1	5.204	-3.9	-2.688	3.787	1	0	0	0	8.204	5	0	1	-2.204	5	0	1	0	0	0	0	0	1	0	1	0	0	1		0	1	-2.204		0					5	8.204	1	1		1	0	1
1546	3	5	0	1	-4.332	5.043	3.122	5.069	1	1	1	0	-1.332	10.043	3.122	1	7.332	-0.043	-3.122	1	0	0	0	0	0	1	0	0	1	0	2		0	-0.043	-3.122		0					10.043	7.332	0	0		0	11.375	4.122
1548	3	5	0	1	4.782	4.972	0.225	5.328	0	0	1	1	3	5	0.225	6.328	3	5	-0.225	-4.328	0	0	0	0	1	0	0	0	1	0	1		0	-4.328	-0.225		1					6.328	3	0	1		6.103	2	0
1549	3	5	0	1	-5.542	-4.649	-2.954	3.602	1	0	0	0	-2.542	5	0	1	8.542	5	0	1	0	0	0	0	1	0	0	0	1	0	1		0	1	-2.542		0					5	8.542	1	1		1	7.542	1
1550	3	5	0	1	2.691	5.865	-3.737	-1.592	1	1	0	1	5.691	10.865	0	-0.592	0.309	-0.865	0	2.592	0	0	0	0	0	1	0	0	1	0	2		0	-0.865	0		1					10.865	5.691	0	1		0	5.174	2.592
1551	3	5	0	1	0.664	3.995	-0.638	-0.747	0	1	1	0	3	8.995	-0.638	1	3	1.005	0.638	1	0	0	0	0	1	0	0	0	1	0	1		0	1	-0.638		0					8.995	3	0	0		1.638	5.995	0.362
1553	3	5	0	1	2.356	-1.316	4.406	-5.585	1	1	0	1	5.356	3.684	0	-4.585	0.644	6.316	0	6.585	0	0	0	1	0	0	0	1	0	1	0		0	-4.585	0	1	1					6.585	5.356	0	1		0	0	6.585
1554	3	5	0	1	4.213	-2.094	4.155	-5.05	0	1	0	0	3	2.906	0	1	3	7.094	0	1	0	0	0	0	0	1	0	1	0	0	1		0	1	0		0					7.094	3	0	0		1	0	1
1555	3	5	0	1	0.166	0.365	0.577	5.792	0	1	0	1	3	5.365	0	6.792	3	4.635	0	-4.792	0	0	0	0	1	0	0	0	1	0	1		0	-4.792	0		1					6.792	3	0	1		6.792	2.365	0
1556	3	5	0	1	0.55	-3.923	-3.193	2.347	1	1	1	1	3.55	1.077	-3.193	3.347	2.45	8.923	3.193	-1.347	0	0	0	0	0	1	0	0	1	0	2		0	-1.347	-3.193		0					8.923	3.55	0	0		6.54	0	0
1560	3	5	0	1	3.024	3.891	-2.627	2.432	1	0	0	0	6.024	5	0	1	-0.024	5	0	1	0	0	0	0	0	1	0	1	0	0	1		0	1	-0.024		0					5	6.024	1	1		1	0	1
1561	3	5	0	1	-1.58	-2.841	0.75	5.447	0	1	1	1	3	2.159	0.75	6.447	3	7.841	-0.75	-4.447	0	0	0	0	0	1	0	0	1	0	2		0	-4.447	-0.75		1					7.841	3	0	1		5.697	0	0
1562	3	5	0	1	3.849	5.282	-3.44	-1.145	1	0	0	1	6.849	5	0	-0.145	-0.849	5	0	2.145	0	0	0	1	0	0	0	1	0	1	0		0	-0.145	-0.849	0	0					5	6.849	1	1		0	0	2.145
1565	3	5	0	1	-2.222	0.058	-5.287	-3.516	1	0	0	1	0.778	5	0	-2.516	5.222	5	0	4.516	0	0	0	0	0	1	0	0	1	0	2		0	-2.516	0		1					5	5.222	1	1		0	4.222	4.516
1567	3	5	0	1	-4.487	-2.345	-1.673	-1.961	1	0	1	0	-1.487	5	-1.673	1	7.487	5	1.673	1	0	0	0	0	1	0	1	0	0	1	0		0	1	-1.673	0	0					5	7.487	1	1		2.673	6.487	0
1571	3	5	0	1	-0.318	-4.547	4.854	4.821	1	1	0	0	2.682	0.453	0	1	3.318	9.547	0	1	0	0	0	0	0	1	0	1	0	0	1		0	0.453	0		0					9.547	3.318	0	0		1	0	1
1572	3	5	0	1	-2.112	1.568	-2.919	-1.707	1	0	0	1	0.888	5	0	-0.707	5.112	5	0	2.707	0	0	0	0	0	1	0	0	1	0	2		0	-0.707	0		1					5	5.112	1	1		0	4.112	2.707
1573	3	5	0	1	3.673	3.736	-2.276	-0.918	1	0	0	1	6.673	5	0	0.082	-0.673	5	0	1.918	0	0	0	0	0	1	0	1	0	0	1		0	0.082	-0.673		0					5	6.673	1	1		0.082	0	1.918
1574	3	5	0	1	-4.631	2.524	-3.003	2.43	0	1	0	0	3	7.524	0	1	3	2.476	0	1	0	0	0	0	1	0	0	0	1	0	1		0	1	0		0					7.524	3	0	0		1	4.524	1
1575	3	5	0	1	-5.781	2.081	1.741	2.875	0	1	1	1	3	7.081	1.741	3.875	3	2.919	-1.741	-1.875	0	0	0	0	1	0	1	0	0	1	0		0	-1.875	-1.741	1	1					7.081	3	0	1		2.134	4.081	0
1576	3	5	0	1	-1.193	1.267	-5.044	1.739	1	1	0	0	1.807	6.267	0	1	4.193	3.733	0	1	0	0	0	0	1	0	0	0	1	0	1		0	1	0		0					6.267	4.193	0	0		1	4.46	1
1578	3	5	0	1	-1.764	2.533	-3.428	0.331	0	1	0	0	3	7.533	0	1	3	2.467	0	1	0	0	0	0	1	0	0	0	1	0	1		0	1	0		0					7.533	3	0	0		1	4.533	1
1579	3	5	0	1	-1.662	2.259	3.083	-3.294	1	1	1	1	1.338	7.259	3.083	-2.294	4.662	2.741	-3.083	4.294	0	0	0	0	0	1	0	0	1	0	2		0	-2.294	-3.083		0					7.259	4.662	0	0		0	5.921	7.377
1581	3	5	0	1	0.78	2.735	-2.854	5.11	0	1	0	1	3	7.735	0	6.11	3	2.265	0	-4.11	0	0	0	0	1	0	1	0	0	1	0		0	-4.11	0	1	1					7.735	3	0	1		6.11	4.735	0
1582	3	5	0	1	-4.159	4.62	1.579	-3.302	1	0	0	1	-1.159	5	0	-2.302	7.159	5	0	4.302	0	0	0	0	0	1	0	0	1	0	2		0	-2.302	-1.159		1					5	7.159	1	1		0	6.159	4.302
1583	3	5	0	1	-0.257	-3.353	0.855	-0.286	1	1	0	1	2.743	1.647	0	0.714	3.257	8.353	0	1.286	0	0	0	0	0	1	0	1	0	0	1		0	0.714	0		0					8.353	3.257	0	0		0.714	0	1.286
1584	3	5	0	1	4.859	4.205	3.556	-4.699	1	0	1	1	7.859	5	3.556	-3.699	-1.859	5	-3.556	5.699	0	0	0	1	0	0	0	1	0	1	0		0	-3.699	-3.556	1	1					5.699	7.859	1	1		0	0	9.255
1585	3	5	0	1	-1.659	-1.319	-2.213	4.3	0	0	1	1	3	5	-2.213	5.3	3	5	2.213	-3.3	0	0	0	0	1	0	0	0	1	0	1		0	-3.3	-2.213		1					5.3	3	0	1		7.513	2	0
1588	3	5	0	1	2.14	-2.33	-5.356	-0.97	0	1	1	0	3	2.67	-5.356	1	3	7.33	5.356	1	0	0	0	0	0	1	0	0	1	0	2		0	1	-5.356		0					7.33	5.356	0	0		6.356	0	0
1589	3	5	0	1	5.848	2.902	2.078	1.792	1	0	0	1	8.848	5	0	2.792	-2.848	5	0	-0.792	0	0	0	0	0	1	0	0	1	0	2		0	-0.792	-2.848		0					5	8.848	1	1		2.792	0	0
1591	3	5	0	1	-3.74	-5.676	1.86	2.004	1	1	0	1	-0.74	-0.676	0	3.004	6.74	10.676	0	-1.004	0	0	0	0	1	0	0	0	1	0	1		0	-1.004	-0.74		1					10.676	6.74	0	1		3.004	0.064	0
1592	3	5	0	1	-0.385	3.275	2.563	4.233	0	0	1	1	3	5	2.563	5.233	3	5	-2.563	-3.233	0	0	0	0	1	0	0	0	1	0	1		0	-3.233	-2.563		1					5.233	3	0	1		2.67	2	0
1596	3	5	0	1	-4.168	5.632	-2.828	5.318	0	1	1	1	3	10.632	-2.828	6.318	3	-0.632	2.828	-4.318	0	0	0	0	1	0	1	0	0	1	0		0	-4.318	-2.828	1	1					10.632	3	0	1		9.146	7.632	0
1597	3	5	0	1	-3.2	-1.429	-2.939	-5.061	0	1	0	1	3	3.571	0	-4.061	3	6.429	0	6.061	0	0	0	0	0	1	0	1	0	0	1		0	-4.061	0		1					6.429	3	0	1		0	0.571	6.061
1600	3	5	0	1	-3.817	-3.01	0.585	-5.024	0	1	0	0	3	1.99	0	1	3	8.01	0	1	0	0	0	0	0	1	0	1	0	0	1		0	1	0		0					8.01	3	0	0		1	0	1
1601	3	5	0	1	5.455	-4.254	1.891	-1.441	1	0	1	1	8.455	5	1.891	-0.441	-2.455	5	-1.891	2.441	0	0	0	1	0	0	0	1	0	1	0		0	-0.441	-2.455	0	0					5	8.455	1	1		0	0	4.332
1602	3	5	0	1	5.64	3.506	1.069	2.152	1	0	0	0	8.64	5	0	1	-2.64	5	0	1	0	0	0	0	0	1	0	1	0	0	1		0	1	-2.64		0					5	8.64	1	1		1	0	1
1603	3	5	0	1	-2.154	-5.842	3.191	3.043	1	0	1	0	0.846	5	3.191	1	5.154	5	-3.191	1	0	0	0	0	0	1	0	0	1	0	2		0	1	-3.191		0					5	5.154	1	1		0	4.154	4.191
1605	3	5	0	1	-2.387	1.039	4.308	-3.244	1	0	1	0	0.613	5	4.308	1	5.387	5	-4.308	1	0	0	0	0	0	1	0	0	1	0	2		0	1	-4.308		0					5	5.387	1	1		0	4.387	5.308
1606	3	5	0	1	1.807	2.476	4.562	0.136	0	1	1	1	3	7.476	4.562	1.136	3	2.524	-4.562	0.864	0	0	0	0	0	1	0	0	1	0	2		0	0.864	-4.562		0					7.476	4.562	0	0		0	4.476	5.426
1607	3	5	0	1	4.699	-4.805	-0.901	3.95	0	1	1	0	3	0.195	-0.901	1	3	9.805	0.901	1	0	0	0	0	0	1	0	1	0	0	1		0	0.195	-0.901		0					9.805	3	0	0		1.901	0	0.099
1608	3	5	0	1	-3.217	2.128	-4.5	4.165	1	1	1	0	-0.217	7.128	-4.5	1	6.217	2.872	4.5	1	0	0	0	0	1	0	1	0	0	1	0		0	1	-4.5	0	0					7.128	6.217	0	0		5.5	7.345	0
1609	3	5	0	1	-2.003	-1.881	4.576	-2.603	0	1	0	1	3	3.119	0	-1.603	3	6.881	0	3.603	0	0	0	0	0	1	0	1	0	0	1		0	-1.603	0		1					6.881	3	0	1		0	0.119	3.603
1611	3	5	0	1	5.285	2.615	-0.842	-1.893	0	1	0	0	3	7.615	0	1	3	2.385	0	1	0	0	0	0	1	0	0	0	1	0	1		0	1	0		0					7.615	3	0	0		1	4.615	1
1612	3	5	0	1	-0.101	-5.612	-1.023	3.626	1	0	1	1	2.899	5	-1.023	4.626	3.101	5	1.023	-2.626	0	0	0	0	1	0	0	0	1	0	1		0	-2.626	-1.023		1					5	3.101	0	1		5.649	2.101	0
1613	3	5	0	1	-2.331	0.93	-1.664	1.187	1	0	1	0	0.669	5	-1.664	1	5.331	5	1.664	1	0	0	0	0	1	0	1	0	0	1	0		0	1	-1.664	0	0					5	5.331	1	1		2.664	4.331	0
1614	3	5	0	1	-0.874	1.14	0.613	2.443	1	0	0	1	2.126	5	0	3.443	3.874	5	0	-1.443	0	0	0	0	1	0	0	0	1	0	1		0	-1.443	0		1					5	3.874	0	1		3.443	2.874	0
1615	3	5	0	1	5.968	5.727	3.517	-4.755	0	1	0	1	3	10.727	0	-3.755	3	-0.727	0	5.755	0	0	0	0	0	1	0	0	1	0	2		0	-3.755	0		1					10.727	3	0	1		0	7.727	5.755
1616	3	5	0	1	5.102	5.157	0.647	0.272	0	1	0	1	3	10.157	0	1.272	3	-0.157	0	0.728	0	0	0	0	1	0	0	0	1	0	1		0	-0.157	0		1					10.157	3	0	1		1.272	7.157	0.728
1617	3	5	0	1	-1.86	-3.492	0.574	5.518	1	0	1	1	1.14	5	0.574	6.518	4.86	5	-0.574	-4.518	0	0	0	0	1	0	0	0	1	0	1		0	-4.518	-0.574		1					6.518	4.86	0	1		5.944	3.86	0
1619	3	5	0	1	-5.641	3.009	4.033	-1.327	1	0	0	1	-2.641	5	0	-0.327	8.641	5	0	2.327	0	0	0	0	0	1	0	0	1	0	2		0	-0.327	-2.641		0					5	8.641	1	1		0	7.641	2.327
1620	3	5	0	1	-2.338	-5.539	-0.42	4.834	0	0	0	1	3	5	0	5.834	3	5	0	-3.834	0	0	0	0	1	0	0	0	1	0	1		0	-3.834	0		1					5.834	3	0	1		5.834	2	0
1621	3	5	0	1	-3.049	-4.239	5.284	2.362	0	0	0	1	3	5	0	3.362	3	5	0	-1.362	0	0	0	0	1	0	0	0	1	0	1		0	-1.362	0		1					5	3	0	1		3.362	2	0
1622	3	5	0	1	5.612	1.149	3.319	3.861	1	1	0	0	8.612	6.149	0	1	-2.612	3.851	0	1	0	0	0	0	0	1	0	1	0	0	1		0	1	-2.612		0					6.149	8.612	1	1		1	0	1
1623	3	5	0	1	5.18	2.573	1.587	-2.415	1	0	1	1	8.18	5	1.587	-1.415	-2.18	5	-1.587	3.415	0	0	0	1	0	0	0	1	0	1	0		0	-1.415	-2.18	0	0					5	8.18	1	1		0	0	5.002
1625	3	5	0	1	-3.806	3.148	1.647	5.13	1	1	1	0	-0.806	8.148	1.647	1	6.806	1.852	-1.647	1	0	0	0	0	0	1	0	0	1	0	2		0	1	-1.647		0					8.148	6.806	0	0		0	8.954	2.647
1626	3	5	0	1	-5.905	-5.839	-4.533	-4.299	0	0	0	1	3	5	0	-3.299	3	5	0	5.299	0	0	0	0	0	1	0	1	0	0	1		0	-3.299	0		1					5.299	3	0	1		0	2	5.299
1631	3	5	0	1	-3.708	1.639	-5.595	5.616	1	0	0	0	-0.708	5	0	1	6.708	5	0	1	0	0	0	0	1	0	0	0	1	0	1		0	1	-0.708		0					5	6.708	1	1		1	5.708	1
1632	3	5	0	1	-1.526	4.188	-2.266	4.924	1	1	0	0	1.474	9.188	0	1	4.526	0.812	0	1	0	0	0	0	1	0	0	0	1	0	1		0	0.812	0		0					9.188	4.526	0	0		1	7.714	1
1633	3	5	0	1	5.169	-3.056	4.29	-5.33	0	0	1	1	3	5	4.29	-4.33	3	5	-4.29	6.33	0	0	0	0	0	1	0	1	0	0	1		0	-4.33	-4.29		1					6.33	4.29	0	1		0	2	10.62
1635	3	5	0	1	4.635	5.395	-3.823	-1.969	0	1	0	0	3	10.395	0	1	3	-0.395	0	1	0	0	0	0	1	0	0	0	1	0	1		0	-0.395	0		1					10.395	3	0	1		1	7.395	1
1636	3	5	0	1	4.299	-2.451	5.691	-2.291	0	0	0	1	3	5	0	-1.291	3	5	0	3.291	0	0	0	0	0	1	0	1	0	0	1		0	-1.291	0		1					5	3	0	1		0	2	3.291
1637	3	5	0	1	2.931	-0.488	0.522	-1.237	1	1	1	1	5.931	4.512	0.522	-0.237	0.069	5.488	-0.522	2.237	0	0	0	1	0	0	0	1	0	1	0		0	-0.237	-0.522	0	0					5.488	5.931	1	1		0	0	2.759
1641	3	5	0	1	5.697	-3.527	1.99	3.894	1	0	1	0	8.697	5	1.99	1	-2.697	5	-1.99	1	0	0	0	1	0	0	0	1	0	1	0		0	1	-2.697	0	0					5	8.697	1	1		0	0	2.99
1643	3	5	0	1	-5.654	-0.803	1.096	4.535	1	0	0	0	-2.654	5	0	1	8.654	5	0	1	0	0	0	0	1	0	0	0	1	0	1		0	1	-2.654		0					5	8.654	1	1		1	7.654	1
1644	3	5	0	1	4.647	4.098	0.975	-5.684	0	1	1	1	3	9.098	0.975	-4.684	3	0.902	-0.975	6.684	0	0	0	0	0	1	0	0	1	0	2		0	-4.684	-0.975		1					9.098	3	0	1		0	6.098	7.659
1645	3	5	0	1	1.708	-1.436	1.45	-2.439	1	0	1	1	4.708	5	1.45	-1.439	1.292	5	-1.45	3.439	0	0	0	0	0	1	0	1	0	0	1		0	-1.439	-1.45		0					5	4.708	0	0		0	0.292	4.889
1646	3	5	0	1	-3.987	3.085	5.817	2.233	0	0	0	1	3	5	0	3.233	3	5	0	-1.233	0	0	0	0	1	0	0	0	1	0	1		0	-1.233	0		1					5	3	0	1		3.233	2	0
1648	3	5	0	1	-4.379	0.528	-1.492	-5.263	0	0	0	1	3	5	0	-4.263	3	5	0	6.263	0	0	0	0	0	1	0	1	0	0	1		0	-4.263	0		1					6.263	3	0	1		0	2	6.263
1649	3	5	0	1	-3.557	-5.109	3.594	-1.83	1	0	1	1	-0.557	5	3.594	-0.83	6.557	5	-3.594	2.83	0	0	0	0	0	1	0	0	1	0	2		0	-0.83	-3.594		0					5	6.557	1	1		0	5.557	6.424
1650	3	5	0	1	3.437	-5.016	-5.642	3.263	1	1	0	0	6.437	-0.016	0	1	-0.437	10.016	0	1	0	0	0	0	0	1	0	1	0	0	1		0	-0.016	-0.437		0					10.016	6.437	0	0		1	0	1
1651	3	5	0	1	4.463	-3.235	4.226	2.033	1	1	1	0	7.463	1.765	4.226	1	-1.463	8.235	-4.226	1	0	0	0	1	0	0	0	1	0	1	0		0	1	-4.226	0	0					8.235	7.463	0	0		0	0	5.226
1652	3	5	0	1	0.67	4.181	2.531	-3.123	1	1	1	1	3.67	9.181	2.531	-2.123	2.33	0.819	-2.531	4.123	0	0	0	0	0	1	0	0	1	0	2		0	-2.123	-2.531		0					9.181	3.67	0	0		0	5.511	6.654
1653	3	5	0	1	-5.358	-4.175	0.522	3.506	1	0	0	0	-2.358	5	0	1	8.358	5	0	1	0	0	0	0	1	0	0	0	1	0	1		0	1	-2.358		0					5	8.358	1	1		1	7.358	1
1654	3	5	0	1	-3.67	-1.426	4.75	-5.362	0	1	1	1	3	3.574	4.75	-4.362	3	6.426	-4.75	6.362	0	0	0	0	0	1	0	1	0	0	1		0	-4.362	-4.75		0					6.426	4.75	0	0		0	0.574	11.112
1655	3	5	0	1	2.038	-3.549	-1.045	5.327	0	1	1	1	3	1.451	-1.045	6.327	3	8.549	1.045	-4.327	0	0	0	0	0	1	0	0	1	0	2		0	-4.327	-1.045		1					8.549	3	0	1		7.372	0	0
1657	3	5	0	1	-0.306	-0.412	5.856	3.046	1	0	0	1	2.694	5	0	4.046	3.306	5	0	-2.046	0	0	0	0	1	0	0	0	1	0	1		0	-2.046	0		1					5	3.306	0	1		4.046	2.306	0
1659	3	5	0	1	5.549	-5.969	3.887	-0.15	0	1	0	0	3	-0.969	0	1	3	10.969	0	1	0	0	0	0	0	1	0	1	0	0	1		0	-0.969	0		1					10.969	3	0	1		1	0	1
1660	3	5	0	1	-3.624	-4.305	2.342	2.124	1	1	0	1	-0.624	0.695	0	3.124	6.624	9.305	0	-1.124	0	0	0	0	1	0	0	0	1	0	1		0	-1.124	-0.624		1					9.305	6.624	0	1		3.124	1.319	0
1661	3	5	0	1	-1.226	4.522	3.38	3.592	1	0	0	1	1.774	5	0	4.592	4.226	5	0	-2.592	0	0	0	0	1	0	0	0	1	0	1		0	-2.592	0		1					5	4.226	0	1		4.592	3.226	0
1662	3	5	0	1	1.75	2.393	2.278	5.551	1	0	1	0	4.75	5	2.278	1	1.25	5	-2.278	1	0	0	0	0	0	1	0	1	0	0	1		0	1	-2.278		0					5	4.75	0	0		0	0.25	3.278
1663	3	5	0	1	5.876	-0.982	-0.047	-4.578	1	0	1	1	8.876	5	-0.047	-3.578	-2.876	5	0.047	5.578	0	0	0	1	0	0	0	1	0	1	0		0	-3.578	-2.876	1	1					5.578	8.876	1	1		0	0	5.531
1667	3	5	0	1	0.88	1.977	4.436	-1.714	1	1	1	1	3.88	6.977	4.436	-0.714	2.12	3.023	-4.436	2.714	0	0	0	0	0	1	0	1	0	0	1		0	-0.714	-4.436		0					6.977	4.436	0	0		0	3.097	7.15
1668	3	5	0	1	-3.434	0.597	-5.867	5.038	1	0	0	0	-0.434	5	0	1	6.434	5	0	1	0	0	0	0	1	0	0	0	1	0	1		0	1	-0.434		0					5	6.434	1	1		1	5.434	1
1669	3	5	0	1	-3.136	1.78	2.507	-4.793	1	1	1	0	-0.136	6.78	2.507	1	6.136	3.22	-2.507	1	0	0	0	0	0	1	0	0	1	0	2		0	1	-2.507		0					6.78	6.136	0	0		0	6.916	3.507
1670	3	5	0	1	4.082	1.399	0.287	-2.951	0	0	1	1	3	5	0.287	-1.951	3	5	-0.287	3.951	0	0	0	0	0	1	0	1	0	0	1		0	-1.951	-0.287		1					5	3	0	1		0	2	4.238
1671	3	5	0	1	5.898	-1.2	-4.648	-0.267	1	0	1	1	8.898	5	-4.648	0.733	-2.898	5	4.648	1.267	0	0	0	0	0	1	0	0	1	0	2		0	0.733	-4.648		0					5	8.898	1	1		5.381	0	0
1678	3	5	0	1	4.252	-5.623	-5.61	1.272	1	0	1	0	7.252	5	-5.61	1	-1.252	5	5.61	1	0	0	0	0	0	1	0	0	1	0	2		0	1	-5.61		0					5	7.252	1	1		6.61	0	0
1679	3	5	0	1	-4.956	4.963	1.703	3.364	1	0	0	0	-1.956	5	0	1	7.956	5	0	1	0	0	0	0	1	0	0	0	1	0	1		0	1	-1.956		0					5	7.956	1	1		1	6.956	1
1680	3	5	0	1	4.001	1.272	-2.832	5.699	0	0	0	1	3	5	0	6.699	3	5	0	-4.699	0	0	0	0	1	0	0	0	1	0	1		0	-4.699	0		1					6.699	3	0	1		6.699	2	0
1685	3	5	0	1	5.604	-1.501	-2.447	1.249	1	0	0	0	8.604	5	0	1	-2.604	5	0	1	0	0	0	0	0	1	0	1	0	0	1		0	1	-2.604		0					5	8.604	1	1		1	0	1
1688	3	5	0	1	4.986	5.125	3.057	4.221	1	0	0	0	7.986	5	0	1	-1.986	5	0	1	0	0	0	0	0	1	0	1	0	0	1		0	1	-1.986		0					5	7.986	1	1		1	0	1
1689	3	5	0	1	4.23	-1.296	4.916	4.507	1	1	0	0	7.23	3.704	0	1	-1.23	6.296	0	1	0	0	0	0	0	1	0	1	0	0	1		0	1	-1.23		0					6.296	7.23	1	1		1	0	1
1690	3	5	0	1	-3.66	1.017	2.108	-2.45	1	1	1	1	-0.66	6.017	2.108	-1.45	6.66	3.983	-2.108	3.45	0	0	0	0	0	1	0	0	1	0	2		0	-1.45	-2.108		0					6.017	6.66	1	1		0	6.677	5.558
1692	3	5	0	1	2.756	-2.799	-0.169	-0.424	1	1	0	1	5.756	2.201	0	0.576	0.244	7.799	0	1.424	0	0	0	0	0	1	0	1	0	0	1		0	0.576	0		0					7.799	5.756	0	0		0.576	0	1.424
1693	3	5	0	1	-2.92	0.608	1.505	-4.604	0	0	1	1	3	5	1.505	-3.604	3	5	-1.505	5.604	0	0	0	0	0	1	0	1	0	0	1		0	-3.604	-1.505		1					5.604	3	0	1		0	2	7.109
1695	3	5	0	1	5.408	5.035	2.068	0.129	1	0	0	0	8.408	5	0	1	-2.408	5	0	1	0	0	0	0	0	1	0	1	0	0	1		0	1	-2.408		0					5	8.408	1	1		1	0	1
1696	3	5	0	1	5.308	-1.887	-2.55	-3.806	1	1	0	1	8.308	3.113	0	-2.806	-2.308	6.887	0	4.806	0	0	0	1	0	0	0	1	0	1	0		0	-2.806	-2.308	1	1					6.887	8.308	1	1		0	0	4.806
1697	3	5	0	1	-0.639	-5.302	5.627	4.117	1	1	0	1	2.361	-0.302	0	5.117	3.639	10.302	0	-3.117	0	0	0	0	0	1	0	0	1	0	2		0	-3.117	0		1					10.302	3.639	0	1		5.117	0	0
1698	3	5	0	1	3.813	-0.493	0.886	-0.195	1	0	0	0	6.813	5	0	1	-0.813	5	0	1	0	0	0	0	0	1	0	1	0	0	1		0	1	-0.813		0					5	6.813	1	1		1	0	1
1700	3	5	0	1	1.981	-1.215	4.64	5.356	1	1	0	1	4.981	3.785	0	6.356	1.019	6.215	0	-4.356	0	0	0	0	0	1	0	0	1	0	2		0	-4.356	0		1					6.356	4.981	0	1		6.356	0	0
1702	3	5	0	1	1.48	-1.8	-5.93	3.227	0	1	0	1	3	3.2	0	4.227	3	6.8	0	-2.227	0	0	0	0	1	0	0	0	1	0	1		0	-2.227	0		1					6.8	3	0	1		4.227	0.2	0
1703	3	5	0	1	-5.413	-1.724	1.08	-4.223	1	1	1	0	-2.413	3.276	1.08	1	8.413	6.724	-1.08	1	0	0	0	0	0	1	0	0	1	0	2		0	1	-2.413		0					6.724	8.413	1	1		0	5.689	2.08
1705	3	5	0	1	-0.546	-4.16	-3.394	2.351	0	1	1	1	3	0.84	-3.394	3.351	3	9.16	3.394	-1.351	0	0	0	0	0	1	0	0	1	0	2		0	-1.351	-3.394		0					9.16	3.394	0	0		6.745	0	0
1706	3	5	0	1	5.01	-0.02	-4.142	4.611	0	0	0	1	3	5	0	5.611	3	5	0	-3.611	0	0	0	0	1	0	0	0	1	0	1		0	-3.611	0		1					5.611	3	0	1		5.611	2	0
1707	3	5	0	1	0.708	3.742	1.778	-1.793	0	1	1	1	3	8.742	1.778	-0.793	3	1.258	-1.778	2.793	0	0	0	0	0	1	0	0	1	0	2		0	-0.793	-1.778		0					8.742	3	0	0		0	5.742	4.571
1708	3	5	0	1	4.663	-4.095	-3.048	-1.623	1	1	1	0	7.663	0.905	-3.048	1	-1.663	9.095	3.048	1	0	0	0	0	0	1	0	0	1	0	2		0	0.905	-3.048		0					9.095	7.663	0	0		4.048	0	0
1712	3	5	0	1	5.841	-2.033	-5.107	-5.888	0	1	0	0	3	2.967	0	1	3	7.033	0	1	0	0	0	0	0	1	0	1	0	0	1		0	1	0		0					7.033	3	0	0		1	0	1
1713	3	5	0	1	3.094	-2.217	-3.946	-4.167	0	1	1	0	3	2.783	-3.946	1	3	7.217	3.946	1	0	0	0	0	0	1	0	0	1	0	2		0	1	-3.946		0					7.217	3.946	0	0		4.946	0	0
1714	3	5	0	1	-2.978	3.518	-4.494	3.976	1	0	1	0	0.022	5	-4.494	1	5.978	5	4.494	1	0	0	0	0	1	0	1	0	0	1	0		0	1	-4.494	0	0					5	5.978	1	1		5.494	4.978	0
1716	3	5	0	1	-2.32	3.235	2.91	-3.657	0	0	1	1	3	5	2.91	-2.657	3	5	-2.91	4.657	0	0	0	0	0	1	0	1	0	0	1		0	-2.657	-2.91		0					5	3	0	0		0	2	7.567
1718	3	5	0	1	1.428	-5.172	-0.789	4.294	0	1	0	1	3	-0.172	0	5.294	3	10.172	0	-3.294	0	0	0	0	0	1	0	0	1	0	2		0	-3.294	0		1					10.172	3	0	1		5.294	0	0
1720	3	5	0	1	-3.378	4.208	-5.185	-2.537	0	0	0	1	3	5	0	-1.537	3	5	0	3.537	0	0	0	0	0	1	0	1	0	0	1		0	-1.537	0		1					5	3	0	1		0	2	3.537
1722	3	5	0	1	2.466	-5.322	4.099	-0.326	0	1	1	1	3	-0.322	4.099	0.674	3	10.322	-4.099	1.326	0	0	0	1	0	0	0	1	0	1	0		0	-0.322	-4.099	0	0					10.322	4.099	0	0		0	0	5.425
1723	3	5	0	1	3.498	-1.219	0.779	1.884	1	0	0	0	6.498	5	0	1	-0.498	5	0	1	0	0	0	0	0	1	0	1	0	0	1		0	1	-0.498		0					5	6.498	1	1		1	0	1
1724	3	5	0	1	-3.133	5.539	-3.043	0.153	1	1	0	0	-0.133	10.539	0	1	6.133	-0.539	0	1	0	0	0	0	1	0	0	0	1	0	1		0	-0.539	-0.133		1					10.539	6.133	0	1		1	10.672	1
1726	3	5	0	1	4.791	2.469	0.544	5.02	1	1	0	1	7.791	7.469	0	6.02	-1.791	2.531	0	-4.02	0	0	0	0	0	1	0	0	1	0	2		0	-4.02	-1.791		1					7.469	7.791	1	1		6.02	0	0
1730	3	5	0	1	2.674	3.441	4.319	-0.61	1	1	1	0	5.674	8.441	4.319	1	0.326	1.559	-4.319	1	0	0	0	0	0	1	0	1	0	0	1		0	1	-4.319		0					8.441	5.674	0	0		0	2.767	5.319
1732	3	5	0	1	5.354	5.332	5.178	-4.553	1	0	1	1	8.354	5	5.178	-3.553	-2.354	5	-5.178	5.553	0	0	0	1	0	0	0	1	0	1	0		0	-3.553	-5.178	0	0					5.553	8.354	1	1		0	0	10.731
1733	3	5	0	1	-3.693	4.579	2.73	5.09	0	1	0	0	3	9.579	0	1	3	0.421	0	1	0	0	0	0	1	0	0	0	1	0	1		0	0.421	0		0					9.579	3	0	0		1	6.579	1
1735	3	5	0	1	-0.645	4.919	1.52	-3.852	0	1	0	0	3	9.919	0	1	3	0.081	0	1	0	0	0	0	1	0	0	0	1	0	1		0	0.081	0		0					9.919	3	0	0		1	6.919	1
1736	3	5	0	1	-4.909	3.539	0.25	-3.702	0	1	0	0	3	8.539	0	1	3	1.461	0	1	0	0	0	0	1	0	0	0	1	0	1		0	1	0		0					8.539	3	0	0		1	5.539	1
1737	3	5	0	1	5.268	-4.555	0.066	-3.442	1	1	0	1	8.268	0.445	0	-2.442	-2.268	9.555	0	4.442	0	0	0	1	0	0	0	1	0	1	0		0	-2.442	-2.268	1	1					9.555	8.268	0	1		0	0	4.442
1738	3	5	0	1	-1.172	-3.485	2.325	4.204	1	0	1	1	1.828	5	2.325	5.204	4.172	5	-2.325	-3.204	0	0	0	0	1	0	0	0	1	0	1		0	-3.204	-2.325		1					5.204	4.172	0	1		2.879	3.172	0
1740	3	5	0	1	-3.544	-2.226	1.553	-5.133	0	0	1	1	3	5	1.553	-4.133	3	5	-1.553	6.133	0	0	0	0	0	1	0	1	0	0	1		0	-4.133	-1.553		1					6.133	3	0	1		0	2	7.686
1741	3	5	0	1	-4.778	-3.46	5.383	0.111	0	1	0	1	3	1.54	0	1.111	3	8.46	0	0.889	0	0	0	0	0	1	0	1	0	0	1		0	0.889	0		0					8.46	3	0	0		1.111	0	0.889
1742	3	5	0	1	2.58	3.524	0.907	4.053	1	0	0	1	5.58	5	0	5.053	0.42	5	0	-3.053	0	0	0	0	0	1	0	0	1	0	2		0	-3.053	0		1					5.053	5.58	1	1		5.053	0	0
1743	3	5	0	1	4.209	-4.722	1.784	-5.206	1	1	1	0	7.209	0.278	1.784	1	-1.209	9.722	-1.784	1	0	0	0	1	0	0	0	1	0	1	0		0	0.278	-1.784	0	0					9.722	7.209	0	0		0	0	2.784
1745	3	5	0	1	1.883	-0.157	5.824	-2.54	0	0	0	1	3	5	0	-1.54	3	5	0	3.54	0	0	0	0	0	1	0	1	0	0	1		0	-1.54	0		1					5	3	0	1		0	2	3.54
1748	3	5	0	1	4.426	0.734	-3.359	5.747	0	1	1	1	3	5.734	-3.359	6.747	3	4.266	3.359	-4.747	0	0	0	0	1	0	0	0	1	0	1		0	-4.747	-3.359		1					6.747	3.359	0	1		10.106	2.734	0
1749	3	5	0	1	-1.768	1.127	0.259	5.277	1	0	0	1	1.232	5	0	6.277	4.768	5	0	-4.277	0	0	0	0	1	0	0	0	1	0	1		0	-4.277	0		1					6.277	4.768	0	1		6.277	3.768	0
1750	3	5	0	1	1.066	-2.199	-1.368	-2.862	1	1	0	0	4.066	2.801	0	1	1.934	7.199	0	1	0	0	0	0	0	1	0	1	0	0	1		0	1	0		0					7.199	4.066	0	0		1	0	1
1751	3	5	0	1	4.854	1.809	-5.542	1.988	1	1	0	0	7.854	6.809	0	1	-1.854	3.191	0	1	0	0	0	0	0	1	0	1	0	0	1		0	1	-1.854		0					6.809	7.854	1	1		1	0	1
1752	3	5	0	1	4.34	-1.929	5.468	1.298	1	1	0	1	7.34	3.071	0	2.298	-1.34	6.929	0	-0.298	0	0	0	0	0	1	0	0	1	0	2		0	-0.298	-1.34		0					6.929	7.34	1	1		2.298	0	0
1753	3	5	0	1	5.698	-1.541	4.393	3.748	1	1	1	0	8.698	3.459	4.393	1	-2.698	6.541	-4.393	1	0	0	0	1	0	0	0	1	0	1	0		0	1	-4.393	0	0					6.541	8.698	1	1		0	0	5.393
1754	3	5	0	1	-1.076	1.55	-2.999	2.13	0	0	0	1	3	5	0	3.13	3	5	0	-1.13	0	0	0	0	1	0	0	0	1	0	1		0	-1.13	0		1					5	3	0	1		3.13	2	0
1755	3	5	0	1	2.707	-2.042	-3.237	-5.27	0	1	0	1	3	2.958	0	-4.27	3	7.042	0	6.27	0	0	0	1	0	0	0	1	0	1	0		0	-4.27	0	1	1					7.042	3	0	1		0	0	6.27
1758	3	5	0	1	5.725	-0.016	3.829	-4.505	0	0	1	1	3	5	3.829	-3.505	3	5	-3.829	5.505	0	0	0	0	0	1	0	1	0	0	1		0	-3.505	-3.829		0					5.505	3.829	0	0		0	2	9.334
1759	3	5	0	1	-2.973	-3.114	-5.696	5.259	1	1	0	1	0.027	1.886	0	6.259	5.973	8.114	0	-4.259	0	0	0	0	1	0	0	0	1	0	1		0	-4.259	0		1					8.114	5.973	0	1		6.259	1.859	0
1760	3	5	0	1	1.435	4.478	-5.008	-5.356	0	1	0	0	3	9.478	0	1	3	0.522	0	1	0	0	0	0	1	0	0	0	1	0	1		0	0.522	0		0					9.478	3	0	0		1	6.478	1
1762	3	5	0	1	2.542	-3.934	-4.412	-3.359	0	0	0	1	3	5	0	-2.359	3	5	0	4.359	0	0	0	0	0	1	0	1	0	0	1		0	-2.359	0		1					5	3	0	1		0	2	4.359
1765	3	5	0	1	-5.781	-5.343	-4.649	-5.832	0	1	1	1	3	-0.343	-4.649	-4.832	3	10.343	4.649	6.832	0	0	0	1	0	0	0	1	0	1	0		0	-4.832	-4.649	1	1					10.343	4.649	0	1		0	0	2.183
1766	3	5	0	1	-4.293	-3.301	-2.839	2.291	1	0	0	0	-1.293	5	0	1	7.293	5	0	1	0	0	0	0	1	0	0	0	1	0	1		0	1	-1.293		0					5	7.293	1	1		1	6.293	1
1769	3	5	0	1	0.644	3.362	0.511	4.257	0	1	0	1	3	8.362	0	5.257	3	1.638	0	-3.257	0	0	0	0	1	0	1	0	0	1	0		0	-3.257	0	1	1					8.362	3	0	1		5.257	5.362	0
1770	3	5	0	1	1.412	-2.178	3.45	-3.14	1	1	0	1	4.412	2.822	0	-2.14	1.588	7.178	0	4.14	0	0	0	1	0	0	0	1	0	1	0		0	-2.14	0	1	1					7.178	4.412	0	1		0	0	4.14
1771	3	5	0	1	2.511	-2.448	-0.305	2.04	1	0	0	0	5.511	5	0	1	0.489	5	0	1	0	0	0	0	0	1	0	1	0	0	1		0	1	0		0					5	5.511	1	1		1	0	1
1774	3	5	0	1	-5.739	2.075	2.787	3.532	1	1	0	0	-2.739	7.075	0	1	8.739	2.925	0	1	0	0	0	0	1	0	0	0	1	0	1		0	1	-2.739		0					7.075	8.739	1	1		1	9.814	1
1775	3	5	0	1	1.419	-4.638	2.554	-4.496	0	1	1	1	3	0.362	2.554	-3.496	3	9.638	-2.554	5.496	0	0	0	1	0	0	0	1	0	1	0		0	-3.496	-2.554	1	1					9.638	3	0	1		0	0	8.05
1777	3	5	0	1	2.304	-0.889	-4.933	-1.531	1	0	1	1	5.304	5	-4.933	-0.531	0.696	5	4.933	2.531	0	0	0	0	0	1	0	0	1	0	2		0	-0.531	-4.933		0					5	5.304	1	1		4.402	0	0
1778	3	5	0	1	-1.353	3.468	4.493	1.197	0	1	1	0	3	8.468	4.493	1	3	1.532	-4.493	1	0	0	0	0	0	1	0	0	1	0	2		0	1	-4.493		0					8.468	4.493	0	0		0	5.468	5.493
1779	3	5	0	1	4.303	-2.653	1.991	4.112	1	0	0	0	7.303	5	0	1	-1.303	5	0	1	0	0	0	0	0	1	0	1	0	0	1		0	1	-1.303		0					5	7.303	1	1		1	0	1
1780	3	5	0	1	-4.219	-0.048	2.32	1.172	1	0	0	1	-1.219	5	0	2.172	7.219	5	0	-0.172	0	0	0	0	1	0	1	0	0	1	0		0	-0.172	-1.219	0	0					5	7.219	1	1		2.172	6.219	0
1781	3	5	0	1	3.125	3.671	-0.38	-4.504	0	1	0	1	3	8.671	0	-3.504	3	1.329	0	5.504	0	0	0	0	0	1	0	0	1	0	2		0	-3.504	0		1					8.671	3	0	1		0	5.671	5.504
1782	3	5	0	1	2.183	2.01	1.883	3.232	0	0	0	1	3	5	0	4.232	3	5	0	-2.232	0	0	0	0	1	0	0	0	1	0	1		0	-2.232	0		1					5	3	0	1		4.232	2	0
1783	3	5	0	1	-5.624	5.202	2.43	0.031	1	0	0	0	-2.624	5	0	1	8.624	5	0	1	0	0	0	0	1	0	0	0	1	0	1		0	1	-2.624		0					5	8.624	1	1		1	7.624	1
1787	3	5	0	1	3.18	1.157	-4.052	2.025	0	0	1	1	3	5	-4.052	3.025	3	5	4.052	-1.025	0	0	0	0	1	0	0	0	1	0	1		0	-1.025	-4.052		0					5	4.052	0	0		7.077	2	0
1788	3	5	0	1	-3.123	-4.458	-5.271	-3.684	0	1	1	1	3	0.542	-5.271	-2.684	3	9.458	5.271	4.684	0	0	0	0	0	1	0	0	1	0	2		0	-2.684	-5.271		0					9.458	5.271	0	0		2.587	0	0
1789	3	5	0	1	2.833	-0.872	5.303	0.712	1	0	0	1	5.833	5	0	1.712	0.167	5	0	0.288	0	0	0	0	0	1	0	1	0	0	1		0	0.288	0		0					5	5.833	1	1		1.712	0	0.288
1790	3	5	0	1	3.399	-5.343	-0.387	1.058	1	1	1	1	6.399	-0.343	-0.387	2.058	-0.399	10.343	0.387	-0.058	0	0	0	0	0	1	0	0	1	0	2		0	-0.343	-0.399		0					10.343	6.399	0	0		2.445	0	0
1791	3	5	0	1	1.698	0.843	-0.712	-5.976	1	0	1	1	4.698	5	-0.712	-4.976	1.302	5	0.712	6.976	0	0	0	0	0	1	0	1	0	0	1		0	-4.976	-0.712		1					6.976	4.698	0	1		0	0.302	6.264
1793	3	5	0	1	-4.397	-0.529	2.491	5.37	0	1	1	1	3	4.471	2.491	6.37	3	5.529	-2.491	-4.37	0	0	0	0	1	0	0	0	1	0	1		0	-4.37	-2.491		1					6.37	3	0	1		3.879	1.471	0
1795	3	5	0	1	5.285	-5.677	0.209	0.389	0	1	1	0	3	-0.677	0.209	1	3	10.677	-0.209	1	0	0	0	0	0	1	0	1	0	0	1		0	-0.677	-0.209		1					10.677	3	0	1		0.791	0	1.209
1797	3	5	0	1	-2.559	4.958	2.229	5.476	1	1	1	0	0.441	9.958	2.229	1	5.559	0.042	-2.229	1	0	0	0	0	0	1	0	0	1	0	2		0	0.042	-2.229		0					9.958	5.559	0	0		0	9.517	3.229
1800	3	5	0	1	-0.966	-5.473	3.723	-4.961	0	1	1	0	3	-0.473	3.723	1	3	10.473	-3.723	1	0	0	0	1	0	0	0	1	0	1	0		0	-0.473	-3.723	0	0					10.473	3.723	0	0		0	0	4.723
1802	3	5	0	1	2.737	2.274	-1.65	-2.218	0	1	0	0	3	7.274	0	1	3	2.726	0	1	0	0	0	0	1	0	0	0	1	0	1		0	1	0		0					7.274	3	0	0		1	4.274	1
1803	3	5	0	1	5.129	-3.479	2.655	-2.727	1	1	0	0	8.129	1.521	0	1	-2.129	8.479	0	1	0	0	0	0	0	1	0	1	0	0	1		0	1	-2.129		0					8.479	8.129	0	0		1	0	1
1804	3	5	0	1	0.331	-2.529	0.428	0.523	0	1	0	1	3	2.471	0	1.523	3	7.529	0	0.477	0	0	0	0	0	1	0	1	0	0	1		0	0.477	0		0					7.529	3	0	0		1.523	0	0.477
1805	3	5	0	1	4.395	-5.792	-3.841	-4.526	1	0	0	0	7.395	5	0	1	-1.395	5	0	1	0	0	0	0	0	1	0	1	0	0	1		0	1	-1.395		0					5	7.395	1	1		1	0	1
1806	3	5	0	1	5.645	-4.031	-5.262	2.142	0	1	0	0	3	0.969	0	1	3	9.031	0	1	0	0	0	0	0	1	0	1	0	0	1		0	0.969	0		0					9.031	3	0	0		1	0	1
1807	3	5	0	1	5.348	-4.927	4.467	3.457	1	1	0	0	8.348	0.073	0	1	-2.348	9.927	0	1	0	0	0	0	0	1	0	1	0	0	1		0	0.073	-2.348		0					9.927	8.348	0	0		1	0	1
1810	3	5	0	1	-4.157	3.269	-1.881	-1.506	1	1	0	0	-1.157	8.269	0	1	7.157	1.731	0	1	0	0	0	0	1	0	0	0	1	0	1		0	1	-1.157		0					8.269	7.157	0	0		1	9.426	1
1812	3	5	0	1	-2.406	5.348	5.261	-5.319	1	0	1	1	0.594	5	5.261	-4.319	5.406	5	-5.261	6.319	0	0	0	0	0	1	0	0	1	0	2		0	-4.319	-5.261		0					6.319	5.406	0	0		0	4.406	11.58
1813	3	5	0	1	1.925	3.575	3.455	-3.735	0	1	1	0	3	8.575	3.455	1	3	1.425	-3.455	1	0	0	0	0	0	1	0	0	1	0	2		0	1	-3.455		0					8.575	3.455	0	0		0	5.575	4.455
1817	3	5	0	1	-0.657	-3.983	4.609	2.426	0	0	0	1	3	5	0	3.426	3	5	0	-1.426	0	0	0	0	1	0	0	0	1	0	1		0	-1.426	0		1					5	3	0	1		3.426	2	0
1818	3	5	0	1	-0.078	-3.512	-5.943	-2.133	1	1	1	0	2.922	1.488	-5.943	1	3.078	8.512	5.943	1	0	0	0	0	0	1	0	0	1	0	2		0	1	-5.943		0					8.512	5.943	0	0		6.943	0	0
1819	3	5	0	1	-1.932	-0.446	-0.187	-5.811	0	0	0	1	3	5	0	-4.811	3	5	0	6.811	0	0	0	0	0	1	0	1	0	0	1		0	-4.811	0		1					6.811	3	0	1		0	2	6.811
1820	3	5	0	1	-4.135	-1.58	2.771	-4.525	1	0	1	0	-1.135	5	2.771	1	7.135	5	-2.771	1	0	0	0	0	0	1	0	0	1	0	2		0	1	-2.771		0					5	7.135	1	1		0	6.135	3.771
1821	3	5	0	1	-0.476	4.743	-2.766	5.093	1	1	0	0	2.524	9.743	0	1	3.476	0.257	0	1	0	0	0	0	1	0	0	0	1	0	1		0	0.257	0		0					9.743	3.476	0	0		1	7.219	1
1824	3	5	0	1	3.83	-3.787	1.25	-3.663	0	1	1	0	3	1.213	1.25	1	3	8.787	-1.25	1	0	0	0	1	0	0	0	1	0	1	0		0	1	-1.25	0	0					8.787	3	0	0		0	0	2.25
1825	3	5	0	1	3.557	3.439	4.225	2.233	1	0	0	0	6.557	5	0	1	-0.557	5	0	1	0	0	0	0	0	1	0	1	0	0	1		0	1	-0.557		0					5	6.557	1	1		1	0	1
1826	3	5	0	1	4.717	-1.142	0.027	4.708	0	0	1	1	3	5	0.027	5.708	3	5	-0.027	-3.708	0	0	0	0	1	0	0	0	1	0	1		0	-3.708	-0.027		1					5.708	3	0	1		5.681	2	0
1828	3	5	0	1	-5.945	2.94	-2.099	-2.608	1	1	0	0	-2.945	7.94	0	1	8.945	2.06	0	1	0	0	0	0	1	0	0	0	1	0	1		0	1	-2.945		0					7.94	8.945	1	1		1	10.885	1
1829	3	5	0	1	4.759	-3.667	5.971	-3.612	1	0	1	1	7.759	5	5.971	-2.612	-1.759	5	-5.971	4.612	0	0	0	1	0	0	0	1	0	1	0		0	-2.612	-5.971	0	0					5	7.759	1	1		0	0	10.583
1835	3	5	0	1	1.514	-4.882	0.171	0.039	1	1	1	0	4.514	0.118	0.171	1	1.486	9.882	-0.171	1	0	0	0	0	0	1	0	1	0	0	1		0	0.118	-0.171		0					9.882	4.514	0	0		0.829	0	1.171
1836	3	5	0	1	-4.993	0.455	1.112	3.381	0	1	0	1	3	5.455	0	4.381	3	4.545	0	-2.381	0	0	0	0	1	0	0	0	1	0	1		0	-2.381	0		1					5.455	3	0	1		4.381	2.455	0
1837	3	5	0	1	0.574	-1.767	-1.172	3.607	0	0	0	1	3	5	0	4.607	3	5	0	-2.607	0	0	0	0	1	0	0	0	1	0	1		0	-2.607	0		1					5	3	0	1		4.607	2	0
1839	3	5	0	1	0.782	-5.586	-3.579	-0.724	0	1	0	0	3	-0.586	0	1	3	10.586	0	1	0	0	0	0	0	1	0	1	0	0	1		0	-0.586	0		1					10.586	3	0	1		1	0	1
1842	3	5	0	1	1.458	4.796	2.669	-0.814	1	1	0	1	4.458	9.796	0	0.186	1.542	0.204	0	1.814	0	0	0	0	1	0	0	0	1	0	1		0	0.186	0		0					9.796	4.458	0	0		0.186	5.338	1.814
1844	3	5	0	1	-2.858	-0.664	-4.342	-3.618	0	1	0	1	3	4.336	0	-2.618	3	5.664	0	4.618	0	0	0	0	0	1	0	1	0	0	1		0	-2.618	0		1					5.664	3	0	1		0	1.336	4.618
1847	3	5	0	1	2.605	-1.31	0.778	-5.874	1	0	1	1	5.605	5	0.778	-4.874	0.395	5	-0.778	6.874	0	0	0	1	0	0	0	1	0	1	0		0	-4.874	-0.778	1	1					6.874	5.605	0	1		0	0	7.652
1848	3	5	0	1	-1.921	-1.356	5.316	2.195	0	1	0	1	3	3.644	0	3.195	3	6.356	0	-1.195	0	0	0	0	1	0	0	0	1	0	1		0	-1.195	0		1					6.356	3	0	1		3.195	0.644	0
1849	3	5	0	1	0.203	-2.474	0.402	-2.197	0	1	1	1	3	2.526	0.402	-1.197	3	7.474	-0.402	3.197	0	0	0	1	0	0	0	1	0	1	0		0	-1.197	-0.402	1	1					7.474	3	0	1		0	0	3.599
1850	3	5	0	1	-1.057	0.211	-1.828	2.452	0	0	0	1	3	5	0	3.452	3	5	0	-1.452	0	0	0	0	1	0	0	0	1	0	1		0	-1.452	0		1					5	3	0	1		3.452	2	0
1852	3	5	0	1	3.841	-2.617	-1.901	-3.943	0	0	1	1	3	5	-1.901	-2.943	3	5	1.901	4.943	0	0	0	0	0	1	0	1	0	0	1		0	-2.943	-1.901		1					5	3	0	1		0	2	3.042
1853	3	5	0	1	-0.691	-3.082	-0.629	3.784	0	1	1	0	3	1.918	-0.629	1	3	8.082	0.629	1	0	0	0	0	0	1	0	1	0	0	1		0	1	-0.629		0					8.082	3	0	0		1.629	0	0.371
1855	3	5	0	1	-5.715	-5.641	-3.43	3.012	1	0	0	0	-2.715	5	0	1	8.715	5	0	1	0	0	0	0	1	0	0	0	1	0	1		0	1	-2.715		0					5	8.715	1	1		1	7.715	1
1856	3	5	0	1	-3.54	3.807	-5.806	0.426	1	1	0	0	-0.54	8.807	0	1	6.54	1.193	0	1	0	0	0	0	1	0	0	0	1	0	1		0	1	-0.54		0					8.807	6.54	0	0		1	9.347	1
1858	3	5	0	1	2.694	-0.011	5.89	2.334	1	0	1	0	5.694	5	5.89	1	0.306	5	-5.89	1	0	0	0	1	0	0	0	1	0	1	0		0	1	-5.89	0	0					5	5.89	1	1		0	0	6.89
1861	3	5	0	1	-2.188	-4.608	-4.028	-3.733	0	1	1	1	3	0.392	-4.028	-2.733	3	9.608	4.028	4.733	0	0	0	0	0	1	0	1	0	0	1		0	-2.733	-4.028		0					9.608	4.028	0	0		1.295	0	0.705
1862	3	5	0	1	-4.702	4.304	3.948	-4.238	1	1	1	1	-1.702	9.304	3.948	-3.238	7.702	0.696	-3.948	5.238	0	0	0	0	0	1	0	0	1	0	2		0	-3.238	-3.948		0					9.304	7.702	0	0		0	11.006	9.186
1863	3	5	0	1	-3.509	-4.118	-5.414	4.949	1	1	1	1	-0.509	0.882	-5.414	5.949	6.509	9.118	5.414	-3.949	0	0	0	0	1	0	0	0	1	0	1		0	-3.949	-5.414		0					9.118	6.509	0	0		11.363	1.391	0
1864	3	5	0	1	-2.635	1.646	-1.447	5.448	0	0	0	1	3	5	0	6.448	3	5	0	-4.448	0	0	0	0	1	0	0	0	1	0	1		0	-4.448	0		1					6.448	3	0	1		6.448	2	0
1865	3	5	0	1	-0.415	2.365	0.836	-3.058	0	1	0	0	3	7.365	0	1	3	2.635	0	1	0	0	0	0	1	0	0	0	1	0	1		0	1	0		0					7.365	3	0	0		1	4.365	1
1866	3	5	0	1	-0.327	0.425	4.928	-4.812	0	0	1	1	3	5	4.928	-3.812	3	5	-4.928	5.812	0	0	0	0	0	1	0	1	0	0	1		0	-3.812	-4.928		0					5.812	4.928	0	0		0	2	10.74
1867	3	5	0	1	-2.423	1.848	0.267	4.421	0	1	0	1	3	6.848	0	5.421	3	3.152	0	-3.421	0	0	0	0	1	0	0	0	1	0	1		0	-3.421	0		1					6.848	3	0	1		5.421	3.848	0
1869	3	5	0	1	-5	-4.555	3.217	2.607	1	1	0	1	-2	0.445	0	3.607	8	9.555	0	-1.607	0	0	0	0	1	0	0	0	1	0	1		0	-1.607	-2		0					9.555	8	0	0		3.607	2.445	0
1870	3	5	0	1	1.832	2.428	4.136	-1.944	0	1	1	0	3	7.428	4.136	1	3	2.572	-4.136	1	0	0	0	0	0	1	0	0	1	0	2		0	1	-4.136		0					7.428	4.136	0	0		0	4.428	5.136
1871	3	5	0	1	0.351	-0.552	-1.104	2.425	1	0	1	1	3.351	5	-1.104	3.425	2.649	5	1.104	-1.425	0	0	0	0	1	0	0	0	1	0	1		0	-1.425	-1.104		1					5	3.351	0	1		4.529	1.649	0
1873	3	5	0	1	0.645	1.393	-4.132	2.822	1	1	1	1	3.645	6.393	-4.132	3.822	2.355	3.607	4.132	-1.822	0	0	0	0	1	0	0	0	1	0	1		0	-1.822	-4.132		0					6.393	4.132	0	0		7.954	2.748	0
1874	3	5	0	1	5.156	3.239	-1.299	4.072	1	0	1	1	8.156	5	-1.299	5.072	-2.156	5	1.299	-3.072	0	0	0	0	0	1	0	0	1	0	2		0	-3.072	-2.156		1					5.072	8.156	1	1		6.371	0	0
1876	3	5	0	1	-5.909	3.261	-3.226	2.119	1	0	1	1	-2.909	5	-3.226	3.119	8.909	5	3.226	-1.119	0	0	0	0	1	0	1	0	0	1	0		0	-1.119	-3.226	0	0					5	8.909	1	1		6.345	7.909	0
1877	3	5	0	1	-2.926	4.422	1.578	0.854	0	1	1	0	3	9.422	1.578	1	3	0.578	-1.578	1	0	0	0	0	0	1	0	0	1	0	2		0	0.578	-1.578		0					9.422	3	0	0		0	6.422	2.578
1878	3	5	0	1	-2.961	-0.645	-0.519	5.078	1	1	0	1	0.039	4.355	0	6.078	5.961	5.645	0	-4.078	0	0	0	0	1	0	1	0	0	1	0		0	-4.078	0	1	1					6.078	5.961	0	1		6.078	4.316	0
1880	3	5	0	1	-3.773	4.939	-4.496	-1.26	1	1	1	1	-0.773	9.939	-4.496	-0.26	6.773	0.061	4.496	2.26	0	0	0	0	1	0	1	0	0	1	0		0	-0.26	-4.496	0	0					9.939	6.773	0	0		4.236	10.712	0
1881	3	5	0	1	-5.06	2.92	-1.748	4.487	1	1	0	1	-2.06	7.92	0	5.487	8.06	2.08	0	-3.487	0	0	0	0	1	0	1	0	0	1	0		0	-3.487	-2.06	1	1					7.92	8.06	1	1		5.487	9.98	0
1882	3	5	0	1	5.426	-3.108	-4.792	4.77	1	0	0	0	8.426	5	0	1	-2.426	5	0	1	0	0	0	0	0	1	0	1	0	0	1		0	1	-2.426		0					5	8.426	1	1		1	0	1
1883	3	5	0	1	0.969	-3.115	4.374	2.073	0	0	0	1	3	5	0	3.073	3	5	0	-1.073	0	0	0	0	1	0	0	0	1	0	1		0	-1.073	0		1					5	3	0	1		3.073	2	0
1884	3	5	0	1	-4.121	2.447	0.311	5.595	0	1	1	0	3	7.447	0.311	1	3	2.553	-0.311	1	0	0	0	0	1	0	0	0	1	0	1		0	1	-0.311		0					7.447	3	0	0		0.689	4.447	1.311
1885	3	5	0	1	0.605	4.471	0.401	-3.352	0	1	1	0	3	9.471	0.401	1	3	0.529	-0.401	1	0	0	0	0	1	0	0	0	1	0	1		0	0.529	-0.401		0					9.471	3	0	0		0.599	6.471	1.401
1886	3	5	0	1	-1.013	-3.514	1.479	-4.655	0	1	0	1	3	1.486	0	-3.655	3	8.514	0	5.655	0	0	0	1	0	0	0	1	0	1	0		0	-3.655	0	1	1					8.514	3	0	1		0	0	5.655
1887	3	5	0	1	5.141	3.167	4.971	-1.305	1	0	1	1	8.141	5	4.971	-0.305	-2.141	5	-4.971	2.305	0	0	0	1	0	0	0	1	0	1	0		0	-0.305	-4.971	0	0					5	8.141	1	1		0	0	7.276
1888	3	5	0	1	-0.907	-0.646	5.64	-3.899	1	0	1	1	2.093	5	5.64	-2.899	3.907	5	-5.64	4.899	0	0	0	0	0	1	0	1	0	0	1		0	-2.899	-5.64		0					5	5.64	1	1		0	2.907	10.539
1889	3	5	0	1	4.166	-4.082	0.83	-0.096	1	0	0	0	7.166	5	0	1	-1.166	5	0	1	0	0	0	0	0	1	0	1	0	0	1		0	1	-1.166		0					5	7.166	1	1		1	0	1
1890	3	5	0	1	-4.996	3.542	3.582	1.401	0	1	1	0	3	8.542	3.582	1	3	1.458	-3.582	1	0	0	0	0	0	1	0	0	1	0	2		0	1	-3.582		0					8.542	3.582	0	0		0	5.542	4.582
1891	3	5	0	1	-3.564	1.717	0.632	2.45	0	0	1	1	3	5	0.632	3.45	3	5	-0.632	-1.45	0	0	0	0	1	0	0	0	1	0	1		0	-1.45	-0.632		1					5	3	0	1		2.818	2	0
1893	3	5	0	1	5.009	-3.47	0.136	5.944	0	1	1	0	3	1.53	0.136	1	3	8.47	-0.136	1	0	0	0	0	0	1	0	1	0	0	1		0	1	-0.136		0					8.47	3	0	0		0.864	0	1.136
1894	3	5	0	1	2.692	-3.609	-1.769	2.633	0	1	0	0	3	1.391	0	1	3	8.609	0	1	0	0	0	0	0	1	0	1	0	0	1		0	1	0		0					8.609	3	0	0		1	0	1
1895	3	5	0	1	4.523	1.363	-0.241	3	1	0	1	0	7.523	5	-0.241	1	-1.523	5	0.241	1	0	0	0	0	0	1	0	1	0	0	1		0	1	-1.523		0					5	7.523	1	1		1.241	0	0.759
1897	3	5	0	1	1.305	-5.851	3.654	-5.786	0	0	1	1	3	5	3.654	-4.786	3	5	-3.654	6.786	0	0	0	0	0	1	0	1	0	0	1		0	-4.786	-3.654		1					6.786	3.654	0	1		0	2	10.44
1898	3	5	0	1	3.978	0.199	3.768	-4.967	1	0	0	1	6.978	5	0	-3.967	-0.978	5	0	5.967	0	0	0	1	0	0	0	1	0	1	0		0	-3.967	-0.978	1	1					5.967	6.978	1	1		0	0	5.967
1900	3	5	0	1	1.878	3.085	-2.36	-4.938	1	1	0	1	4.878	8.085	0	-3.938	1.122	1.915	0	5.938	0	0	0	0	0	1	0	1	0	0	1		0	-3.938	0		1					8.085	4.878	0	1		0	3.207	5.938
1901	3	5	0	1	1.623	-5.044	2.322	1.853	0	1	0	0	3	-0.044	0	1	3	10.044	0	1	0	0	0	0	0	1	0	1	0	0	1		0	-0.044	0		1					10.044	3	0	1		1	0	1
1905	3	5	0	1	-1.542	5.277	-3.524	0.737	0	1	0	0	3	10.277	0	1	3	-0.277	0	1	0	0	0	0	1	0	0	0	1	0	1		0	-0.277	0		1					10.277	3	0	1		1	7.277	1
1907	3	5	0	1	-1.221	-3.228	1.633	-5.409	0	0	1	1	3	5	1.633	-4.409	3	5	-1.633	6.409	0	0	0	0	0	1	0	1	0	0	1		0	-4.409	-1.633		1					6.409	3	0	1		0	2	8.042
1908	3	5	0	1	1.629	-5.452	-0.314	1.526	1	1	0	0	4.629	-0.452	0	1	1.371	10.452	0	1	0	0	0	0	0	1	0	1	0	0	1		0	-0.452	0		1					10.452	4.629	0	1		1	0	1
1909	3	5	0	1	2.605	4.36	-0.191	-5.995	1	0	0	1	5.605	5	0	-4.995	0.395	5	0	6.995	0	0	0	1	0	0	0	1	0	1	0		0	-4.995	0	1	1					6.995	5.605	0	1		0	0	6.995
1911	3	5	0	1	5.953	-3.418	2.288	0.103	1	1	1	1	8.953	1.582	2.288	1.103	-2.953	8.418	-2.288	0.897	0	0	0	1	0	0	0	1	0	1	0		0	0.897	-2.953	0	0					8.418	8.953	1	1		0	0	3.185
1913	3	5	0	1	2.221	-5.22	0.54	2.736	1	1	1	0	5.221	-0.22	0.54	1	0.779	10.22	-0.54	1	0	0	0	0	0	1	0	1	0	0	1		0	-0.22	-0.54		0					10.22	5.221	0	0		0.46	0	1.54
1915	3	5	0	1	-5.14	2.119	4.395	2.307	1	1	1	0	-2.14	7.119	4.395	1	8.14	2.881	-4.395	1	0	0	0	0	0	1	0	0	1	0	2		0	1	-4.395		0					7.119	8.14	1	1		0	9.259	5.395
1916	3	5	0	1	4.856	0.633	0.3	-4.948	1	0	1	0	7.856	5	0.3	1	-1.856	5	-0.3	1	0	0	0	0	0	1	0	1	0	0	1		0	1	-1.856		0					5	7.856	1	1		0.7	0	1.3
1917	3	5	0	1	-4.763	3.767	0.695	3.962	1	1	1	1	-1.763	8.767	0.695	4.962	7.763	1.233	-0.695	-2.962	0	0	0	0	1	0	1	0	0	1	0		0	-2.962	-1.763	1	1					8.767	7.763	0	1		4.267	10.53	0
1918	3	5	0	1	-3.411	-4.416	2.329	-4.139	0	1	1	0	3	0.584	2.329	1	3	9.416	-2.329	1	0	0	0	1	0	0	0	1	0	1	0		0	0.584	-2.329	0	0					9.416	3	0	0		0	0	3.329
1919	3	5	0	1	-0.381	-0.02	-5.583	5.123	0	1	1	1	3	4.98	-5.583	6.123	3	5.02	5.583	-4.123	0	0	0	0	1	0	0	0	1	0	1		0	-4.123	-5.583		0					6.123	5.583	0	0		11.706	1.98	0
1922	3	5	0	1	4.908	4.321	5.286	-5.077	1	1	0	1	7.908	9.321	0	-4.077	-1.908	0.679	0	6.077	0	0	0	0	0	1	0	1	0	0	1		0	-4.077	-1.908		1					9.321	7.908	0	1		0	1.413	6.077
1923	3	5	0	1	4.413	1.221	0.79	1.099	1	0	1	1	7.413	5	0.79	2.099	-1.413	5	-0.79	-0.099	0	0	0	0	0	1	0	1	0	0	1		0	-0.099	-1.413		0					5	7.413	1	1		1.309	0	0.691
1924	3	5	0	1	-5.13	3.745	0.802	3.11	0	1	1	0	3	8.745	0.802	1	3	1.255	-0.802	1	0	0	0	0	1	0	0	0	1	0	1		0	1	-0.802		0					8.745	3	0	0		0.198	5.745	1.802
1925	3	5	0	1	2.92	1.233	2.77	5.228	0	1	0	1	3	6.233	0	6.228	3	3.767	0	-4.228	0	0	0	0	1	0	0	0	1	0	1		0	-4.228	0		1					6.233	3	0	1		6.228	3.233	0
1926	3	5	0	1	-1.094	-3.639	-5.512	3.451	0	1	1	0	3	1.361	-5.512	1	3	8.639	5.512	1	0	0	0	0	0	1	0	0	1	0	2		0	1	-5.512		0					8.639	5.512	0	0		6.512	0	0
1928	3	5	0	1	-3.146	4.388	5.231	1.607	1	0	0	1	-0.146	5	0	2.607	6.146	5	0	-0.607	0	0	0	0	1	0	1	0	0	1	0		0	-0.607	-0.146	1	1					5	6.146	1	1		2.607	5.146	0
1929	3	5	0	1	-2.724	-4.504	-1.318	5.472	1	0	0	0	0.276	5	0	1	5.724	5	0	1	0	0	0	0	1	0	0	0	1	0	1		0	1	0		0					5	5.724	1	1		1	4.724	1
1932	3	5	0	1	-2.884	2.574	1.285	-3.232	1	1	0	1	0.116	7.574	0	-2.232	5.884	2.426	0	4.232	0	0	0	0	0	1	0	0	1	0	2		0	-2.232	0		1					7.574	5.884	0	1		0	7.458	4.232
1935	3	5	0	1	5.193	-3.791	-3.461	0.551	0	1	0	0	3	1.209	0	1	3	8.791	0	1	0	0	0	0	0	1	0	1	0	0	1		0	1	0		0					8.791	3	0	0		1	0	1
1937	3	5	0	1	-5.876	-2.771	-5.844	-1.36	1	0	0	1	-2.876	5	0	-0.36	8.876	5	0	2.36	0	0	0	0	0	1	0	0	1	0	2		0	-0.36	-2.876		0					5	8.876	1	1		0	7.876	2.36
1938	3	5	0	1	3.544	2.542	0.072	3.63	0	0	1	1	3	5	0.072	4.63	3	5	-0.072	-2.63	0	0	0	0	1	0	0	0	1	0	1		0	-2.63	-0.072		1					5	3	0	1		4.558	2	0
1941	3	5	0	1	-4.77	-1.765	-4.486	2.214	1	0	0	1	-1.77	5	0	3.214	7.77	5	0	-1.214	0	0	0	0	1	0	1	0	0	1	0		0	-1.214	-1.77	0	0					5	7.77	1	1		3.214	6.77	0
1942	3	5	0	1	-4.818	5.33	4.757	2.503	1	1	0	0	-1.818	10.33	0	1	7.818	-0.33	0	1	0	0	0	0	1	0	0	0	1	0	1		0	-0.33	-1.818		0					10.33	7.818	0	0		1	12.148	1
1943	3	5	0	1	-4.883	-4.463	2.601	5.855	0	1	0	1	3	0.537	0	6.855	3	9.463	0	-4.855	0	0	0	0	0	1	0	0	1	0	2		0	-4.855	0		1					9.463	3	0	1		6.855	0	0
1946	3	5	0	1	1.701	-2.275	3.051	-2.618	0	1	0	0	3	2.725	0	1	3	7.275	0	1	0	0	0	0	0	1	0	1	0	0	1		0	1	0		0					7.275	3	0	0		1	0	1
1947	3	5	0	1	5.652	5.148	0.262	0.239	0	1	1	0	3	10.148	0.262	1	3	-0.148	-0.262	1	0	0	0	0	1	0	0	0	1	0	1		0	-0.148	-0.262		0					10.148	3	0	0		0.738	7.148	1.262
1948	3	5	0	1	0.221	-4.765	0.771	-5.324	1	1	1	0	3.221	0.235	0.771	1	2.779	9.765	-0.771	1	0	0	0	0	0	1	0	1	0	0	1		0	0.235	-0.771		0					9.765	3.221	0	0		0.229	0	1.771
1949	3	5	0	1	-1.885	-2.278	4.372	-3.265	0	1	1	1	3	2.722	4.372	-2.265	3	7.278	-4.372	4.265	0	0	0	1	0	0	0	1	0	1	0		0	-2.265	-4.372	0	0					7.278	4.372	0	0		0	0	8.637
1954	3	5	0	1	1.775	-3.425	-5.019	4.426	1	0	0	1	4.775	5	0	5.426	1.225	5	0	-3.426	0	0	0	0	1	0	0	0	1	0	1		0	-3.426	0		1					5.426	4.775	0	1		5.426	0.225	0
1955	3	5	0	1	5.838	-5.087	-2.042	3.348	1	1	0	1	8.838	-0.087	0	4.348	-2.838	10.087	0	-2.348	0	0	0	0	0	1	0	0	1	0	2		0	-2.348	-2.838		0					10.087	8.838	0	0		4.348	0	0
1957	3	5	0	1	2.5	-3.24	-4.698	5.451	1	0	0	1	5.5	5	0	6.451	0.5	5	0	-4.451	0	0	0	0	0	1	0	0	1	0	2		0	-4.451	0		1					6.451	5.5	0	1		6.451	0	0
1959	3	5	0	1	5.034	4.8	3.125	0.966	0	1	1	0	3	9.8	3.125	1	3	0.2	-3.125	1	0	0	0	0	0	1	0	0	1	0	2		0	0.2	-3.125		0					9.8	3.125	0	0		0	6.8	4.125
1960	3	5	0	1	-5.938	2.713	-4.114	-4.112	1	1	0	0	-2.938	7.713	0	1	8.938	2.287	0	1	0	0	0	0	1	0	0	0	1	0	1		0	1	-2.938		0					7.713	8.938	1	1		1	10.651	1
1961	3	5	0	1	-5.455	-3.179	-5.968	0.466	0	1	0	0	3	1.821	0	1	3	8.179	0	1	0	0	0	0	0	1	0	1	0	0	1		0	1	0		0					8.179	3	0	0		1	0	1
1963	3	5	0	1	-4.517	-4.632	2.054	-0.445	0	1	0	0	3	0.368	0	1	3	9.632	0	1	0	0	0	0	0	1	0	1	0	0	1		0	0.368	0		0					9.632	3	0	0		1	0	1
1965	3	5	0	1	5.489	-1.267	5.181	2.799	1	0	0	1	8.489	5	0	3.799	-2.489	5	0	-1.799	0	0	0	0	0	1	0	0	1	0	2		0	-1.799	-2.489		0					5	8.489	1	1		3.799	0	0
1967	3	5	0	1	-1.384	2.556	-3.291	2.437	0	0	1	1	3	5	-3.291	3.437	3	5	3.291	-1.437	0	0	0	0	1	0	0	0	1	0	1		0	-1.437	-3.291		0					5	3.291	0	0		6.728	2	0
1971	3	5	0	1	1.688	-5.61	5.396	0.762	0	1	0	1	3	-0.61	0	1.762	3	10.61	0	0.238	0	0	0	0	0	1	0	1	0	0	1		0	-0.61	0		1					10.61	3	0	1		1.762	0	0.238
1975	3	5	0	1	3.546	-1.726	0.41	1.015	1	0	1	1	6.546	5	0.41	2.015	-0.546	5	-0.41	-0.015	0	0	0	0	0	1	0	1	0	0	1		0	-0.015	-0.546		0					5	6.546	1	1		1.605	0	0.395
1976	3	5	0	1	3.328	0.812	-3.316	-2.9	0	0	0	1	3	5	0	-1.9	3	5	0	3.9	0	0	0	0	0	1	0	1	0	0	1		0	-1.9	0		1					5	3	0	1		0	2	3.9
1979	3	5	0	1	2.084	-1.565	3.356	0.514	1	1	1	1	5.084	3.435	3.356	1.514	0.916	6.565	-3.356	0.486	0	0	0	1	0	0	0	1	0	1	0		0	0.486	-3.356	0	0					6.565	5.084	0	0		0	0	3.842
1981	3	5	0	1	4.074	-4.298	1.631	3.035	0	1	0	0	3	0.702	0	1	3	9.298	0	1	0	0	0	0	0	1	0	1	0	0	1		0	0.702	0		0					9.298	3	0	0		1	0	1
1982	3	5	0	1	-5.125	0.853	-3.267	-3.599	1	0	0	0	-2.125	5	0	1	8.125	5	0	1	0	0	0	0	1	0	0	0	1	0	1		0	1	-2.125		0					5	8.125	1	1		1	7.125	1
1983	3	5	0	1	-5.43	-2.895	-5.359	-2.981	1	1	1	1	-2.43	2.105	-5.359	-1.981	8.43	7.895	5.359	3.981	0	0	0	0	1	0	1	0	0	1	0		0	-1.981	-5.359	0	0					7.895	8.43	1	1		3.378	4.535	0
1984	3	5	0	1	-0.669	4.226	1.395	-3.979	0	1	0	1	3	9.226	0	-2.979	3	0.774	0	4.979	0	0	0	0	0	1	0	0	1	0	2		0	-2.979	0		1					9.226	3	0	1		0	6.226	4.979
1985	3	5	0	1	0.958	-2.893	-0.733	-0.536	1	1	0	1	3.958	2.107	0	0.464	2.042	7.893	0	1.536	0	0	0	0	0	1	0	1	0	0	1		0	0.464	0		0					7.893	3.958	0	0		0.464	0	1.536
1986	3	5	0	1	2.685	-1.973	2.275	0.998	1	1	1	1	5.685	3.027	2.275	1.998	0.315	6.973	-2.275	0.002	0	0	0	1	0	0	0	1	0	1	0		0	0.002	-2.275	0	0					6.973	5.685	0	0		0	0	2.277
[truncated: 6,242 more rows]
[truncated: 8 more columns]

## Sheet: raw-asymm
ID	0a	0b	0c	0d	0e	0f	0g	0h	d1	d2	d3	d4	d5	d6	d7	d8	y1	y2	y3	y4	y5	y6	y7	y8	la	lb	lc	ld	le	lf	lg	lh	ha	hb	hc	hd	he	hf	hg	hh	lpdP1	hpdP1	lpdP2	hpdP2	alsopdP1	alsopdP2	lpd	hpd	anyPD
[truncated: 13,000 more rows]
[truncated: 11 more columns]

[truncated: 2 more sheets: values-asymm, utility-variance draws]
